# Supplementary material for: Enhanced Symbiotic Characteristics in Bacterial Genomes with the Disruption of rRNA Operon
Source: Biology (Basel). 2020 Dec 3;9(12):440. doi: 10.3390/biology9120440 (PMC7761764; doi:10.3390/biology9120440)
Supplement: Supplementary file 1 [file biology-09-00440-s001.zip]

Archive with 5 entries (5 files):
- Supplementary Figure S1.pdf
- Supplementary Figure S2.png
- Supplementary Table S1.xlsx
- Supplementary Table S2.pdf
- Supplementary Table S3.xlsx
