# Supplementary material for: Enhanced Symbiotic Characteristics in Bacterial Genomes with the Disruption of rRNA Operon
Source: Biology (Basel). 2020 Dec 3;9(12):440. doi: 10.3390/biology9120440 (PMC7761764; doi:10.3390/biology9120440)
Supplement: Supplementary file 1 [file biology-09-00440-s001.zip › Supplementary Table S1.xlsx]

## Sheet: Sheet1
# assembly_accession	ncbi_taxonomy_p	ncbi_taxonomy_c	ncbi_taxonomy_o	ncbi_taxonomy_f	ncbi_taxonomy_g	ncbi_taxonomy_s	gtdb_taxonomy_d	gtdb_taxonomy_p	gtdb_taxonomy_c	gtdb_taxonomy_o	gtdb_taxonomy_f	gtdb_taxonomy_g	gtdb_taxonomy_s	16s_ncbi_count	16s_amplicon_count	16s_count_diff	23s_ncbi_count	23s_amplicon_count	23s_count_diff	Mismatch20%_16S	Mismatch20%_23S	ITS	rRNA_ncbi	rRNA_amplicon	linked	unlinked	paired	unpaired	operon	genome size	16S rRNA size (average)	23S rRNA size (average)	AT content (whole genome)	AT content (16S rRNA)	AT content (23S rRNA)
GCF_000005825.2	p__Firmicutes	c__Bacilli	o__Bacillales	f__Bacillaceae	g__Bacillus	s__Bacillus pseudofirmus	d__Bacteria	p__Firmicutes	c__Bacilli	o__Bacillales	f__Bacillaceae_D	g__Bacillus_S	s__Bacillus_S pseudofirmus	7	7	0	7	7	0	X	X	NC_013791.2:16s_0:23s_1:231|NC_013791.2:16s_2:23s_3:231|NC_013791.2:16s_4:23s_5:355|NC_013791.2:16s_6:23s_7:230|NC_013791.2:16s_8:23s_9:627|NC_013791.2:16s_10:23s_11:354|NC_013791.2:16s_12:23s_13:231	NC_013791.2:16s:+:11543:1555|NC_013791.2:23s:+:13329:2952|NC_013791.2:16s:+:34944:1555|NC_013791.2:23s:+:36730:2952|NC_013791.2:16s:+:97242:1555|NC_013791.2:23s:+:99152:2951|NC_013791.2:16s:+:164651:1555|NC_013791.2:23s:+:166436:2951|NC_013791.2:16s:+:256854:1555|NC_013791.2:23s:+:259036:2951|NC_013791.2:16s:+:337667:1555|NC_013791.2:23s:+:339576:2951|NC_013791.2:16s:+:616326:1555|NC_013791.2:23s…	CP001878.2:16s:+:11550:1510|CP001878.2:23s:+:13527:2108|CP001878.2:16s:+:34951:1510|CP001878.2:23s:+:36928:2108|CP001878.2:16s:+:97249:1510|CP001878.2:23s:+:99350:2107|CP001878.2:16s:+:164658:1510|CP001878.2:23s:+:166634:2107|CP001878.2:16s:+:256861:1510|CP001878.2:23s:+:259234:2107|CP001878.2:16s:+:337674:1510|CP001878.2:23s:+:339774:2107|CP001878.2:16s:+:616333:1510|CP001878.2:23s:+:618310:2107	7	0	14	0	linked	4249248	1555	2951.29	60.1394	45.5122	47.3256
GCF_000005845.2	p__Proteobacteria	c__Gammaproteobacteria	o__Enterobacterales	f__Enterobacteriaceae	g__Escherichia	s__Escherichia coli	d__Bacteria	p__Proteobacteria	c__Gammaproteobacteria	o__Enterobacterales	f__Enterobacteriaceae	g__Escherichia	s__Escherichia flexneri	7	7	0	7	7	0	X	X	NC_000913.3:16s_0:23s_1:446|NC_000913.3:23s_2:16s_3:431|NC_000913.3:23s_4:16s_5:437|NC_000913.3:16s_6:23s_7:354|NC_000913.3:16s_8:23s_9:446|NC_000913.3:16s_10:23s_11:440|NC_000913.3:16s_12:23s_13:354	NC_000913.3:16s:+:223771:1542|NC_000913.3:23s:+:225759:2904|NC_000913.3:23s:-:2726281:2904|NC_000913.3:16s:-:2729616:1542|NC_000913.3:23s:-:3423880:2904|NC_000913.3:16s:-:3427221:1542|NC_000913.3:16s:+:3941808:1542|NC_000913.3:23s:+:3943704:2904|NC_000913.3:16s:+:4035531:1542|NC_000913.3:23s:+:4037519:2905|NC_000913.3:16s:+:4166659:1542|NC_000913.3:23s:+:4168641:2904|NC_000913.3:16s:+:4208147:154…	U00096.3:16s:+:223778:1500|U00096.3:23s:+:225946:2070|U00096.3:23s:-:2726928:2070|U00096.3:16s:-:2729651:1500|U00096.3:23s:-:3424527:2070|U00096.3:16s:-:3427256:1500|U00096.3:16s:+:3941815:1500|U00096.3:23s:+:3943891:2070|U00096.3:16s:+:4035538:1500|U00096.3:23s:+:4037706:2071|U00096.3:16s:+:4166666:1500|U00096.3:23s:+:4168828:2070|U00096.3:16s:+:4208154:1500|U00096.3:23s:+:4210230:2070	7	0	14	0	linked	4641652	1542	2904.14	49.2093	45.5623	46.6624
GCF_000006605.1	p__Actinobacteria	c__Actinobacteria	o__Corynebacteriales	f__Corynebacteriaceae	g__Corynebacterium	s__Corynebacterium jeikeium	d__Bacteria	p__Actinobacteriota	c__Actinobacteria	o__Mycobacteriales	f__Mycobacteriaceae	g__Corynebacterium	s__Corynebacterium jeikeium	3	3	0	3	3	0	X	X	NC_007164.1:16s_0:23s_1:401|NC_007164.1:16s_2:23s_3:401|NC_007164.1:16s_4:23s_5:396	NC_007164.1:16s:+:108680:1538|NC_007164.1:23s:+:110619:3077|NC_007164.1:16s:+:472760:1538|NC_007164.1:23s:+:474699:3077|NC_007164.1:16s:+:1024976:1538|NC_007164.1:23s:+:1026910:3077	CR931997.1:16s:+:108689:1486|CR931997.1:23s:+:110815:2254|CR931997.1:16s:+:472769:1486|CR931997.1:23s:+:474895:2254|CR931997.1:16s:+:1024985:1486|CR931997.1:23s:+:1027106:2254	3	0	6	0	linked	2476822	1538	3077	38.6486	43.9532	45.4664
GCF_000006625.1	p__Tenericutes	c__Mollicutes	o__Mycoplasmatales	f__Mycoplasmataceae	g__Ureaplasma	s__Ureaplasma parvum	d__Bacteria	p__Firmicutes	c__Bacilli	o__Mycoplasmatales	f__Mycoplasmoidaceae	g__Ureaplasma	s__Ureaplasma parvum	2	2	0	2	2	0	X	O	NC_002162.1:16s_0:23s_1:287|NC_002162.1:16s_2:23s_3:287	NC_002162.1:16s:+:145338:1520|NC_002162.1:23s:+:147145:2922|NC_002162.1:16s:+:343924:1520|NC_002162.1:23s:+:345731:2922	AF222894.1:16s:+:145346:1475|AF222894.1:23s:+:147338:2079|AF222894.1:16s:+:343932:1475|AF222894.1:23s:+:345924:2079	2	0	4	0	linked	751719	1520	2922	74.5003	54.375	54.7228
GCF_000006645.1	p__Proteobacteria	c__Gammaproteobacteria	o__Enterobacterales	f__Yersiniaceae	g__Yersinia	s__Yersinia pestis	d__Bacteria	p__Proteobacteria	c__Gammaproteobacteria	o__Enterobacterales	f__Enterobacteriaceae	g__Yersinia	s__Yersinia pestis	7	7	0	7	7	0	X	X	NC_004088.1:16s_0:23s_1:452|NC_004088.1:16s_2:23s_3:452|NC_004088.1:16s_4:23s_5:512|NC_004088.1:16s_6:23s_7:452|NC_004088.1:16s_8:23s_9:512|NC_004088.1:23s_10:16s_11:452|NC_004088.1:23s_12:16s_13:452	NC_004088.1:16s:+:12012:1549|NC_004088.1:23s:+:14013:2934|NC_004088.1:16s:+:355926:1549|NC_004088.1:23s:+:357927:2934|NC_004088.1:16s:+:522389:1549|NC_004088.1:23s:+:524450:2934|NC_004088.1:16s:+:565253:1549|NC_004088.1:23s:+:567254:2934|NC_004088.1:16s:+:1024385:1549|NC_004088.1:23s:+:1026446:2934|NC_004088.1:23s:-:3412399:2934|NC_004088.1:16s:-:3415785:1549|NC_004088.1:23s:-:4241627:2934|NC_004…	AE009952.1:16s:+:12022:1501|AE009952.1:23s:+:14209:2073|AE009952.1:16s:+:355936:1501|AE009952.1:23s:+:358123:2073|AE009952.1:16s:+:522399:1501|AE009952.1:23s:+:524646:2073|AE009952.1:16s:+:565263:1501|AE009952.1:23s:+:567450:2073|AE009952.1:16s:+:1024395:1501|AE009952.1:23s:+:1026642:2073|AE009952.1:23s:-:3413064:2073|AE009952.1:16s:-:3415823:1501|AE009952.1:23s:-:4242292:2073|AE009952.1:16s:-:42…	7	0	14	0	linked	4701745	1549	2934	52.3047	46.0481	47.3561
GCF_000006685.1	p__Chlamydiae	c__Chlamydiia	o__Chlamydiales	f__Chlamydiaceae	g__Chlamydia	s__Chlamydia muridarum	d__Bacteria	p__Verrucomicrobiota_A	c__Chlamydiia	o__Chlamydiales	f__Chlamydiaceae	g__Chlamydia	s__Chlamydia muridarum	2	2	0	2	2	0	X	X	NC_002620.2:16s_0:23s_1:240|NC_002620.2:16s_2:23s_3:240	NC_002620.2:16s:+:133836:1554|NC_002620.2:23s:+:135630:2947|NC_002620.2:16s:+:155794:1554|NC_002620.2:23s:+:157588:2947	AE002160.2:16s:+:133843:1511|AE002160.2:23s:+:135823:2119|AE002160.2:16s:+:155801:1511|AE002160.2:23s:+:157781:2119	2	0	4	0	linked	1080451	1554	2947	59.6938	48.713	51.6627
GCF_000006725.1	p__Proteobacteria	c__Gammaproteobacteria	o__Xanthomonadales	f__Xanthomonadaceae	g__Xylella	s__Xylella fastidiosa	d__Bacteria	p__Proteobacteria	c__Gammaproteobacteria	o__Xanthomonadales	f__Xanthomonadaceae	g__Xylella	s__Xylella fastidiosa	2	2	0	2	2	0	X	X	NC_002488.3:16s_0:23s_1:458|NC_002488.3:16s_2:23s_3:458	NC_002488.3:16s:+:66558:1545|NC_002488.3:23s:+:68561:2898|NC_002488.3:16s:+:172274:1545|NC_002488.3:23s:+:174277:2898	AE003849.1:16s:+:66565:1503|AE003849.1:23s:+:68750:2055|AE003849.1:16s:+:172281:1503|AE003849.1:23s:+:174466:2055	2	0	4	0	linked	2731750	1545	2898	47.3827	46.1489	47.7571
GCF_000006745.1	p__Proteobacteria	c__Gammaproteobacteria	o__Vibrionales	f__Vibrionaceae	g__Vibrio	s__Vibrio cholerae	d__Bacteria	p__Proteobacteria	c__Gammaproteobacteria	o__Enterobacterales	f__Vibrionaceae	g__Vibrio	s__Vibrio cholerae	8	8	0	8	8	0	X	X	NC_002505.1:16s_0:23s_1:426|NC_002505.1:16s_2:23s_3:432|NC_002505.1:16s_4:23s_5:511|NC_002505.1:16s_6:23s_7:512|NC_002505.1:16s_8:23s_9:432|NC_002505.1:23s_10:16s_11:511|NC_002505.1:23s_12:16s_13:713|NC_002505.1:23s_14:16s_15:687	NC_002505.1:16s:+:53823:1535|NC_002505.1:23s:+:55784:2887|NC_002505.1:16s:+:151059:1535|NC_002505.1:23s:+:153026:2887|NC_002505.1:16s:+:324147:1535|NC_002505.1:23s:+:326193:2887|NC_002505.1:16s:+:401751:1536|NC_002505.1:23s:+:403799:2887|NC_002505.1:16s:+:762775:1535|NC_002505.1:23s:+:764742:2886|NC_002505.1:23s:-:2676486:2887|NC_002505.1:16s:-:2679884:1535|NC_002505.1:23s:-:2928143:2889|NC_00250…	AE003852.1:16s:+:53823:1501|AE003852.1:23s:+:55969:2055|AE003852.1:16s:+:151059:1501|AE003852.1:23s:+:153211:2055|AE003852.1:16s:+:324147:1501|AE003852.1:23s:+:326378:2055|AE003852.1:16s:+:401751:1502|AE003852.1:23s:+:403984:2055|AE003852.1:16s:+:762775:1501|AE003852.1:23s:+:764927:2054|AE003852.1:23s:-:2677133:2055|AE003852.1:16s:-:2679918:1501|AE003852.1:23s:-:2928789:2058|AE003852.1:16s:-:2931…	8	0	16	0	linked	4.03346e+06	1535.25	2887.25	52.512	46.1814	47.9565
GCF_000006765.1	p__Proteobacteria	c__Gammaproteobacteria	o__Pseudomonadales	f__Pseudomonadaceae	g__Pseudomonas	s__Pseudomonas aeruginosa	d__Bacteria	p__Proteobacteria	c__Gammaproteobacteria	o__Pseudomonadales	f__Pseudomonadaceae	g__Pseudomonas	s__Pseudomonas aeruginosa	4	4	0	4	4	0	X	X	NC_002516.2:16s_0:23s_1:471|NC_002516.2:23s_2:16s_3:471|NC_002516.2:23s_4:16s_5:471|NC_002516.2:23s_6:16s_7:471	NC_002516.2:16s:+:722096:1536|NC_002516.2:23s:+:724103:2891|NC_002516.2:23s:-:4788836:2889|NC_002516.2:16s:-:4792196:1536|NC_002516.2:23s:-:5264362:2891|NC_002516.2:16s:-:5267724:1536|NC_002516.2:23s:-:6039846:2891|NC_002516.2:16s:-:6043208:1536	AE004091.2:16s:+:722103:1494|AE004091.2:23s:+:724290:2057|AE004091.2:23s:-:4789482:2057|AE004091.2:16s:-:4792232:1494|AE004091.2:23s:-:5265010:2057|AE004091.2:16s:-:5267760:1494|AE004091.2:23s:-:6040494:2057|AE004091.2:16s:-:6043244:1494	4	0	8	0	linked	6264404	1536	2890.5	33.4443	45.8822	47.4831
GCF_000006785.2	p__Firmicutes	c__Bacilli	o__Lactobacillales	f__Streptococcaceae	g__Streptococcus	s__Streptococcus pyogenes	d__Bacteria	p__Firmicutes	c__Bacilli	o__Lactobacillales	f__Streptococcaceae	g__Streptococcus	s__Streptococcus pyogenes	6	6	0	6	6	0	X	X	NC_002737.2:16s_0:23s_1:532|NC_002737.2:16s_2:23s_3:532|NC_002737.2:16s_4:23s_5:532|NC_002737.2:16s_6:23s_7:532|NC_002737.2:23s_8:16s_9:532|NC_002737.2:23s_10:16s_11:532	NC_002737.2:16s:+:17169:1335|NC_002737.2:23s:+:19036:2901|NC_002737.2:16s:+:23170:1335|NC_002737.2:23s:+:25037:2901|NC_002737.2:16s:+:79388:1335|NC_002737.2:23s:+:81255:2903|NC_002737.2:16s:+:264453:1336|NC_002737.2:23s:+:266321:2904|NC_002737.2:23s:-:1331310:2903|NC_002737.2:16s:-:1334745:1335|NC_002737.2:23s:-:1578237:2910|NC_002737.2:16s:-:1581679:1335	AE004092.2:16s:+:17072:1507|AE004092.2:23s:+:19219:2077|AE004092.2:16s:+:23073:1507|AE004092.2:23s:+:25220:2077|AE004092.2:16s:+:79291:1507|AE004092.2:23s:+:81438:2077|AE004092.2:16s:+:264356:1508|AE004092.2:23s:+:266504:2078|AE004092.2:23s:-:1331952:2078|AE004092.2:16s:-:1334670:1507|AE004092.2:23s:-:1578886:2078|AE004092.2:16s:-:1581604:1507	6	0	12	0	linked	1852433	1335.17	2903.67	61.4882	47.4597	49.9656
GCF_000006825.1	p__Proteobacteria	c__Gammaproteobacteria	o__Pasteurellales	f__Pasteurellaceae	g__Pasteurella	s__Pasteurella multocida	d__Bacteria	p__Proteobacteria	c__Gammaproteobacteria	o__Enterobacterales	f__Pasteurellaceae	g__Pasteurella	s__Pasteurella multocida	6	6	0	6	6	0	X	X	NC_002663.1:16s_0:23s_1:603|NC_002663.1:16s_2:23s_3:603|NC_002663.1:23s_4:16s_5:380|NC_002663.1:16s_6:23s_7:603|NC_002663.1:16s_8:23s_9:380|NC_002663.1:23s_10:16s_11:380	NC_002663.1:16s:+:341427:1551|NC_002663.1:23s:+:343581:2919|NC_002663.1:16s:+:541956:1551|NC_002663.1:23s:+:544110:2920|NC_002663.1:23s:-:1077034:2919|NC_002663.1:16s:-:1080333:1552|NC_002663.1:16s:+:1690574:1552|NC_002663.1:23s:+:1692729:2919|NC_002663.1:16s:+:1761351:1551|NC_002663.1:23s:+:1763282:2919|NC_002663.1:23s:-:1937925:2919|NC_002663.1:16s:-:1941224:1551	AE004439.1:16s:+:341436:1500|AE004439.1:23s:+:343775:2070|AE004439.1:16s:+:541965:1500|AE004439.1:23s:+:544304:2070|AE004439.1:23s:-:1077689:2070|AE004439.1:16s:-:1080375:1501|AE004439.1:16s:+:1690583:1501|AE004439.1:23s:+:1692923:2070|AE004439.1:16s:+:1761360:1500|AE004439.1:23s:+:1763476:2070|AE004439.1:23s:-:1938580:2070|AE004439.1:16s:-:1941266:1500	6	0	12	0	linked	2257487	1551.33	2919.17	59.5951	48.0232	50.5167
GCF_000006845.1	p__Proteobacteria	c__Betaproteobacteria	o__Neisseriales	f__Neisseriaceae	g__Neisseria	s__Neisseria gonorrhoeae	d__Bacteria	p__Proteobacteria	c__Gammaproteobacteria	o__Burkholderiales	f__Neisseriaceae	g__Neisseria	s__Neisseria gonorrhoeae	4	4	0	4	4	0	X	O	NC_002946.2:23s_0:16s_1:595|NC_002946.2:23s_2:16s_3:590|NC_002946.2:23s_4:16s_5:590|NC_002946.2:23s_6:16s_7:590	NC_002946.2:23s:-:1116249:2910|NC_002946.2:16s:-:1119754:1545|NC_002946.2:23s:-:1258352:2904|NC_002946.2:16s:-:1261846:1545|NC_002946.2:23s:-:1649928:2903|NC_002946.2:16s:-:1653421:1545|NC_002946.2:23s:-:1873080:2903|NC_002946.2:16s:-:1876573:1545	AE004969.1:23s:-:1116898:2063|AE004969.1:16s:-:1119792:1499|AE004969.1:23s:-:1258999:2059|AE004969.1:16s:-:1261884:1499|AE004969.1:23s:-:1650575:2058|AE004969.1:16s:-:1653459:1499|AE004969.1:23s:-:1873727:2058|AE004969.1:16s:-:1876611:1499	4	0	8	0	linked	2153922	1545	2905	47.3103	44.9838	47.771
GCF_000006865.1	p__Firmicutes	c__Bacilli	o__Lactobacillales	f__Streptococcaceae	g__Lactococcus	s__Lactococcus lactis	d__Bacteria	p__Firmicutes	c__Bacilli	o__Lactobacillales	f__Streptococcaceae	g__Lactococcus	s__Lactococcus lactis	6	6	0	6	6	0	X	X	NC_002662.1:16s_0:23s_1:304|NC_002662.1:23s_2:16s_3:304|NC_002662.1:23s_4:16s_5:304|NC_002662.1:23s_6:16s_7:304|NC_002662.1:23s_8:16s_9:304|NC_002662.1:23s_10:16s_11:304	NC_002662.1:16s:+:537561:1548|NC_002662.1:23s:+:539413:2901|NC_002662.1:23s:-:1981351:2900|NC_002662.1:16s:-:1984555:1548|NC_002662.1:23s:-:2218413:2899|NC_002662.1:16s:-:2221616:1548|NC_002662.1:23s:-:2260924:2900|NC_002662.1:16s:-:2264128:1548|NC_002662.1:23s:-:2341154:2901|NC_002662.1:16s:-:2344359:1548|NC_002662.1:23s:-:2360333:2901|NC_002662.1:16s:-:2363538:1548	AE005176.1:16s:+:537569:1505|AE005176.1:23s:+:539599:2075|AE005176.1:23s:-:1981990:2075|AE005176.1:16s:-:1984590:1505|AE005176.1:23s:-:2219052:2074|AE005176.1:16s:-:2221651:1505|AE005176.1:23s:-:2261564:2074|AE005176.1:16s:-:2264163:1505|AE005176.1:23s:-:2341794:2075|AE005176.1:16s:-:2344394:1505|AE005176.1:23s:-:2360973:2075|AE005176.1:16s:-:2363573:1505	6	0	12	0	linked	2365589	1548	2900.33	64.6706	48.525	50.339
GCF_000006885.1	p__Firmicutes	c__Bacilli	o__Lactobacillales	f__Streptococcaceae	g__Streptococcus	s__Streptococcus pneumoniae	d__Bacteria	p__Firmicutes	c__Bacilli	o__Lactobacillales	f__Streptococcaceae	g__Streptococcus	s__Streptococcus pneumoniae	4	4	0	4	4	0	X	X	NC_003028.3:16s_0:23s_1:240|NC_003028.3:23s_2:16s_3:240|NC_003028.3:23s_4:16s_5:240|NC_003028.3:23s_6:16s_7:240	NC_003028.3:16s:+:15349:1552|NC_003028.3:23s:+:17141:2904|NC_003028.3:23s:-:1810362:2904|NC_003028.3:16s:-:1813506:1552|NC_003028.3:23s:-:1909019:2904|NC_003028.3:16s:-:1912163:1552|NC_003028.3:23s:-:1971035:2904|NC_003028.3:16s:-:1974179:1552	AE005672.3:16s:+:15355:1504|AE005672.3:23s:+:17325:2076|AE005672.3:23s:-:1811006:2076|AE005672.3:16s:-:1813548:1504|AE005672.3:23s:-:1909663:2076|AE005672.3:16s:-:1912205:1504|AE005672.3:23s:-:1971679:2076|AE005672.3:16s:-:1974221:1504	4	0	8	0	linked	2.16084e+06	1552	2904	60.3027	47.2938	50.1722
GCF_000006905.1	p__Proteobacteria	c__Alphaproteobacteria	o__Caulobacterales	f__Caulobacteraceae	g__Caulobacter	s__Caulobacter vibrioides	d__Bacteria	p__Proteobacteria	c__Alphaproteobacteria	o__Caulobacterales	f__Caulobacteraceae	g__Caulobacter	s__Caulobacter vibrioides	2	2	0	2	2	0	X	X	NC_002696.2:23s_0:16s_1:683|NC_002696.2:23s_2:16s_3:683	NC_002696.2:23s:-:2836677:2789|NC_002696.2:16s:-:2840149:1491|NC_002696.2:23s:-:3766708:2789|NC_002696.2:16s:-:3770180:1491	AE005673.1:23s:-:2837306:1925|AE005673.1:16s:-:2840189:1442|AE005673.1:23s:-:3767337:1925|AE005673.1:16s:-:3770220:1442	2	0	4	0	linked	4016947	1491	2789	32.786	44.5339	45.7691
GCF_000006925.2	p__Proteobacteria	c__Gammaproteobacteria	o__Enterobacterales	f__Enterobacteriaceae	g__Shigella	s__Shigella flexneri	d__Bacteria	p__Proteobacteria	c__Gammaproteobacteria	o__Enterobacterales	f__Enterobacteriaceae	g__Escherichia	s__Escherichia flexneri	7	7	0	7	7	0	X	X	NC_004337.2:16s_0:23s_1:804|NC_004337.2:23s_2:16s_3:446|NC_004337.2:23s_4:16s_5:354|NC_004337.2:16s_6:23s_7:354|NC_004337.2:16s_8:23s_9:354|NC_004337.2:16s_10:23s_11:354|NC_004337.2:16s_12:23s_13:354	NC_004337.2:16s:+:214669:1541|NC_004337.2:23s:+:217014:2904|NC_004337.2:23s:-:2723323:2904|NC_004337.2:16s:-:2726673:1541|NC_004337.2:23s:-:3406756:2904|NC_004337.2:16s:-:3410014:1542|NC_004337.2:16s:+:3951290:1542|NC_004337.2:23s:+:3953186:2904|NC_004337.2:16s:+:4048481:1542|NC_004337.2:23s:+:4050377:2904|NC_004337.2:16s:+:4186670:1542|NC_004337.2:23s:+:4188566:2904|NC_004337.2:16s:+:4227108:154…	AE005674.2:16s:+:214676:1499|AE005674.2:23s:+:217201:2070|AE005674.2:23s:-:2723970:2070|AE005674.2:16s:-:2726708:1499|AE005674.2:23s:-:3407403:2070|AE005674.2:16s:-:3410049:1500|AE005674.2:16s:+:3951297:1500|AE005674.2:23s:+:3953373:2070|AE005674.2:16s:+:4048488:1500|AE005674.2:23s:+:4050564:2070|AE005674.2:16s:+:4186677:1500|AE005674.2:23s:+:4188753:2070|AE005674.2:16s:+:4227115:1500|AE005674.2:…	7	0	14	0	linked	4.82882e+06	1541.71	2904	49.3455	45.5708	46.6598
GCF_000006945.2	p__Proteobacteria	c__Gammaproteobacteria	o__Enterobacterales	f__Enterobacteriaceae	g__Salmonella	s__Salmonella enterica	d__Bacteria	p__Proteobacteria	c__Gammaproteobacteria	o__Enterobacterales	f__Enterobacteriaceae	g__Salmonella	s__Salmonella enterica	7	7	0	7	7	0	X	X	NC_003197.2:16s_0:23s_1:511|NC_003197.2:23s_2:16s_3:353|NC_003197.2:23s_4:16s_5:391|NC_003197.2:16s_6:23s_7:352|NC_003197.2:16s_8:23s_9:515|NC_003197.2:16s_10:23s_11:513|NC_003197.2:16s_12:23s_13:391	NC_003197.2:16s:+:289190:1544|NC_003197.2:23s:+:291245:3093|NC_003197.2:23s:-:2796758:3010|NC_003197.2:16s:-:2800121:1543|NC_003197.2:23s:-:3567085:2994|NC_003197.2:16s:-:3570470:1544|NC_003197.2:16s:+:4100145:1544|NC_003197.2:23s:+:4102041:2994|NC_003197.2:16s:+:4196072:1542|NC_003197.2:23s:+:4198129:2995|NC_003197.2:16s:+:4351143:1544|NC_003197.2:23s:+:4353200:2994|NC_003197.2:16s:+:4394688:154…	AE006468.2:16s:+:289187:1500|AE006468.2:23s:+:291422:2257|AE006468.2:23s:-:2797407:2174|AE006468.2:16s:-:2800157:1500|AE006468.2:23s:-:3567735:2158|AE006468.2:16s:-:3570508:1500|AE006468.2:16s:+:4100152:1500|AE006468.2:23s:+:4102228:2158|AE006468.2:16s:+:4196079:1500|AE006468.2:23s:+:4198316:2158|AE006468.2:16s:+:4351150:1500|AE006468.2:23s:+:4353387:2158|AE006468.2:16s:+:4394695:1500|AE006468.2:…	7	0	14	0	linked	4951383	1543.71	3010.57	47.7611	45.5488	46.4989
GCF_000006965.1	p__Proteobacteria	c__Alphaproteobacteria	o__Rhizobiales	f__Rhizobiaceae	g__Sinorhizobium	s__Sinorhizobium meliloti	d__Bacteria	p__Proteobacteria	c__Alphaproteobacteria	o__Rhizobiales	f__Rhizobiaceae	g__Sinorhizobium	s__Sinorhizobium meliloti_B	3	3	0	3	3	0	X	X	NC_003047.1:16s_0:23s_1:1155|NC_003047.1:23s_2:16s_3:1155|NC_003047.1:23s_4:16s_5:1155	NC_003047.1:16s:+:81767:1484|NC_003047.1:23s:+:84406:2875|NC_003047.1:23s:-:2805974:2875|NC_003047.1:16s:-:2810004:1484|NC_003047.1:23s:-:3208828:2875|NC_003047.1:16s:-:3212858:1484	AL591688.1:16s:+:81774:1443|AL591688.1:23s:+:84706:1929|AL591688.1:23s:-:2806620:1929|AL591688.1:16s:-:2810038:1443|AL591688.1:23s:-:3209474:1929|AL591688.1:16s:-:3212892:1443	3	0	6	0	linked	3654135	1484	2875	37.8258	44.6092	46.4348
GCF_000006985.1	p__Chlorobi	c__Chlorobia	o__Chlorobiales	f__Chlorobiaceae	g__Chlorobaculum	s__Chlorobaculum tepidum	d__Bacteria	p__Bacteroidota	c__Chlorobia	o__Chlorobiales	f__Chlorobiaceae	g__Chlorobaculum	s__Chlorobaculum tepidum	2	2	0	2	2	0	X	X	NC_002932.3:16s_0:23s_1:525|NC_002932.3:23s_2:16s_3:525	NC_002932.3:16s:+:139488:1449|NC_002932.3:23s:+:141462:2762|NC_002932.3:23s:-:2032093:2762|NC_002932.3:16s:-:2035380:1449	AE006470.1:16s:+:139494:1460|AE006470.1:23s:+:141631:2117|AE006470.1:23s:-:2032569:2117|AE006470.1:16s:-:2035363:1460	2	0	4	0	linked	2154946	1449	2762	43.47	47.343	48.0992
GCF_000007025.1	p__Proteobacteria	c__Alphaproteobacteria	o__Rickettsiales	f__Rickettsiaceae	g__Rickettsia	s__Rickettsia conorii	d__Bacteria	p__Proteobacteria	c__Alphaproteobacteria	o__Rickettsiales	f__Rickettsiaceae	g__Rickettsia	s__Rickettsia conorii	1	1	0	1	1	0	X	X	NC_003103.1:23s_0:Single_copy:NA|NC_003103.1:16s_1:Single_copy:NA	NC_003103.1:23s:+:281794:2785|NC_003103.1:16s:-:884600:1500	AE006914.1:23s:+:281982:1944|AE006914.1:16s:-:884636:1457	0	0	0	2	unlinked	1.26875e+06	1500	2785	67.5612	49	52.316
GCF_000007045.1	p__Firmicutes	c__Bacilli	o__Lactobacillales	f__Streptococcaceae	g__Streptococcus	s__Streptococcus pneumoniae	d__Bacteria	p__Firmicutes	c__Bacilli	o__Lactobacillales	f__Streptococcaceae	g__Streptococcus	s__Streptococcus pneumoniae	4	4	0	4	4	0	X	X	NC_003098.1:16s_0:23s_1:270|NC_003098.1:23s_2:16s_3:270|NC_003098.1:23s_4:16s_5:270|NC_003098.1:23s_6:16s_7:270	NC_003098.1:16s:+:15161:1514|NC_003098.1:23s:+:16945:2902|NC_003098.1:23s:-:1692483:2902|NC_003098.1:16s:-:1695655:1514|NC_003098.1:23s:-:1790033:2902|NC_003098.1:16s:-:1793205:1514|NC_003098.1:23s:-:1851958:2902|NC_003098.1:16s:-:1855130:1514	AE007317.1:16s:+:15158:1504|AE007317.1:23s:+:17128:2076|AE007317.1:23s:-:1693126:2076|AE007317.1:16s:-:1695668:1504|AE007317.1:23s:-:1790676:2076|AE007317.1:16s:-:1793218:1504|AE007317.1:23s:-:1852601:2076|AE007317.1:16s:-:1855143:1504	4	0	8	0	linked	2038615	1514	2902	60.284	47.0938	50.1034
GCF_000007085.1	p__Firmicutes	c__Clostridia	o__Thermoanaerobacterales	f__Thermoanaerobacteraceae	g__Caldanaerobacter	s__Caldanaerobacter subterraneus	d__Bacteria	p__Firmicutes_A	c__Thermoanaerobacteria	o__Thermoanaerobacterales	f__Thermoanaerobacteraceae	g__Caldanaerobacter	s__Caldanaerobacter subterraneus	4	4	0	4	4	0	X	X	NC_003869.1:16s_0:23s_1:79|NC_003869.1:16s_2:23s_3:79|NC_003869.1:23s_4:16s_5:75|NC_003869.1:23s_6:16s_7:271	NC_003869.1:16s:+:53855:1533|NC_003869.1:23s:+:55467:2969|NC_003869.1:16s:+:83818:1534|NC_003869.1:23s:+:85431:2968|NC_003869.1:23s:-:1485416:2921|NC_003869.1:16s:-:1488412:1628|NC_003869.1:23s:-:2151934:2885|NC_003869.1:16s:-:2155090:1533	AE008691.1:16s:+:53859:1492|AE008691.1:23s:+:55657:2137|AE008691.1:16s:+:83822:1493|AE008691.1:23s:+:85620:2137|AE008691.1:23s:-:1486060:2088|AE008691.1:16s:-:1488449:1585|AE008691.1:23s:-:2152576:2054|AE008691.1:16s:-:2155127:1492	4	0	8	0	linked	2689445	1557	2935.75	62.4291	40.6673	41.0847
GCF_000007105.1	p__Proteobacteria	c__Alphaproteobacteria	o__Sphingomonadales	f__Sphingomonadaceae	g__Zymomonas	s__Zymomonas mobilis	d__Bacteria	p__Proteobacteria	c__Alphaproteobacteria	o__Sphingomonadales	f__Sphingomonadaceae	g__Zymomonas	s__Zymomonas mobilis	3	3	0	3	3	0	X	X	NC_006526.2:23s_0:16s_1:589|NC_006526.2:23s_2:16s_3:589|NC_006526.2:23s_4:16s_5:589	NC_006526.2:23s:-:1613121:2796|NC_006526.2:16s:-:1616506:1495|NC_006526.2:23s:-:1898277:2796|NC_006526.2:16s:-:1901662:1495|NC_006526.2:23s:-:1912129:2796|NC_006526.2:16s:-:1915514:1495	AE008692.2:23s:-:1613747:1939|AE008692.2:16s:-:1616548:1447|AE008692.2:23s:-:1898903:1939|AE008692.2:16s:-:1901704:1447|AE008692.2:23s:-:1912755:1939|AE008692.2:16s:-:1915556:1447	3	0	6	0	linked	2.05636e+06	1495	2796	53.6719	46.8673	48.4979
GCF_000007125.1	p__Proteobacteria	c__Alphaproteobacteria	o__Rhizobiales	f__Brucellaceae	g__Brucella	s__Brucella melitensis	d__Bacteria	p__Proteobacteria	c__Alphaproteobacteria	o__Rhizobiales	f__Rhizobiaceae	g__Brucella	s__Brucella melitensis	3	3	0	3	3	0	X	X	NC_003317.1:16s_0:23s_1:756|NC_003317.1:16s_2:23s_3:756|NC_003318.1:16s_0:23s_1:756	NC_003317.1:16s:+:198646:1493|NC_003317.1:23s:+:200895:2924|NC_003317.1:16s:+:398274:1493|NC_003317.1:23s:+:400523:2922|NC_003318.1:16s:+:189761:1493|NC_003318.1:23s:+:192010:2924	AE008917.1:16s:+:198655:1443|AE008917.1:23s:+:201246:1934|AE008917.1:16s:+:398283:1443|AE008917.1:23s:+:400874:1933|AE008918.1:16s:+:189770:1443|AE008918.1:23s:+:192361:1934	3	0	6	0	linked	3294931	1493	2923.33	42.7774	44.3403	46.6933
GCF_000007145.1	p__Proteobacteria	c__Gammaproteobacteria	o__Xanthomonadales	f__Xanthomonadaceae	g__Xanthomonas	s__Xanthomonas campestris	d__Bacteria	p__Proteobacteria	c__Gammaproteobacteria	o__Xanthomonadales	f__Xanthomonadaceae	g__Xanthomonas	s__Xanthomonas campestris	2	2	0	2	2	0	X	X	NC_003902.1:23s_0:16s_1:493|NC_003902.1:23s_2:16s_3:493	NC_003902.1:23s:-:4557919:2883|NC_003902.1:16s:-:4561295:1547|NC_003902.1:23s:-:4945787:2883|NC_003902.1:16s:-:4949163:1547	AE008922.1:23s:-:4558564:2056|AE008922.1:16s:-:4561330:1505|AE008922.1:23s:-:4946432:2056|AE008922.1:16s:-:4949198:1505	2	0	4	0	linked	5076188	1547	2883	34.9313	45.0549	46.7222
GCF_000007165.1	p__Proteobacteria	c__Gammaproteobacteria	o__Xanthomonadales	f__Xanthomonadaceae	g__Xanthomonas	s__Xanthomonas citri	d__Bacteria	p__Proteobacteria	c__Gammaproteobacteria	o__Xanthomonadales	f__Xanthomonadaceae	g__Xanthomonas	s__Xanthomonas citri	2	2	0	2	2	0	X	X	NC_003919.1:23s_0:16s_1:486|NC_003919.1:23s_2:16s_3:486	NC_003919.1:23s:-:4576674:2895|NC_003919.1:16s:-:4580055:1547|NC_003919.1:23s:-:5065916:2895|NC_003919.1:16s:-:5069297:1547	AE008923.1:23s:-:4577326:2054|AE008923.1:16s:-:4580090:1505|AE008923.1:23s:-:5066568:2054|AE008923.1:16s:-:5069332:1505	2	0	4	0	linked	5.27417e+06	1547	2895	35.2883	44.9257	46.7358
GCF_000007205.1	p__Chlamydiae	c__Chlamydiia	o__Chlamydiales	f__Chlamydiaceae	g__Chlamydia	s__Chlamydia pneumoniae	d__Bacteria	p__Verrucomicrobiota_A	c__Chlamydiia	o__Chlamydiales	f__Chlamydiaceae	g__Chlamydophila	s__Chlamydophila pneumoniae	1	1	0	1	1	0	O	X	NC_005043.1:16s_0:23s_1:216	NC_005043.1:16s:+:997883:1561|NC_005043.1:23s:+:999660:2943	AE009440.1:16s:+:997890:1512|AE009440.1:23s:+:999853:2117	1	0	2	0	linked	1225935	1561	2943	59.4238	50.6726	53.5168
GCF_000007245.1	p__Proteobacteria	c__Gammaproteobacteria	o__Xanthomonadales	f__Xanthomonadaceae	g__Xylella	s__Xylella fastidiosa	d__Bacteria	p__Proteobacteria	c__Gammaproteobacteria	o__Xanthomonadales	f__Xanthomonadaceae	g__Xylella	s__Xylella fastidiosa	2	2	0	2	2	0	X	X	NC_004556.1:16s_0:23s_1:457|NC_004556.1:16s_2:23s_3:457	NC_004556.1:16s:+:66041:1545|NC_004556.1:23s:+:68043:2899|NC_004556.1:16s:+:171124:1545|NC_004556.1:23s:+:173126:2899	AE009442.1:16s:+:66048:1503|AE009442.1:23s:+:68232:2056|AE009442.1:16s:+:171131:1503|AE009442.1:23s:+:173315:2056	2	0	4	0	linked	2.52115e+06	1545	2899	48.2226	46.0194	47.6371
GCF_000007265.1	p__Firmicutes	c__Bacilli	o__Lactobacillales	f__Streptococcaceae	g__Streptococcus	s__Streptococcus agalactiae	d__Bacteria	p__Firmicutes	c__Bacilli	o__Lactobacillales	f__Streptococcaceae	g__Streptococcus	s__Streptococcus agalactiae	7	7	0	7	7	0	X	X	NC_004116.1:16s_0:23s_1:279|NC_004116.1:16s_2:23s_3:279|NC_004116.1:16s_4:23s_5:279|NC_004116.1:16s_6:23s_7:279|NC_004116.1:16s_8:23s_9:279|NC_004116.1:16s_10:23s_11:279|NC_004116.1:16s_12:23s_13:279	NC_004116.1:16s:+:16404:1551|NC_004116.1:23s:+:18234:2903|NC_004116.1:16s:+:22235:1551|NC_004116.1:23s:+:24065:2903|NC_004116.1:16s:+:91212:1551|NC_004116.1:23s:+:93042:2903|NC_004116.1:16s:+:165241:1551|NC_004116.1:23s:+:167071:2903|NC_004116.1:16s:+:250368:1551|NC_004116.1:23s:+:252198:2903|NC_004116.1:16s:+:348575:1551|NC_004116.1:23s:+:350405:2903|NC_004116.1:16s:+:417719:1551|NC_004116.1:23s…	AE009948.1:16s:+:16411:1507|AE009948.1:23s:+:18417:2077|AE009948.1:16s:+:22242:1507|AE009948.1:23s:+:24248:2077|AE009948.1:16s:+:91219:1507|AE009948.1:23s:+:93225:2077|AE009948.1:16s:+:165248:1507|AE009948.1:23s:+:167254:2077|AE009948.1:16s:+:250375:1507|AE009948.1:23s:+:252381:2077|AE009948.1:16s:+:348582:1507|AE009948.1:23s:+:350588:2077|AE009948.1:16s:+:417726:1507|AE009948.1:23s:+:419732:2077	7	0	14	0	linked	2.16027e+06	1551	2903	64.3534	47.9046	50.5339
GCF_000007285.1	p__Firmicutes	c__Bacilli	o__Lactobacillales	f__Streptococcaceae	g__Streptococcus	s__Streptococcus pyogenes	d__Bacteria	p__Firmicutes	c__Bacilli	o__Lactobacillales	f__Streptococcaceae	g__Streptococcus	s__Streptococcus pyogenes	6	6	0	6	6	0	X	X	NC_003485.1:16s_0:23s_1:413|NC_003485.1:16s_2:23s_3:413|NC_003485.1:16s_4:23s_5:413|NC_003485.1:16s_6:23s_7:413|NC_003485.1:23s_8:16s_9:413|NC_003485.1:23s_10:16s_11:413	NC_003485.1:16s:+:17035:1556|NC_003485.1:23s:+:19004:2906|NC_003485.1:16s:+:23036:1556|NC_003485.1:23s:+:25005:2906|NC_003485.1:16s:+:79938:1556|NC_003485.1:23s:+:81907:2906|NC_003485.1:16s:+:257995:1556|NC_003485.1:23s:+:259964:2906|NC_003485.1:23s:-:1344322:2906|NC_003485.1:16s:-:1347641:1556|NC_003485.1:23s:-:1633946:2906|NC_003485.1:16s:-:1637265:1556	AE009949.1:16s:+:17041:1507|AE009949.1:23s:+:19188:2077|AE009949.1:16s:+:23042:1507|AE009949.1:23s:+:25189:2077|AE009949.1:16s:+:79944:1507|AE009949.1:23s:+:82091:2077|AE009949.1:16s:+:258001:1507|AE009949.1:23s:+:260148:2077|AE009949.1:23s:-:1344967:2077|AE009949.1:16s:-:1347684:1507|AE009949.1:23s:-:1634591:2077|AE009949.1:16s:-:1637308:1507	6	0	12	0	linked	1895017	1556	2906	61.4534	47.5578	50.2409
GCF_000007365.1	p__Proteobacteria	c__Gammaproteobacteria	o__Enterobacterales	f__Erwiniaceae	g__Buchnera	s__Buchnera aphidicola	d__Bacteria	p__Proteobacteria	c__Gammaproteobacteria	o__Enterobacterales	f__Enterobacteriaceae	g__Buchnera	s__Buchnera aphidicola_O	1	1	0	1	1	0	X	X	NC_004061.1:16s_0:Single_copy:NA|NC_004061.1:23s_1:Single_copy:NA	NC_004061.1:16s:+:275515:1552|NC_004061.1:23s:-:540336:2946	AE013218.1:16s:+:275522:1510|AE013218.1:23s:-:541002:2086	0	0	0	2	unlinked	641454	1552	2946	74.6694	50.5799	53.2247
GCF_000007385.1	p__Proteobacteria	c__Gammaproteobacteria	o__Xanthomonadales	f__Xanthomonadaceae	g__Xanthomonas	s__Xanthomonas oryzae	d__Bacteria	p__Proteobacteria	c__Gammaproteobacteria	o__Xanthomonadales	f__Xanthomonadaceae	g__Xanthomonas	s__Xanthomonas oryzae	2	2	0	2	2	0	X	X	NC_006834.1:16s_0:23s_1:485|NC_006834.1:16s_2:23s_3:485	NC_006834.1:16s:+:305729:1547|NC_006834.1:23s:+:307761:2897|NC_006834.1:16s:+:533015:1547|NC_006834.1:23s:+:535047:2897	AE013598.1:16s:+:305736:1505|AE013598.1:23s:+:307950:2056|AE013598.1:16s:+:533022:1505|AE013598.1:23s:+:535236:2056	2	0	4	0	linked	4941439	1547	2897	36.3067	45.0549	46.7207
GCF_000007405.1	p__Proteobacteria	c__Gammaproteobacteria	o__Enterobacterales	f__Enterobacteriaceae	g__Shigella	s__Shigella flexneri	d__Bacteria	p__Proteobacteria	c__Gammaproteobacteria	o__Enterobacterales	f__Enterobacteriaceae	g__Escherichia	s__Escherichia flexneri	7	7	0	7	7	0	X	X	NC_004741.1:16s_0:23s_1:425|NC_004741.1:23s_2:16s_3:333|NC_004741.1:23s_4:16s_5:425|NC_004741.1:23s_6:16s_7:333|NC_004741.1:23s_8:16s_9:333|NC_004741.1:23s_10:16s_11:425|NC_004741.1:23s_12:16s_13:333	NC_004741.1:16s:+:214156:1553|NC_004741.1:23s:+:216134:2925|NC_004741.1:23s:-:2716756:2925|NC_004741.1:16s:-:2720014:1553|NC_004741.1:23s:-:3396827:2925|NC_004741.1:16s:-:3400177:1554|NC_004741.1:23s:-:3541301:2925|NC_004741.1:16s:-:3544559:1554|NC_004741.1:23s:-:3581737:2925|NC_004741.1:16s:-:3584995:1554|NC_004741.1:23s:-:3719927:2925|NC_004741.1:16s:-:3723277:1554|NC_004741.1:23s:-:3817192:292…	AE014073.1:16s:+:214163:1499|AE014073.1:23s:+:216330:2070|AE014073.1:23s:-:2717415:2070|AE014073.1:16s:-:2720061:1499|AE014073.1:23s:-:3397486:2070|AE014073.1:16s:-:3400224:1500|AE014073.1:23s:-:3541960:2070|AE014073.1:16s:-:3544606:1500|AE014073.1:23s:-:3582396:2070|AE014073.1:16s:-:3585042:1500|AE014073.1:23s:-:3720586:2070|AE014073.1:16s:-:3723324:1500|AE014073.1:23s:-:3817851:2070|AE014073.1:…	7	0	14	0	linked	4599354	1553.71	2925	49.0937	45.651	46.6325
GCF_000007425.1	p__Firmicutes	c__Bacilli	o__Lactobacillales	f__Streptococcaceae	g__Streptococcus	s__Streptococcus pyogenes	d__Bacteria	p__Firmicutes	c__Bacilli	o__Lactobacillales	f__Streptococcaceae	g__Streptococcus	s__Streptococcus pyogenes	6	6	0	6	6	0	X	X	NC_004070.1:16s_0:23s_1:414|NC_004070.1:16s_2:23s_3:414|NC_004070.1:16s_4:23s_5:414|NC_004070.1:16s_6:23s_7:414|NC_004070.1:23s_8:16s_9:414|NC_004070.1:23s_10:16s_11:414	NC_004070.1:16s:+:17066:1556|NC_004070.1:23s:+:19036:2906|NC_004070.1:16s:+:23068:1556|NC_004070.1:23s:+:25038:2906|NC_004070.1:16s:+:80046:1556|NC_004070.1:23s:+:82016:2905|NC_004070.1:16s:+:256188:1556|NC_004070.1:23s:+:258158:2906|NC_004070.1:23s:-:1354775:2906|NC_004070.1:16s:-:1358095:1556|NC_004070.1:23s:-:1641896:2906|NC_004070.1:16s:-:1645216:1556	AE014074.1:16s:+:17072:1507|AE014074.1:23s:+:19220:2077|AE014074.1:16s:+:23074:1507|AE014074.1:23s:+:25222:2077|AE014074.1:16s:+:80052:1507|AE014074.1:23s:+:82200:2076|AE014074.1:16s:+:256194:1507|AE014074.1:23s:+:258342:2077|AE014074.1:23s:-:1355420:2077|AE014074.1:16s:-:1358138:1507|AE014074.1:23s:-:1642541:2077|AE014074.1:16s:-:1645259:1507	6	0	12	0	linked	1900521	1556	2905.83	61.4073	47.4936	50.2782
GCF_000007445.1	p__Proteobacteria	c__Gammaproteobacteria	o__Enterobacterales	f__Enterobacteriaceae	g__Escherichia	s__Escherichia coli	d__Bacteria	p__Proteobacteria	c__Gammaproteobacteria	o__Enterobacterales	f__Enterobacteriaceae	g__Escherichia	s__Escherichia coli	7	7	0	7	7	0	X	X	NC_004431.1:16s_0:23s_1:411|NC_004431.1:23s_2:16s_3:410|NC_004431.1:23s_4:16s_5:428|NC_004431.1:16s_6:23s_7:333|NC_004431.1:16s_8:23s_9:416|NC_004431.1:16s_10:23s_11:419|NC_004431.1:16s_12:23s_13:334	NC_004431.1:16s:+:235186:1554|NC_004431.1:23s:+:237151:2925|NC_004431.1:23s:-:2988961:2926|NC_004431.1:16s:-:2992297:1563|NC_004431.1:23s:-:3855219:2931|NC_004431.1:16s:-:3858578:1554|NC_004431.1:16s:+:4442840:1555|NC_004431.1:23s:+:4444728:2929|NC_004431.1:16s:+:4561194:1555|NC_004431.1:23s:+:4563165:2929|NC_004431.1:16s:+:4699063:1563|NC_004431.1:23s:+:4701045:2925|NC_004431.1:16s:+:4739329:155…	AE014075.1:16s:+:235193:1500|AE014075.1:23s:+:237347:2070|AE014075.1:23s:-:2989620:2071|AE014075.1:16s:-:2992344:1509|AE014075.1:23s:-:3855882:2072|AE014075.1:16s:-:3858625:1500|AE014075.1:16s:+:4442847:1501|AE014075.1:23s:+:4444924:2074|AE014075.1:16s:+:4561201:1501|AE014075.1:23s:+:4563361:2074|AE014075.1:16s:+:4699070:1509|AE014075.1:23s:+:4701241:2070|AE014075.1:16s:+:4739336:1500|AE014075.1:…	7	0	14	0	linked	5231428	1556.86	2927.57	49.5198	45.6874	46.6403
GCF_000007465.2	p__Firmicutes	c__Bacilli	o__Lactobacillales	f__Streptococcaceae	g__Streptococcus	s__Streptococcus mutans	d__Bacteria	p__Firmicutes	c__Bacilli	o__Lactobacillales	f__Streptococcaceae	g__Streptococcus	s__Streptococcus mutans	5	5	0	5	5	0	X	X	NC_004350.2:16s_0:23s_1:388|NC_004350.2:16s_2:23s_3:388|NC_004350.2:23s_4:16s_5:388|NC_004350.2:23s_6:16s_7:388|NC_004350.2:23s_8:16s_9:388	NC_004350.2:16s:+:16877:1552|NC_004350.2:23s:+:18817:2901|NC_004350.2:16s:+:185749:1552|NC_004350.2:23s:+:187689:2901|NC_004350.2:23s:-:1655918:2901|NC_004350.2:16s:-:1659207:1552|NC_004350.2:23s:-:1684220:2901|NC_004350.2:16s:-:1687509:1552|NC_004350.2:23s:-:1873497:2901|NC_004350.2:16s:-:1876786:1552	AE014133.2:16s:+:16877:1515|AE014133.2:23s:+:18998:2075|AE014133.2:16s:+:185749:1515|AE014133.2:23s:+:187870:2075|AE014133.2:23s:-:1656563:2075|AE014133.2:16s:-:1659244:1515|AE014133.2:23s:-:1684865:2075|AE014133.2:16s:-:1687546:1515|AE014133.2:23s:-:1874142:2075|AE014133.2:16s:-:1876823:1515	5	0	10	0	linked	2032925	1552	2901	63.1713	47.3196	48.3695
GCF_000007485.1	p__Actinobacteria	c__Actinobacteria	o__Micrococcales	f__	g__Tropheryma	s__Tropheryma whipplei	d__Bacteria	p__Actinobacteriota	c__Actinobacteria	o__Actinomycetales	f__Microbacteriaceae	g__Tropheryma	s__Tropheryma whipplei	1	1	0	1	1	0	X	X	NC_004572.3:16s_0:23s_1:288	NC_004572.3:16s:+:213477:1528|NC_004572.3:23s:+:215293:3102	AE014184.1:16s:+:213484:1479|AE014184.1:23s:+:215493:2253	1	0	2	0	linked	927303	1528	3102	53.668	42.9974	45.8736
GCF_000007505.1	p__Proteobacteria	c__Alphaproteobacteria	o__Rhizobiales	f__Brucellaceae	g__Brucella	s__Brucella suis	d__Bacteria	p__Proteobacteria	c__Alphaproteobacteria	o__Rhizobiales	f__Rhizobiaceae	g__Brucella	s__Brucella melitensis	3	3	0	3	3	0	X	X	NC_004310.3:23s_0:16s_1:756|NC_004310.3:23s_2:16s_3:756|NC_004311.2:23s_0:16s_1:756	NC_004310.3:23s:-:1584916:2923|NC_004310.3:16s:-:1588595:1493|NC_004310.3:23s:-:1789978:2923|NC_004310.3:16s:-:1793657:1493|NC_004311.2:23s:-:1104455:2923|NC_004311.2:16s:-:1108134:1493	AE014291.4:23s:-:1585555:1934|AE014291.4:16s:-:1588636:1443|AE014291.4:23s:-:1790617:1934|AE014291.4:16s:-:1793698:1443|AE014292.2:23s:-:1105094:1934|AE014292.2:16s:-:1108175:1443	3	0	6	0	linked	3315175	1493	2923	42.7487	44.3403	46.7328
GCF_000007525.1	p__Actinobacteria	c__Actinobacteria	o__Bifidobacteriales	f__Bifidobacteriaceae	g__Bifidobacterium	s__Bifidobacterium longum	d__Bacteria	p__Actinobacteriota	c__Actinobacteria	o__Actinomycetales	f__Bifidobacteriaceae	g__Bifidobacterium	s__Bifidobacterium longum	4	4	0	4	4	0	X	X	NC_004307.2:16s_0:23s_1:430|NC_004307.2:16s_2:23s_3:429|NC_004307.2:16s_4:23s_5:422|NC_004307.2:16s_6:23s_7:428	NC_004307.2:16s:+:159243:1530|NC_004307.2:23s:+:161203:3066|NC_004307.2:16s:+:1705902:1530|NC_004307.2:23s:+:1707861:3066|NC_004307.2:16s:+:1712083:1532|NC_004307.2:23s:+:1714037:3066|NC_004307.2:16s:+:1908902:1530|NC_004307.2:23s:+:1910860:3067	AE014295.3:16s:+:159252:1484|AE014295.3:23s:+:161379:2244|AE014295.3:16s:+:1705911:1484|AE014295.3:23s:+:1708037:2244|AE014295.3:16s:+:1712087:1484|AE014295.3:23s:+:1714213:2244|AE014295.3:16s:+:1908911:1484|AE014295.3:23s:+:1911037:2244	4	0	8	0	linked	2260266	1530.5	3066.25	39.8727	40.7384	40.6115
GCF_000007545.1	p__Proteobacteria	c__Gammaproteobacteria	o__Enterobacterales	f__Enterobacteriaceae	g__Salmonella	s__Salmonella enterica	d__Bacteria	p__Proteobacteria	c__Gammaproteobacteria	o__Enterobacterales	f__Enterobacteriaceae	g__Salmonella	s__Salmonella enterica	7	7	0	7	7	0	X	X	NC_004631.1:16s_0:23s_1:333|NC_004631.1:23s_2:16s_3:494|NC_004631.1:23s_4:16s_5:497|NC_004631.1:23s_6:16s_7:333|NC_004631.1:23s_8:16s_9:494|NC_004631.1:23s_10:16s_11:333|NC_004631.1:16s_12:23s_13:333	NC_004631.1:16s:+:287468:1556|NC_004631.1:23s:+:289357:3027|NC_004631.1:23s:-:2687689:3027|NC_004631.1:16s:-:2691210:1557|NC_004631.1:23s:-:3404022:3027|NC_004631.1:16s:-:3407546:1556|NC_004631.1:23s:-:3538599:3027|NC_004631.1:16s:-:3541959:1556|NC_004631.1:23s:-:3580653:3028|NC_004631.1:16s:-:3584175:1556|NC_004631.1:23s:-:3729647:3027|NC_004631.1:16s:-:3733007:1556|NC_004631.1:16s:+:4242140:155…	AE014613.1:16s:+:287477:1500|AE014613.1:23s:+:289553:2172|AE014613.1:23s:-:2688348:2172|AE014613.1:16s:-:2691257:1501|AE014613.1:23s:-:3404681:2172|AE014613.1:16s:-:3407593:1500|AE014613.1:23s:-:3539258:2172|AE014613.1:16s:-:3542006:1500|AE014613.1:23s:-:3581313:2172|AE014613.1:16s:-:3584222:1500|AE014613.1:23s:-:3730306:2172|AE014613.1:16s:-:3733054:1500|AE014613.1:16s:+:4242149:1500|AE014613.1:…	7	0	14	0	linked	4791961	1556.14	3027.14	47.9482	45.5705	46.2577
GCF_000007565.2	p__Proteobacteria	c__Gammaproteobacteria	o__Pseudomonadales	f__Pseudomonadaceae	g__Pseudomonas	s__Pseudomonas putida	d__Bacteria	p__Proteobacteria	c__Gammaproteobacteria	o__Pseudomonadales	f__Pseudomonadaceae	g__Pseudomonas_E	s__Pseudomonas_E hunanensis	7	7	0	7	7	0	X	X	NC_002947.4:16s_0:23s_1:292|NC_002947.4:16s_2:23s_3:292|NC_002947.4:16s_4:23s_5:292|NC_002947.4:16s_6:23s_7:505|NC_002947.4:16s_8:23s_9:292|NC_002947.4:16s_10:23s_11:505|NC_002947.4:23s_12:16s_13:570	NC_002947.4:16s:+:171389:1522|NC_002947.4:23s:+:173203:2902|NC_002947.4:16s:+:176819:1522|NC_002947.4:23s:+:178633:2902|NC_002947.4:16s:+:524949:1522|NC_002947.4:23s:+:526763:2902|NC_002947.4:16s:+:697824:1522|NC_002947.4:23s:+:699851:2902|NC_002947.4:16s:+:1325503:1522|NC_002947.4:23s:+:1327317:2902|NC_002947.4:16s:+:2548690:1522|NC_002947.4:23s:+:2550717:2902|NC_002947.4:23s:-:5307688:2902|NC_0…	AE015451.2:16s:+:171381:1495|AE015451.2:23s:+:173390:2059|AE015451.2:16s:+:176811:1495|AE015451.2:23s:+:178820:2059|AE015451.2:16s:+:524941:1495|AE015451.2:23s:+:526950:2059|AE015451.2:16s:+:697816:1495|AE015451.2:23s:+:700038:2059|AE015451.2:16s:+:1325495:1495|AE015451.2:23s:+:1327504:2059|AE015451.2:16s:+:2548682:1495|AE015451.2:23s:+:2550904:2059|AE015451.2:23s:-:5308344:2059|AE015451.2:16s:-:…	7	0	14	0	linked	6.18187e+06	1522	2902	38.476	46.0015	47.9965
GCF_000007585.1	p__Bacteroidetes	c__Bacteroidia	o__Bacteroidales	f__Porphyromonadaceae	g__Porphyromonas	s__Porphyromonas gingivalis	d__Bacteria	p__Bacteroidota	c__Bacteroidia	o__Bacteroidales	f__Porphyromonadaceae	g__Porphyromonas	s__Porphyromonas gingivalis	4	4	0	4	4	0	X	X	NC_002950.2:16s_0:23s_1:761|NC_002950.2:23s_2:16s_3:761|NC_002950.2:23s_4:16s_5:761|NC_002950.2:23s_6:16s_7:761	NC_002950.2:16s:+:119552:1542|NC_002950.2:23s:+:121855:2900|NC_002950.2:23s:-:1341661:2900|NC_002950.2:16s:-:1345322:1542|NC_002950.2:23s:-:1752332:2900|NC_002950.2:16s:-:1755993:1542|NC_002950.2:23s:-:2171140:2900|NC_002950.2:16s:-:2174801:1542	AE015924.1:16s:+:119563:1490|AE015924.1:23s:+:122029:2093|AE015924.1:23s:-:1342294:2093|AE015924.1:16s:-:1345363:1490|AE015924.1:23s:-:1752965:2093|AE015924.1:16s:-:1756034:1490|AE015924.1:23s:-:2171773:2093|AE015924.1:16s:-:2174842:1490	4	0	8	0	linked	2343476	1542	2900	51.7121	46.8872	49.6207
GCF_000007605.1	p__Chlamydiae	c__Chlamydiia	o__Chlamydiales	f__Chlamydiaceae	g__Chlamydia	s__Chlamydia caviae	d__Bacteria	p__Verrucomicrobiota_A	c__Chlamydiia	o__Chlamydiales	f__Chlamydiaceae	g__Chlamydophila	s__Chlamydophila caviae	1	1	0	1	1	0	X	X	NC_003361.3:23s_0:16s_1:223	NC_003361.3:23s:-:1020808:2946|NC_003361.3:16s:-:1023977:1553	AE015925.1:23s:-:1021441:2120|AE015925.1:16s:-:1024013:1510	1	0	2	0	linked	1.18136e+06	1553	2946	60.8144	50.0322	53.3605
GCF_000007625.1	p__Firmicutes	c__Clostridia	o__Clostridiales	f__Clostridiaceae	g__Clostridium	s__Clostridium tetani	d__Bacteria	p__Firmicutes_A	c__Clostridia	o__Clostridiales	f__Clostridiaceae	g__Clostridium_G	s__Clostridium_G tetani	6	6	0	6	6	0	X	X	NC_004557.1:23s_0:16s_1:259|NC_004557.1:23s_2:16s_3:259|NC_004557.1:16s_4:23s_5:259|NC_004557.1:16s_6:23s_7:542|NC_004557.1:23s_8:16s_9:343|NC_004557.1:23s_10:16s_11:343	NC_004557.1:23s:-:5555:2900|NC_004557.1:16s:-:8714:1519|NC_004557.1:23s:-:38641:2900|NC_004557.1:16s:-:41800:1519|NC_004557.1:16s:+:176104:1519|NC_004557.1:23s:+:177882:2900|NC_004557.1:16s:+:564991:1519|NC_004557.1:23s:+:567052:2901|NC_004557.1:23s:-:2788738:2900|NC_004557.1:16s:-:2791981:1519|NC_004557.1:23s:-:2794055:2900|NC_004557.1:16s:-:2797298:1519	AE015927.1:23s:-:6200:2066|AE015927.1:16s:-:8752:1471|AE015927.1:23s:-:39286:2066|AE015927.1:16s:-:41838:1471|AE015927.1:16s:+:176114:1471|AE015927.1:23s:+:178071:2066|AE015927.1:16s:+:565001:1471|AE015927.1:23s:+:567241:2067|AE015927.1:23s:-:2789383:2066|AE015927.1:16s:-:2792019:1471|AE015927.1:23s:-:2794700:2066|AE015927.1:16s:-:2797336:1471	6	0	12	0	linked	2.87333e+06	1519	2900.17	71.3595	47.7946	50.1523
GCF_000007645.1	p__Firmicutes	c__Bacilli	o__Bacillales	f__Staphylococcaceae	g__Staphylococcus	s__Staphylococcus epidermidis	d__Bacteria	p__Firmicutes	c__Bacilli	o__Staphylococcales	f__Staphylococcaceae	g__Staphylococcus	s__Staphylococcus epidermidis	5	5	0	5	5	0	X	X	NC_004461.1:23s_0:16s_1:450|NC_004461.1:23s_2:16s_3:263|NC_004461.1:23s_4:16s_5:263|NC_004461.1:23s_6:16s_7:355|NC_004461.1:23s_8:16s_9:261	NC_004461.1:23s:-:1594723:2833|NC_004461.1:16s:-:1598006:1554|NC_004461.1:23s:-:1719192:2833|NC_004461.1:16s:-:1722288:1554|NC_004461.1:23s:-:1808510:2828|NC_004461.1:16s:-:1811601:1554|NC_004461.1:23s:-:2332749:2832|NC_004461.1:16s:-:2335936:1554|NC_004461.1:23s:-:2377479:2833|NC_004461.1:16s:-:2380573:1554	AE015929.1:23s:-:1595273:2093|AE015929.1:16s:-:1598043:1509|AE015929.1:23s:-:1719742:2093|AE015929.1:16s:-:1722325:1509|AE015929.1:23s:-:1809060:2088|AE015929.1:16s:-:1811638:1509|AE015929.1:23s:-:2333298:2093|AE015929.1:16s:-:2335973:1509|AE015929.1:23s:-:2378029:2093|AE015929.1:16s:-:2380610:1509	5	0	10	0	linked	2564615	1554	2831.8	67.9541	48.6486	49.4314
GCF_000007665.1	p__Actinobacteria	c__Actinobacteria	o__Micrococcales	f__Microbacteriaceae	g__Leifsonia	s__Leifsonia xyli	d__Bacteria	p__Actinobacteriota	c__Actinobacteria	o__Actinomycetales	f__Microbacteriaceae	g__Leifsonia	s__Leifsonia xyli_C	1	1	0	1	1	0	X	X	NC_006087.1:16s_0:23s_1:480	NC_006087.1:16s:+:133788:1527|NC_006087.1:23s:+:135795:3111	AE016822.1:16s:+:133795:1482|AE016822.1:23s:+:135990:2271	1	0	2	0	linked	2584158	1527	3111	32.324	43.7459	45.7088
GCF_000007685.1	p__Spirochaetes	c__Spirochaetia	o__Leptospirales	f__Leptospiraceae	g__Leptospira	s__Leptospira interrogans	d__Bacteria	p__Spirochaetota	c__Leptospirae	o__Leptospirales	f__Leptospiraceae	g__Leptospira	s__Leptospira interrogans	2	2	0	2	2	0	X	X	NC_005823.1:23s_0:Single_copy:NA|NC_005823.1:16s_1:Single_copy:NA|NC_005823.1:16s_2:Single_copy:NA|NC_005823.1:23s_3:Single_copy:NA	NC_005823.1:23s:+:1114811:2967|NC_005823.1:16s:+:1230542:1513|NC_005823.1:16s:+:1862436:1514|NC_005823.1:23s:-:3702664:2967	AE016823.1:23s:+:1114985:2144|AE016823.1:16s:+:1230546:1466|AE016823.1:16s:+:1862440:1467|AE016823.1:23s:-:3703313:2144	0	0	0	4	unlinked	4.62737e+06	1513.5	2967	64.9557	47.1754	48.9046
GCF_000007705.1	p__Proteobacteria	c__Betaproteobacteria	o__Neisseriales	f__Chromobacteriaceae	g__Chromobacterium	s__Chromobacterium violaceum	d__Bacteria	p__Proteobacteria	c__Gammaproteobacteria	o__Burkholderiales	f__Chromobacteriaceae	g__Chromobacterium	s__Chromobacterium violaceum	8	8	0	8	8	0	X	X	NC_005085.1:16s_0:23s_1:667|NC_005085.1:16s_2:23s_3:494|NC_005085.1:16s_4:23s_5:668|NC_005085.1:16s_6:23s_7:667|NC_005085.1:23s_8:16s_9:494|NC_005085.1:23s_10:16s_11:667|NC_005085.1:23s_12:16s_13:667|NC_005085.1:23s_14:16s_15:667	NC_005085.1:16s:+:421217:1546|NC_005085.1:23s:+:423430:2895|NC_005085.1:16s:+:502182:1546|NC_005085.1:23s:+:504222:2895|NC_005085.1:16s:+:1154020:1546|NC_005085.1:23s:+:1156234:2895|NC_005085.1:16s:+:1646821:1546|NC_005085.1:23s:+:1649034:2895|NC_005085.1:23s:-:3371715:2895|NC_005085.1:16s:-:3375104:1546|NC_005085.1:23s:-:3820357:2895|NC_005085.1:16s:-:3823919:1546|NC_005085.1:23s:-:4244828:2895|…	AE016825.1:16s:+:421231:1494|AE016825.1:23s:+:423616:2060|AE016825.1:16s:+:502196:1494|AE016825.1:23s:+:504408:2060|AE016825.1:16s:+:1154034:1494|AE016825.1:23s:+:1156420:2060|AE016825.1:16s:+:1646835:1494|AE016825.1:23s:+:1649220:2060|AE016825.1:23s:-:3372364:2060|AE016825.1:16s:-:3375142:1494|AE016825.1:23s:-:3821006:2060|AE016825.1:16s:-:3823957:1494|AE016825.1:23s:-:4245477:2060|AE016825.1:16…	8	0	16	0	linked	4751080	1546	2895	35.1663	44.89	47.0812
GCF_000007725.1	p__Proteobacteria	c__Gammaproteobacteria	o__Enterobacterales	f__Erwiniaceae	g__Buchnera	s__Buchnera aphidicola	d__Bacteria	p__Proteobacteria	c__Gammaproteobacteria	o__Enterobacterales	f__Enterobacteriaceae	g__Buchnera	s__Buchnera aphidicola_H	1	1	0	1	1	0	X	X	NC_004545.1:16s_0:Single_copy:NA|NC_004545.1:23s_1:Single_copy:NA	NC_004545.1:16s:+:266920:1566|NC_004545.1:23s:-:508087:2949	AE016826.1:16s:+:266932:1519|AE016826.1:23s:-:508757:2083	0	0	0	2	unlinked	618379	1566	2949	74.6584	51.8519	54.8661
GCF_000007745.1	p__Proteobacteria	c__Gammaproteobacteria	o__Pasteurellales	f__Pasteurellaceae	g__Basfia	s__Mannheimia succiniciproducens	d__Bacteria	p__Proteobacteria	c__Gammaproteobacteria	o__Enterobacterales	f__Pasteurellaceae	g__Basfia	s__Basfia succiniciproducens	6	6	0	6	6	0	X	X	NC_006300.1:16s_1:23s_2:394|NC_006300.1:16s_3:23s_4:537|NC_006300.1:16s_5:23s_6:392|NC_006300.1:23s_7:16s_8:537|NC_006300.1:23s_9:16s_10:394|NC_006300.1:16s_11:23s_0:537	NC_006300.1:23s:+:121:3049|NC_006300.1:16s:+:149530:1547|NC_006300.1:23s:+:151471:3048|NC_006300.1:16s:+:401647:1545|NC_006300.1:23s:+:403729:3048|NC_006300.1:16s:+:813441:1546|NC_006300.1:23s:+:815379:3049|NC_006300.1:23s:-:1717599:3049|NC_006300.1:16s:-:1721185:1545|NC_006300.1:23s:-:2230492:3049|NC_006300.1:16s:-:2233935:1547|NC_006300.1:16s:+:2312117:1545	AE016827.1:23s:+:315:2200|AE016827.1:16s:+:149539:1502|AE016827.1:23s:+:151665:2199|AE016827.1:16s:+:401656:1501|AE016827.1:23s:+:403923:2199|AE016827.1:16s:+:813450:1501|AE016827.1:23s:+:815573:2200|AE016827.1:23s:-:1718254:2200|AE016827.1:16s:-:1721220:1501|AE016827.1:23s:-:2231147:2200|AE016827.1:16s:-:2233971:1502|AE016827.1:16s:+:2312126:1501	6	0	12	0	linked	2314078	1545.83	3048.67	57.462	47.31	48.9285
GCF_000007765.2	p__Proteobacteria	c__Gammaproteobacteria	o__Legionellales	f__Coxiellaceae	g__Coxiella	s__Coxiella burnetii	d__Bacteria	p__Proteobacteria	c__Gammaproteobacteria	o__Coxiellales	f__Coxiellaceae	g__Coxiella	s__Coxiella burnetii	1	1	0	1	1	0	X	X	NC_002971.4:16s_0:23s_1:541	NC_002971.4:16s:+:165579:1457|NC_002971.4:23s:+:167577:4340	AE016828.3:16s:+:165584:1498|AE016828.3:23s:+:167760:3510	1	0	2	0	linked	2032807	1457	4340	57.3993	46.1908	53.7788
GCF_000007785.1	p__Firmicutes	c__Bacilli	o__Lactobacillales	f__Enterococcaceae	g__Enterococcus	s__Enterococcus faecalis	d__Bacteria	p__Firmicutes	c__Bacilli	o__Lactobacillales	f__Enterococcaceae	g__Enterococcus	s__Enterococcus faecalis	4	4	0	4	4	0	X	X	NC_004668.1:16s_0:23s_1:258|NC_004668.1:16s_2:23s_3:360|NC_004668.1:23s_4:16s_5:359|NC_004668.1:23s_6:16s_7:258	NC_004668.1:16s:+:248466:1522|NC_004668.1:23s:+:250246:2909|NC_004668.1:16s:+:1018187:1522|NC_004668.1:23s:+:1020069:2909|NC_004668.1:23s:-:2768612:2909|NC_004668.1:16s:-:2771880:1522|NC_004668.1:23s:-:3165349:2909|NC_004668.1:16s:-:3168516:1522	AE016830.1:16s:+:248466:1519|AE016830.1:23s:+:250435:2081|AE016830.1:16s:+:1018187:1519|AE016830.1:23s:+:1020258:2081|AE016830.1:23s:-:2769251:2081|AE016830.1:16s:-:2771883:1519|AE016830.1:23s:-:3165988:2081|AE016830.1:16s:-:3168519:1519	4	0	8	0	linked	3359974	1522	2909	62.6188	46.1399	49.3984
GCF_000007805.1	p__Proteobacteria	c__Gammaproteobacteria	o__Pseudomonadales	f__Pseudomonadaceae	g__Pseudomonas	s__Pseudomonas syringae group genomosp. 3	d__Bacteria	p__Proteobacteria	c__Gammaproteobacteria	o__Pseudomonadales	f__Pseudomonadaceae	g__Pseudomonas_E	s__Pseudomonas_E avellanae	5	5	0	5	5	0	X	X	NC_004578.1:16s_0:23s_1:543|NC_004578.1:16s_2:23s_3:543|NC_004578.1:16s_4:23s_5:543|NC_004578.1:23s_6:16s_7:543|NC_004578.1:23s_8:16s_9:543	NC_004578.1:16s:+:666741:1518|NC_004578.1:23s:+:668802:2903|NC_004578.1:16s:+:827555:1518|NC_004578.1:23s:+:829616:2903|NC_004578.1:16s:+:1072092:1518|NC_004578.1:23s:+:1074153:2903|NC_004578.1:23s:-:3869705:2903|NC_004578.1:16s:-:3873151:1518|NC_004578.1:23s:-:6214176:2903|NC_004578.1:16s:-:6217622:1518	AE016853.1:16s:+:666734:1497|AE016853.1:23s:+:668989:2060|AE016853.1:16s:+:827548:1497|AE016853.1:23s:+:829803:2060|AE016853.1:16s:+:1072085:1497|AE016853.1:23s:+:1074340:2060|AE016853.1:23s:-:3870361:2060|AE016853.1:16s:-:3873179:1497|AE016853.1:23s:-:6214832:2060|AE016853.1:16s:-:6217650:1497	5	0	10	0	linked	6.53826e+06	1518	2903	41.6608	45.718	47.8539
GCF_000007825.1	p__Firmicutes	c__Bacilli	o__Bacillales	f__Bacillaceae	g__Bacillus	s__Bacillus cereus	d__Bacteria	p__Firmicutes	c__Bacilli	o__Bacillales	f__Bacillaceae_G	g__Bacillus_A	s__Bacillus_A cereus	13	13	0	13	13	0	X	X	NC_004722.1:16s_0:23s_1:369|NC_004722.1:16s_2:23s_3:369|NC_004722.1:16s_4:23s_5:143|NC_004722.1:16s_6:23s_7:143|NC_004722.1:16s_8:23s_9:143|NC_004722.1:16s_10:23s_11:142|NC_004722.1:16s_12:23s_13:143|NC_004722.1:16s_14:23s_15:143|NC_004722.1:16s_16:23s_17:143|NC_004722.1:16s_18:23s_19:143|NC_004722.1:16s_20:23s_21:142|NC_004722.1:16s_22:23s_23:142|NC_004722.1:23s_24:16s_25:142	NC_004722.1:16s:+:9186:1556|NC_004722.1:23s:+:11111:2925|NC_004722.1:16s:+:28927:1556|NC_004722.1:23s:+:30852:2925|NC_004722.1:16s:+:82214:1556|NC_004722.1:23s:+:83913:2925|NC_004722.1:16s:+:87922:1556|NC_004722.1:23s:+:89621:2925|NC_004722.1:16s:+:151136:1556|NC_004722.1:23s:+:152835:2925|NC_004722.1:16s:+:245177:1556|NC_004722.1:23s:+:246875:2925|NC_004722.1:16s:+:265742:1556|NC_004722.1:23s:+:…	AE016877.1:16s:+:9195:1510|AE016877.1:23s:+:11300:2091|AE016877.1:16s:+:28936:1510|AE016877.1:23s:+:31041:2091|AE016877.1:16s:+:82223:1510|AE016877.1:23s:+:84102:2091|AE016877.1:16s:+:87931:1510|AE016877.1:23s:+:89810:2091|AE016877.1:16s:+:151145:1510|AE016877.1:23s:+:153024:2091|AE016877.1:16s:+:245186:1510|AE016877.1:23s:+:247064:2091|AE016877.1:16s:+:265751:1510|AE016877.1:23s:+:267630:2091|AE…	13	0	26	0	linked	5427083	1556	2925	64.7117	46.6729	48.1604
GCF_000007845.1	p__Firmicutes	c__Bacilli	o__Bacillales	f__Bacillaceae	g__Bacillus	s__Bacillus anthracis	d__Bacteria	p__Firmicutes	c__Bacilli	o__Bacillales	f__Bacillaceae_G	g__Bacillus_A	s__Bacillus_A anthracis	11	11	0	11	11	0	X	X	NC_003997.3:16s_0:23s_1:405|NC_003997.3:16s_2:23s_3:405|NC_003997.3:16s_4:23s_5:178|NC_003997.3:16s_6:23s_7:178|NC_003997.3:16s_8:23s_9:178|NC_003997.3:16s_10:23s_11:178|NC_003997.3:16s_12:23s_13:178|NC_003997.3:16s_14:23s_15:178|NC_003997.3:16s_16:23s_17:171|NC_003997.3:16s_18:23s_19:178|NC_003997.3:23s_20:16s_21:178	NC_003997.3:16s:+:9335:1507|NC_003997.3:23s:+:11247:2908|NC_003997.3:16s:+:29129:1507|NC_003997.3:23s:+:31041:2908|NC_003997.3:16s:+:82451:1507|NC_003997.3:23s:+:84136:2908|NC_003997.3:16s:+:145515:1507|NC_003997.3:23s:+:147200:2908|NC_003997.3:16s:+:246235:1507|NC_003997.3:23s:+:247920:2908|NC_003997.3:16s:+:266814:1507|NC_003997.3:23s:+:268499:2908|NC_003997.3:16s:+:280112:1507|NC_003997.3:23s:…	AE016879.1:16s:+:9315:1510|AE016879.1:23s:+:11422:2091|AE016879.1:16s:+:29109:1510|AE016879.1:23s:+:31216:2091|AE016879.1:16s:+:82431:1510|AE016879.1:23s:+:84311:2091|AE016879.1:16s:+:145495:1510|AE016879.1:23s:+:147375:2091|AE016879.1:16s:+:246215:1510|AE016879.1:23s:+:248095:2091|AE016879.1:16s:+:266794:1510|AE016879.1:23s:+:268674:2091|AE016879.1:16s:+:280092:1510|AE016879.1:23s:+:281972:2091|…	11	0	22	0	linked	5.22729e+06	1506.91	2908	64.6232	46.4768	48.0086
GCF_000007865.1	p__Actinobacteria	c__Actinobacteria	o__Corynebacteriales	f__Mycobacteriaceae	g__Mycobacterium	s__Mycobacterium avium	d__Bacteria	p__Actinobacteriota	c__Actinobacteria	o__Mycobacteriales	f__Mycobacteriaceae	g__Mycobacterium	s__Mycobacterium avium	1	1	0	1	1	0	X	X	NC_002944.2:23s_0:16s_1:272	NC_002944.2:23s:-:2747880:3123|NC_002944.2:16s:-:2751275:1544	AE016958.1:23s:-:2748533:2281|AE016958.1:16s:-:2751318:1491	1	0	2	0	linked	4829781	1544	3123	30.7014	42.487	43.676
GCF_000007905.1	p__Proteobacteria	c__Epsilonproteobacteria	o__Campylobacterales	f__Helicobacteraceae	g__Helicobacter	s__Helicobacter hepaticus	d__Bacteria	p__Campylobacterota	c__Campylobacteria	o__Campylobacterales	f__Helicobacteraceae	g__Helicobacter_C	s__Helicobacter_C hepaticus	1	1	0	1	1	0	X	O	NC_004917.1:23s_0:16s_1:497	NC_004917.1:23s:-:953452:2888|NC_004917.1:16s:-:956837:1499	AE017125.1:23s:-:954090:2081|AE017125.1:16s:-:956875:1454	1	0	2	0	linked	1799146	1499	2888	64.0687	49.0994	51.4197
GCF_000007925.1	p__Cyanobacteria	c__	o__Synechococcales	f__Prochloraceae	g__Prochlorococcus	s__Prochlorococcus marinus	d__Bacteria	p__Cyanobacteria	c__Cyanobacteriia	o__Synechococcales	f__Cyanobiaceae	g__Prochlorococcus	s__Prochlorococcus marinus	1	1	0	1	1	0	X	X	NC_005042.1:16s_0:23s_1:666	NC_005042.1:16s:+:353331:1465|NC_005042.1:23s:+:355462:2873	AE017126.1:16s:+:353318:1443|AE017126.1:23s:+:355636:2058	1	0	2	0	linked	1751080	1465	2873	63.5579	44.9147	46.6063
GCF_000007945.1	p__Proteobacteria	c__Gammaproteobacteria	o__Pasteurellales	f__Pasteurellaceae	g__Haemophilus	s__Haemophilus ducreyi	d__Bacteria	p__Proteobacteria	c__Gammaproteobacteria	o__Enterobacterales	f__Pasteurellaceae	g__Haemophilus_B	s__Haemophilus_B ducreyi	6	6	0	6	6	0	X	X	NC_002940.2:16s_0:23s_1:558|NC_002940.2:16s_2:23s_3:558|NC_002940.2:16s_4:23s_5:338|NC_002940.2:16s_6:23s_7:558|NC_002940.2:23s_8:16s_9:338|NC_002940.2:23s_10:16s_11:338	NC_002940.2:16s:+:10640:1545|NC_002940.2:23s:+:12743:2913|NC_002940.2:16s:+:240153:1545|NC_002940.2:23s:+:242256:2913|NC_002940.2:16s:+:489316:1545|NC_002940.2:23s:+:491199:2913|NC_002940.2:16s:+:616738:1545|NC_002940.2:23s:+:618841:2913|NC_002940.2:23s:-:1536464:2913|NC_002940.2:16s:-:1539715:1545|NC_002940.2:23s:-:1601284:2913|NC_002940.2:16s:-:1604535:1545	AE017143.1:16s:+:10649:1499|AE017143.1:23s:+:12937:2064|AE017143.1:16s:+:240162:1499|AE017143.1:23s:+:242450:2064|AE017143.1:16s:+:489325:1499|AE017143.1:23s:+:491393:2064|AE017143.1:16s:+:616747:1499|AE017143.1:23s:+:619035:2064|AE017143.1:23s:-:1537119:2064|AE017143.1:16s:-:1539752:1499|AE017143.1:23s:-:1601939:2064|AE017143.1:16s:-:1604572:1499	6	0	12	0	linked	1698955	1545	2913	61.7795	48.3495	50.3948
GCF_000007985.2	p__Proteobacteria	c__Deltaproteobacteria	o__Desulfuromonadales	f__Geobacteraceae	g__Geobacter	s__Geobacter sulfurreducens	d__Bacteria	p__Desulfuromonadota	c__Desulfuromonadia	o__Geobacterales	f__Geobacteraceae	g__Geobacter	s__Geobacter sulfurreducens	2	2	0	2	2	0	X	X	NC_002939.5:16s_0:23s_1:452|NC_002939.5:16s_2:23s_3:452	NC_002939.5:16s:+:684688:1556|NC_002939.5:23s:+:686696:2958|NC_002939.5:16s:+:1224139:1556|NC_002939.5:23s:+:1226147:2958	AE017180.2:16s:+:684695:1514|AE017180.2:23s:+:686885:2122|AE017180.2:16s:+:1224146:1514|AE017180.2:23s:+:1226336:2122	2	0	4	0	linked	3.81413e+06	1556	2958	39.0625	44.1517	45.8756
GCF_000008005.1	p__Firmicutes	c__Bacilli	o__Bacillales	f__Bacillaceae	g__Bacillus	s__Bacillus cereus	d__Bacteria	p__Firmicutes	c__Bacilli	o__Bacillales	f__Bacillaceae_G	g__Bacillus_A	s__Bacillus_A cereus_AD	12	12	0	12	12	0	X	X	NC_003909.8:16s_0:23s_1:367|NC_003909.8:16s_2:23s_3:367|NC_003909.8:16s_4:23s_5:139|NC_003909.8:16s_6:23s_7:140|NC_003909.8:16s_8:23s_9:139|NC_003909.8:16s_10:23s_11:140|NC_003909.8:16s_12:23s_13:139|NC_003909.8:16s_14:23s_15:140|NC_003909.8:16s_16:23s_17:140|NC_003909.8:16s_18:23s_19:140|NC_003909.8:16s_20:23s_21:140|NC_003909.8:23s_22:16s_23:139	NC_003909.8:16s:+:9306:1556|NC_003909.8:23s:+:11229:2929|NC_003909.8:16s:+:29081:1555|NC_003909.8:23s:+:31003:2929|NC_003909.8:16s:+:82425:1555|NC_003909.8:23s:+:84119:2930|NC_003909.8:16s:+:145493:1556|NC_003909.8:23s:+:147189:2929|NC_003909.8:16s:+:279598:1555|NC_003909.8:23s:+:281292:2930|NC_003909.8:16s:+:300648:1556|NC_003909.8:23s:+:302344:2930|NC_003909.8:16s:+:313859:1555|NC_003909.8:23s:…	AE017194.1:16s:+:9315:1509|AE017194.1:23s:+:11421:2091|AE017194.1:16s:+:29089:1509|AE017194.1:23s:+:31195:2091|AE017194.1:16s:+:82433:1509|AE017194.1:23s:+:84311:2092|AE017194.1:16s:+:145501:1510|AE017194.1:23s:+:147381:2091|AE017194.1:16s:+:279606:1509|AE017194.1:23s:+:281484:2092|AE017194.1:16s:+:300656:1510|AE017194.1:23s:+:302536:2092|AE017194.1:16s:+:313867:1509|AE017194.1:23s:+:315745:2091|…	12	0	24	0	linked	5432652	1555.42	2929.33	64.4986	46.5899	48.2305
GCF_000008025.1	p__Proteobacteria	c__Alphaproteobacteria	o__Rickettsiales	f__Anaplasmataceae	g__Wolbachia	s__Wolbachia endosymbiont of Drosophila melanogaster	d__Bacteria	p__Proteobacteria	c__Alphaproteobacteria	o__Rickettsiales	f__Anaplasmataceae	g__Wolbachia	s__Wolbachia sp000008025	1	1	0	1	1	0	X	X	NC_002978.6:16s_1:23s_0:280767	NC_002978.6:23s:+:182426:2772|NC_002978.6:16s:+:1167936:1505	AE017196.1:23s:+:182605:1960|AE017196.1:16s:+:1167943:1463	0	1	2	0	unlinked	1267782	1505	2772	64.7652	52.3588	55.5916
GCF_000008045.1	p__Proteobacteria	c__Alphaproteobacteria	o__Rickettsiales	f__Rickettsiaceae	g__Rickettsia	s__Rickettsia typhi	d__Bacteria	p__Proteobacteria	c__Alphaproteobacteria	o__Rickettsiales	f__Rickettsiaceae	g__Rickettsia	s__Rickettsia typhi	1	1	0	1	1	0	X	X	NC_006142.1:23s_0:Single_copy:NA|NC_006142.1:16s_1:Single_copy:NA	NC_006142.1:23s:+:256223:2786|NC_006142.1:16s:-:779668:1500	AE017197.1:23s:+:256411:1945|AE017197.1:16s:-:779704:1457	0	0	0	2	unlinked	1111496	1500	2786	71.0806	49.5333	52.8715
GCF_000008065.1	p__Firmicutes	c__Bacilli	o__Lactobacillales	f__Lactobacillaceae	g__Lactobacillus	s__Lactobacillus johnsonii	d__Bacteria	p__Firmicutes	c__Bacilli	o__Lactobacillales	f__Lactobacillaceae	g__Lactobacillus	s__Lactobacillus johnsonii	6	6	0	6	6	0	X	X	NC_005362.1:16s_0:23s_1:209|NC_005362.1:23s_2:16s_3:209|NC_005362.1:23s_4:16s_5:209|NC_005362.1:23s_6:16s_7:209|NC_005362.1:23s_8:16s_9:440|NC_005362.1:23s_10:16s_11:440	NC_005362.1:16s:+:558578:1584|NC_005362.1:23s:+:560371:2905|NC_005362.1:23s:-:1659979:2905|NC_005362.1:16s:-:1663093:1584|NC_005362.1:23s:-:1666646:2905|NC_005362.1:16s:-:1669760:1584|NC_005362.1:23s:-:1681095:2905|NC_005362.1:16s:-:1684209:1584|NC_005362.1:23s:-:1879515:2905|NC_005362.1:16s:-:1882860:1584|NC_005362.1:23s:-:1885030:2905|NC_005362.1:16s:-:1888375:1584	AE017198.1:16s:+:558588:1531|AE017198.1:23s:+:560553:2082|AE017198.1:23s:-:1660620:2082|AE017198.1:16s:-:1663136:1531|AE017198.1:23s:-:1667287:2082|AE017198.1:16s:-:1669803:1531|AE017198.1:23s:-:1681736:2082|AE017198.1:16s:-:1684252:1531|AE017198.1:23s:-:1880156:2082|AE017198.1:16s:-:1882903:1531|AE017198.1:23s:-:1885671:2082|AE017198.1:16s:-:1888418:1531	6	0	12	0	linked	1992676	1584	2905	65.3888	48.2323	50.327
GCF_000008125.1	p__Deinococcus-Thermus	c__Deinococci	o__Thermales	f__Thermaceae	g__Thermus	s__Thermus thermophilus	d__Bacteria	p__Deinococcota	c__Deinococci	o__Deinococcales	f__Thermaceae	g__Thermus	s__Thermus thermophilus	2	2	0	2	2	0	X	X	NC_005835.1:23s_1:Single_copy:NA|NC_005835.1:16s_2:Single_copy:NA|NC_005835.1:23s_3:16s_0:1310251	NC_005835.1:16s:-:1310192:1522|NC_005835.1:23s:+:1534489:2894|NC_005835.1:16s:-:1765086:1522|NC_005835.1:23s:-:1891924:2894	AE017221.1:16s:-:1310230:1477|AE017221.1:23s:+:1534666:2070|AE017221.1:16s:-:1765124:1477|AE017221.1:23s:-:1892571:2070	0	1	2	2	unlinked	2127482	1522	2894	30.5927	36.071	36.3856
GCF_000008145.1	p__Proteobacteria	c__Alphaproteobacteria	o__Rhizobiales	f__Brucellaceae	g__Brucella	s__Brucella abortus	d__Bacteria	p__Proteobacteria	c__Alphaproteobacteria	o__Rhizobiales	f__Rhizobiaceae	g__Brucella	s__Brucella melitensis	3	3	0	3	3	0	X	X	NC_006932.1:23s_0:16s_1:756|NC_006932.1:23s_2:16s_3:756|NC_006933.1:23s_0:16s_1:756	NC_006932.1:23s:-:1602731:2923|NC_006932.1:16s:-:1606410:1493|NC_006932.1:23s:-:1806837:2923|NC_006932.1:16s:-:1810516:1493|NC_006933.1:23s:-:1059567:2923|NC_006933.1:16s:-:1063246:1493	AE017223.1:23s:-:1603370:1934|AE017223.1:16s:-:1606451:1443|AE017223.1:23s:-:1807476:1934|AE017223.1:16s:-:1810557:1443|AE017224.1:23s:-:1060206:1934|AE017224.1:16s:-:1063287:1443	3	0	6	0	linked	3286445	1493	2923	42.7807	44.3403	46.6302
GCF_000008165.1	p__Firmicutes	c__Bacilli	o__Bacillales	f__Bacillaceae	g__Bacillus	s__Bacillus anthracis	d__Bacteria	p__Firmicutes	c__Bacilli	o__Bacillales	f__Bacillaceae_G	g__Bacillus_A	s__Bacillus_A anthracis	11	11	0	11	11	0	X	X	NC_005945.1:16s_0:23s_1:402|NC_005945.1:16s_2:23s_3:402|NC_005945.1:16s_4:23s_5:235|NC_005945.1:16s_6:23s_7:175|NC_005945.1:16s_8:23s_9:175|NC_005945.1:16s_10:23s_11:175|NC_005945.1:16s_12:23s_13:175|NC_005945.1:16s_14:23s_15:175|NC_005945.1:16s_16:23s_17:168|NC_005945.1:16s_18:23s_19:175|NC_005945.1:23s_20:16s_21:175	NC_005945.1:16s:+:9336:1510|NC_005945.1:23s:+:11248:2911|NC_005945.1:16s:+:29130:1510|NC_005945.1:23s:+:31042:2911|NC_005945.1:16s:+:82452:1510|NC_005945.1:23s:+:84197:2851|NC_005945.1:16s:+:145516:1510|NC_005945.1:23s:+:147201:2911|NC_005945.1:16s:+:246248:1510|NC_005945.1:23s:+:247933:2911|NC_005945.1:16s:+:266827:1510|NC_005945.1:23s:+:268512:2911|NC_005945.1:16s:+:280125:1510|NC_005945.1:23s:…	AE017225.1:16s:+:9316:1510|AE017225.1:23s:+:11423:2091|AE017225.1:16s:+:29110:1510|AE017225.1:23s:+:31217:2091|AE017225.1:16s:+:82432:1510|AE017225.1:23s:+:84312:2091|AE017225.1:16s:+:145496:1510|AE017225.1:23s:+:147376:2091|AE017225.1:16s:+:246228:1510|AE017225.1:23s:+:248108:2091|AE017225.1:16s:+:266807:1510|AE017225.1:23s:+:268687:2091|AE017225.1:16s:+:280105:1510|AE017225.1:23s:+:281985:2091|…	11	0	22	0	linked	5228663	1509.91	2905.55	64.6206	46.3845	48.087
GCF_000008185.1	p__Spirochaetes	c__Spirochaetia	o__Spirochaetales	f__Spirochaetaceae	g__Treponema	s__Treponema denticola	d__Bacteria	p__Spirochaetota	c__Spirochaetia	o__Treponematales	f__Treponemataceae	g__Treponema_B	s__Treponema_B denticola	2	2	0	2	2	0	X	X	NC_002967.9:16s_0:23s_1:401|NC_002967.9:16s_2:23s_3:384	NC_002967.9:16s:+:610211:1516|NC_002967.9:23s:+:612128:2910|NC_002967.9:16s:+:1219839:1516|NC_002967.9:23s:+:1221739:2910	AE017226.1:16s:+:610191:1503|AE017226.1:23s:+:612322:2123|AE017226.1:16s:+:1219819:1503|AE017226.1:23s:+:1221933:2123	2	0	4	0	linked	2843201	1516	2910	62.1262	47.3285	50.5326
GCF_000008205.1	p__Tenericutes	c__Mollicutes	o__Mycoplasmatales	f__Mycoplasmataceae	g__Mycoplasma	s__Mycoplasma hyopneumoniae	d__Bacteria	p__Firmicutes	c__Bacilli	o__Mycoplasmatales	f__Metamycoplasmataceae	g__Mesomycoplasma	s__Mesomycoplasma hyopneumoniae	1	1	0	1	1	0	X	O	NC_007295.1:23s_0:16s_1:487	NC_007295.1:23s:-:877699:2902|NC_007295.1:16s:-:881088:1541	AE017243.1:23s:-:878329:2083|AE017243.1:16s:-:881130:1489	1	0	2	0	linked	897405	1541	2902	71.4778	54.2505	55.7891
GCF_000008225.1	p__Tenericutes	c__Mollicutes	o__Mycoplasmatales	f__Mycoplasmataceae	g__Mycoplasma	s__Mycoplasma hyopneumoniae	d__Bacteria	p__Firmicutes	c__Bacilli	o__Mycoplasmatales	f__Metamycoplasmataceae	g__Mesomycoplasma	s__Mesomycoplasma hyopneumoniae	1	1	0	1	1	0	X	O	NC_007332.1:23s_0:16s_1:479	NC_007332.1:23s:-:898439:2902|NC_007332.1:16s:-:901820:1541	AE017244.1:23s:-:899069:2083|AE017244.1:16s:-:901862:1489	1	0	2	0	linked	920079	1541	2902	71.5111	54.1856	55.7547
GCF_000008245.1	p__Tenericutes	c__Mollicutes	o__Mycoplasmatales	f__Mycoplasmataceae	g__Mycoplasma	s__Mycoplasma synoviae	d__Bacteria	p__Firmicutes	c__Bacilli	o__Mycoplasmatales	f__Metamycoplasmataceae	g__Mycoplasmopsis_A	s__Mycoplasmopsis_A synoviae	2	2	0	2	2	0	X	X	NC_007294.1:23s_0:16s_1:306|NC_007294.1:23s_2:16s_3:305	NC_007294.1:23s:-:661918:2884|NC_007294.1:16s:-:665108:1509|NC_007294.1:23s:-:775031:2883|NC_007294.1:16s:-:778219:1509	AE017245.1:23s:-:662547:2063|AE017245.1:16s:-:665145:1464|AE017245.1:23s:-:775660:2062|AE017245.1:16s:-:778256:1464	2	0	4	0	linked	799476	1509	2883.5	71.5048	53.5454	55.3667
GCF_000008285.1	p__Firmicutes	c__Bacilli	o__Bacillales	f__Listeriaceae	g__Listeria	s__Listeria monocytogenes	d__Bacteria	p__Firmicutes	c__Bacilli	o__Lactobacillales	f__Listeriaceae	g__Listeria	s__Listeria monocytogenes_B	6	6	0	6	6	0	X	X	NC_002973.6:16s_0:23s_1:236|NC_002973.6:16s_2:23s_3:236|NC_002973.6:23s_4:16s_5:236|NC_002973.6:23s_6:16s_7:236|NC_002973.6:23s_8:16s_9:487|NC_002973.6:23s_10:16s_11:487	NC_002973.6:16s:+:242729:1561|NC_002973.6:23s:+:244526:2936|NC_002973.6:16s:+:248748:1561|NC_002973.6:23s:+:250545:2936|NC_002973.6:23s:-:1724006:2936|NC_002973.6:16s:-:1727178:1561|NC_002973.6:23s:-:1828683:2936|NC_002973.6:16s:-:1831855:1561|NC_002973.6:23s:-:2391358:2936|NC_002973.6:16s:-:2394781:1561|NC_002973.6:23s:-:2621785:2936|NC_002973.6:16s:-:2625208:1561	AE017262.2:16s:+:242739:1508|AE017262.2:23s:+:244717:2101|AE017262.2:16s:+:248758:1508|AE017262.2:23s:+:250736:2101|AE017262.2:23s:-:1724650:2101|AE017262.2:16s:-:1727221:1508|AE017262.2:23s:-:1829327:2101|AE017262.2:16s:-:1831898:1508|AE017262.2:23s:-:2392002:2101|AE017262.2:16s:-:2394824:1508|AE017262.2:23s:-:2622429:2101|AE017262.2:16s:-:2625251:1508	6	0	12	0	linked	2.90519e+06	1561	2936	61.9588	46.6795	48.0586
GCF_000008305.1	p__Tenericutes	c__Mollicutes	o__Entomoplasmatales	f__Entomoplasmataceae	g__Mesoplasma	s__Mesoplasma florum	d__Bacteria	p__Firmicutes	c__Bacilli	o__Mycoplasmatales	f__Mycoplasmataceae	g__Mesoplasma	s__Mesoplasma florum	2	2	0	2	2	0	X	X	NC_006055.1:16s_0:23s_1:207|NC_006055.1:23s_2:16s_3:207	NC_006055.1:16s:+:191846:1528|NC_006055.1:23s:+:193581:2736|NC_006055.1:23s:-:465459:2736|NC_006055.1:16s:-:468402:1528	AE017263.1:16s:+:191858:1483|AE017263.1:23s:+:193771:2083|AE017263.1:23s:-:465922:2083|AE017263.1:16s:-:468435:1483	2	0	4	0	linked	793224	1528	2736	72.9795	50.7853	51.9006
GCF_000008325.1	p__Proteobacteria	c__Gammaproteobacteria	o__Methylococcales	f__Methylococcaceae	g__Methylococcus	s__Methylococcus capsulatus	d__Bacteria	p__Proteobacteria	c__Gammaproteobacteria	o__Methylococcales	f__Methylococcaceae	g__Methylococcus	s__Methylococcus capsulatus	2	2	0	2	2	0	X	X	NC_002977.6:16s_0:23s_1:497|NC_002977.6:23s_2:16s_3:497	NC_002977.6:16s:+:788146:1537|NC_002977.6:23s:+:790180:2922|NC_002977.6:23s:-:2912452:2922|NC_002977.6:16s:-:2915871:1537	AE017282.2:16s:+:788153:1493|AE017282.2:23s:+:790374:2061|AE017282.2:23s:-:2913119:2061|AE017282.2:16s:-:2915908:1493	2	0	4	0	linked	3.30456e+06	1537	2922	36.4154	44.3722	45.6194
GCF_000008365.1	p__Tenericutes	c__Mollicutes	o__Mycoplasmatales	f__Mycoplasmataceae	g__Mycoplasma	s__Mycoplasma mobile	d__Bacteria	p__Firmicutes	c__Bacilli	o__Mycoplasmatales	f__Metamycoplasmataceae	g__Mycoplasma_J	s__Mycoplasma_J mobile	1	1	0	1	1	0	X	O	NC_006908.1:23s_0:16s_1:297	NC_006908.1:23s:-:642939:2919|NC_006908.1:16s:-:646155:1524	AE017308.1:23s:-:643569:2099|AE017308.1:16s:-:646197:1474	1	0	2	0	linked	777079	1524	2919	75.0487	53.0184	54.9503
GCF_000008385.1	p__Proteobacteria	c__Alphaproteobacteria	o__Rickettsiales	f__Anaplasmataceae	g__Wolbachia	s__Wolbachia endosymbiont of Brugia malayi	d__Bacteria	p__Proteobacteria	c__Alphaproteobacteria	o__Rickettsiales	f__Anaplasmataceae	g__Wolbachia	s__Wolbachia sp000008385	1	1	0	1	1	0	X	X	NC_006833.1:23s_1:16s_0:812311	NC_006833.1:16s:-:634570:1503|NC_006833.1:23s:-:899545:2798	AE017321.1:16s:-:634604:1462|AE017321.1:23s:-:900177:1981	0	1	2	0	unlinked	1080084	1503	2798	65.8209	53.0273	56.04
GCF_000008405.1	p__Tenericutes	c__Mollicutes	o__Mycoplasmatales	f__Mycoplasmataceae	g__Mycoplasma	s__Mycoplasma hyopneumoniae	d__Bacteria	p__Firmicutes	c__Bacilli	o__Mycoplasmatales	f__Metamycoplasmataceae	g__Mesomycoplasma	s__Mesomycoplasma hyopneumoniae	1	1	0	1	1	0	X	O	NC_006360.1:23s_0:16s_1:488	NC_006360.1:23s:-:872849:2902|NC_006360.1:16s:-:876239:1541	AE017332.1:23s:-:873479:2083|AE017332.1:16s:-:876281:1489	1	0	2	0	linked	892758	1541	2902	71.4388	54.2505	55.7547
GCF_000008425.1	p__Firmicutes	c__Bacilli	o__Bacillales	f__Bacillaceae	g__Bacillus	s__Bacillus licheniformis	d__Bacteria	p__Firmicutes	c__Bacilli	o__Bacillales	f__Bacillaceae	g__Bacillus	s__Bacillus licheniformis	7	7	0	7	7	0	X	X	NC_006322.1:16s_0:23s_1:331|NC_006322.1:16s_2:23s_3:331|NC_006322.1:16s_4:23s_5:169|NC_006322.1:16s_6:23s_7:169|NC_006322.1:16s_8:23s_9:169|NC_006322.1:16s_10:23s_11:169|NC_006322.1:23s_12:16s_13:166	NC_006322.1:16s:+:9706:1554|NC_006322.1:23s:+:11591:2934|NC_006322.1:16s:+:34404:1554|NC_006322.1:23s:+:36289:2934|NC_006322.1:16s:+:95146:1555|NC_006322.1:23s:+:96870:2934|NC_006322.1:16s:+:158102:1555|NC_006322.1:23s:+:159826:2934|NC_006322.1:16s:+:611798:1554|NC_006322.1:23s:+:613521:2934|NC_006322.1:16s:+:920778:1555|NC_006322.1:23s:+:922502:2933|NC_006322.1:23s:-:3118505:2934|NC_006322.1:16s…	AE017333.1:16s:+:9713:1508|AE017333.1:23s:+:11782:2098|AE017333.1:16s:+:34411:1508|AE017333.1:23s:+:36480:2098|AE017333.1:16s:+:95153:1509|AE017333.1:23s:+:97061:2098|AE017333.1:16s:+:158109:1509|AE017333.1:23s:+:160017:2098|AE017333.1:16s:+:611805:1508|AE017333.1:23s:+:613712:2098|AE017333.1:16s:+:920785:1509|AE017333.1:23s:+:922693:2098|AE017333.1:23s:-:3119150:2098|AE017333.1:16s:-:3121644:1509	7	0	14	0	linked	4222645	1554.57	2933.86	53.8053	44.6425	46.2726
GCF_000008445.1	p__Firmicutes	c__Bacilli	o__Bacillales	f__Bacillaceae	g__Bacillus	s__Bacillus anthracis	d__Bacteria	p__Firmicutes	c__Bacilli	o__Bacillales	f__Bacillaceae_G	g__Bacillus_A	s__Bacillus_A anthracis	11	11	0	11	11	0	X	X	NC_007530.2:16s_0:23s_1:368|NC_007530.2:16s_2:23s_3:368|NC_007530.2:16s_4:23s_5:141|NC_007530.2:16s_6:23s_7:141|NC_007530.2:16s_8:23s_9:141|NC_007530.2:16s_10:23s_11:141|NC_007530.2:16s_12:23s_13:141|NC_007530.2:16s_14:23s_15:141|NC_007530.2:16s_16:23s_17:134|NC_007530.2:16s_18:23s_19:141|NC_007530.2:23s_20:16s_21:141	NC_007530.2:16s:+:9307:1555|NC_007530.2:23s:+:11230:2929|NC_007530.2:16s:+:29101:1555|NC_007530.2:23s:+:31024:2929|NC_007530.2:16s:+:82423:1555|NC_007530.2:23s:+:84119:2929|NC_007530.2:16s:+:145487:1555|NC_007530.2:23s:+:147183:2929|NC_007530.2:16s:+:246207:1555|NC_007530.2:23s:+:247903:2929|NC_007530.2:16s:+:266786:1555|NC_007530.2:23s:+:268482:2929|NC_007530.2:16s:+:280084:1555|NC_007530.2:23s:…	AE017334.2:16s:+:9315:1510|AE017334.2:23s:+:11422:2091|AE017334.2:16s:+:29109:1510|AE017334.2:23s:+:31216:2091|AE017334.2:16s:+:82431:1510|AE017334.2:23s:+:84311:2091|AE017334.2:16s:+:145495:1510|AE017334.2:23s:+:147375:2091|AE017334.2:16s:+:246215:1510|AE017334.2:23s:+:248095:2091|AE017334.2:16s:+:266794:1510|AE017334.2:23s:+:268674:2091|AE017334.2:16s:+:280092:1510|AE017334.2:23s:+:281972:2091|…	11	0	22	0	linked	5503926	1554.82	2929	64.757	46.6526	48.2541
GCF_000008465.1	p__Proteobacteria	c__Gammaproteobacteria	o__Alteromonadales	f__Idiomarinaceae	g__Idiomarina	s__Idiomarina loihiensis	d__Bacteria	p__Proteobacteria	c__Gammaproteobacteria	o__Enterobacterales	f__Alteromonadaceae	g__Idiomarina	s__Idiomarina loihiensis	4	4	0	4	4	0	X	O	NC_006512.1:23s_0:16s_1:590|NC_006512.1:23s_2:16s_3:736|NC_006512.1:23s_4:16s_5:736|NC_006512.1:23s_6:16s_7:734	NC_006512.1:23s:-:1263146:2916|NC_006512.1:16s:-:1266652:1558|NC_006512.1:23s:-:2023856:2916|NC_006512.1:16s:-:2027508:1557|NC_006512.1:23s:-:2432667:2917|NC_006512.1:16s:-:2436320:1557|NC_006512.1:23s:-:2749008:2918|NC_006512.1:16s:-:2752660:1558	AE017340.1:23s:-:1263813:2056|AE017340.1:16s:-:1266699:1502|AE017340.1:23s:-:2024523:2056|AE017340.1:16s:-:2027555:1501|AE017340.1:23s:-:2433334:2057|AE017340.1:16s:-:2436367:1501|AE017340.1:23s:-:2749675:2058|AE017340.1:16s:-:2752707:1502	4	0	8	0	linked	2839318	1557.5	2916.75	52.9598	46.5008	47.5872
GCF_000008485.1	p__Proteobacteria	c__Gammaproteobacteria	o__Legionellales	f__Legionellaceae	g__Legionella	s__Legionella pneumophila	d__Bacteria	p__Proteobacteria	c__Gammaproteobacteria	o__Legionellales	f__Legionellaceae	g__Legionella	s__Legionella pneumophila	3	3	0	3	3	0	X	X	NC_002942.5:16s_0:23s_1:383|NC_002942.5:16s_2:23s_3:383|NC_002942.5:23s_4:16s_5:397	NC_002942.5:16s:+:359862:1475|NC_002942.5:23s:+:361720:2902|NC_002942.5:16s:+:608222:1475|NC_002942.5:23s:+:610080:2902|NC_002942.5:23s:-:3097929:2902|NC_002942.5:16s:-:3101228:1475	AE017354.1:16s:+:359868:1502|AE017354.1:23s:+:361894:2077|AE017354.1:16s:+:608228:1502|AE017354.1:23s:+:610254:2077|AE017354.1:23s:-:3098580:2077|AE017354.1:16s:-:3101195:1502	3	0	6	0	linked	3397754	1475	2902	61.7305	46.8475	48.2081
GCF_000008525.1	p__Proteobacteria	c__Epsilonproteobacteria	o__Campylobacterales	f__Helicobacteraceae	g__Helicobacter	s__Helicobacter pylori	d__Bacteria	p__Campylobacterota	c__Campylobacteria	o__Campylobacterales	f__Helicobacteraceae	g__Helicobacter	s__Helicobacter pylori	2	2	0	2	2	0	X	O	NC_000915.1:23s_0:Single_copy:NA|NC_000915.1:16s_1:Single_copy:NA|NC_000915.1:23s_2:16s_3:34243	NC_000915.1:23s:+:445249:2975|NC_000915.1:16s:-:1207583:1499|NC_000915.1:23s:-:1473918:2976|NC_000915.1:16s:-:1511137:1498	AE000511.1:23s:+:445511:2083|AE000511.1:16s:-:1207615:1460|AE000511.1:23s:-:1474548:2084|AE000511.1:16s:-:1511169:1459	0	1	2	2	unlinked	1667867	1498.5	2975.5	61.1243	49.4161	51.6048
GCF_000008545.1	p__Thermotogae	c__Thermotogae	o__Thermotogales	f__Thermotogaceae	g__Thermotoga	s__Thermotoga maritima	d__Bacteria	p__Thermotogota	c__Thermotogae	o__Thermotogales	f__Thermotogaceae	g__Thermotoga	s__Thermotoga maritima	1	1	0	1	1	0	X	X	NC_000853.1:16s_0:23s_1:239	NC_000853.1:16s:+:188968:1559|NC_000853.1:23s:+:190766:3029	AE000512.1:16s:+:188975:1516|AE000512.1:23s:+:190943:2201	1	0	2	0	linked	1860725	1559	3029	53.7523	36.4336	37.0419
GCF_000008585.1	p__Actinobacteria	c__Actinobacteria	o__Corynebacteriales	f__Mycobacteriaceae	g__Mycobacterium	s__Mycobacterium tuberculosis	d__Bacteria	p__Actinobacteriota	c__Actinobacteria	o__Mycobacteriales	f__Mycobacteriaceae	g__Mycobacterium	s__Mycobacterium tuberculosis	1	1	0	1	1	0	X	X	NC_002755.2:16s_0:23s_1:269	NC_002755.2:16s:+:1471387:1543|NC_002755.2:23s:+:1473199:3141	AE000516.2:16s:+:1471397:1490|AE000516.2:23s:+:1473388:2306	1	0	2	0	linked	4403837	1543	3141	34.3892	42.1905	42.7889
GCF_000008605.1	p__Spirochaetes	c__Spirochaetia	o__Spirochaetales	f__Spirochaetaceae	g__Treponema	s__Treponema pallidum	d__Bacteria	p__Spirochaetota	c__Spirochaetia	o__Treponematales	f__Treponemataceae	g__Treponema	s__Treponema pallidum	2	2	0	2	2	0	X	X	NC_000919.1:16s_0:23s_1:289|NC_000919.1:16s_2:23s_3:299	NC_000919.1:16s:+:230088:1563|NC_000919.1:23s:+:231940:2959|NC_000919.1:16s:+:278521:1564|NC_000919.1:23s:+:280384:2959	AE000520.1:16s:+:230108:1506|AE000520.1:23s:+:232134:2116|AE000520.1:16s:+:278541:1507|AE000520.1:23s:+:280578:2116	2	0	4	0	linked	1138011	1563.5	2959	47.222	45.0911	47.9892
GCF_000008685.2	p__Spirochaetes	c__Spirochaetia	o__Spirochaetales	f__Borreliaceae	g__Borreliella	s__Borreliella burgdorferi	d__Bacteria	p__Spirochaetota	c__Spirochaetia	o__Borreliales	f__Borreliaceae	g__Borreliella	s__Borreliella burgdorferi	1	1	0	2	2	0	X	X	NC_001318.1:23s_0:Single_copy:NA|NC_001318.1:23s_1:16s_2:3072	NC_001318.1:23s:-:435334:2934|NC_001318.1:23s:-:438590:2919|NC_001318.1:16s:-:444581:1538	AE000783.1:23s:-:435965:2118|AE000783.1:23s:-:439210:2118|AE000783.1:16s:-:444616:1494	0	1	2	1	unlinked	1521208	1538	2926.5	71.8167	53.5111	55.6466
GCF_000008725.1	p__Chlamydiae	c__Chlamydiia	o__Chlamydiales	f__Chlamydiaceae	g__Chlamydia	s__Chlamydia trachomatis	d__Bacteria	p__Verrucomicrobiota_A	c__Chlamydiia	o__Chlamydiales	f__Chlamydiaceae	g__Chlamydia	s__Chlamydia trachomatis	2	2	0	2	2	0	X	X	NC_000117.1:16s_0:23s_1:315|NC_000117.1:16s_2:23s_3:315	NC_000117.1:16s:+:854128:1550|NC_000117.1:23s:+:855993:2870|NC_000117.1:16s:+:876174:1550|NC_000117.1:23s:+:878039:2864	AE001273.1:16s:+:854131:1511|AE001273.1:23s:+:856113:2118|AE001273.1:16s:+:876177:1511|AE001273.1:23s:+:878159:2118	2	0	4	0	linked	1042519	1550	2867	58.6927	48.5806	51.2557
GCF_000008745.1	p__Chlamydiae	c__Chlamydiia	o__Chlamydiales	f__Chlamydiaceae	g__Chlamydia	s__Chlamydia pneumoniae	d__Bacteria	p__Verrucomicrobiota_A	c__Chlamydiia	o__Chlamydiales	f__Chlamydiaceae	g__Chlamydophila	s__Chlamydophila pneumoniae	1	1	0	1	1	0	O	X	NC_000922.1:16s_0:23s_1:299	NC_000922.1:16s:+:1000564:1552|NC_000922.1:23s:+:1002415:2864	AE001363.1:16s:+:1000567:1512|AE001363.1:23s:+:1002530:2117	1	0	2	0	linked	1230230	1552	2864	59.4223	50.451	53.5265
GCF_000008765.1	p__Firmicutes	c__Clostridia	o__Clostridiales	f__Clostridiaceae	g__Clostridium	s__Clostridium acetobutylicum	d__Bacteria	p__Firmicutes_A	c__Clostridia	o__Clostridiales	f__Clostridiaceae	g__Clostridium_S	s__Clostridium_S acetobutylicum	11	11	0	11	11	0	X	X	NC_003030.1:16s_0:23s_1:178|NC_003030.1:16s_2:23s_3:178|NC_003030.1:16s_4:23s_5:178|NC_003030.1:16s_6:23s_7:177|NC_003030.1:16s_8:23s_9:178|NC_003030.1:16s_10:23s_11:178|NC_003030.1:16s_12:23s_13:178|NC_003030.1:16s_14:23s_15:178|NC_003030.1:16s_16:23s_17:177|NC_003030.1:16s_18:23s_19:178|NC_003030.1:23s_20:16s_21:178	NC_003030.1:16s:+:9710:1510|NC_003030.1:23s:+:11398:2906|NC_003030.1:16s:+:158336:1510|NC_003030.1:23s:+:160024:2906|NC_003030.1:16s:+:163474:1510|NC_003030.1:23s:+:165162:2906|NC_003030.1:16s:+:168613:1520|NC_003030.1:23s:+:170310:2906|NC_003030.1:16s:+:254689:1510|NC_003030.1:23s:+:256377:2906|NC_003030.1:16s:+:310892:1510|NC_003030.1:23s:+:312580:2906|NC_003030.1:16s:+:331043:1510|NC_003030.1:…	AE001437.1:16s:+:9719:1464|AE001437.1:23s:+:11585:2078|AE001437.1:16s:+:158345:1464|AE001437.1:23s:+:160211:2078|AE001437.1:16s:+:163483:1464|AE001437.1:23s:+:165349:2078|AE001437.1:16s:+:168622:1474|AE001437.1:23s:+:170497:2078|AE001437.1:16s:+:254698:1464|AE001437.1:23s:+:256564:2078|AE001437.1:16s:+:310901:1464|AE001437.1:23s:+:312767:2078|AE001437.1:16s:+:331052:1464|AE001437.1:23s:+:332918:2…	11	0	22	0	linked	3940880	1510.91	2906	69.0749	48.2311	50.4129
GCF_000008785.1	p__Proteobacteria	c__Epsilonproteobacteria	o__Campylobacterales	f__Helicobacteraceae	g__Helicobacter	s__Helicobacter pylori	d__Bacteria	p__Campylobacterota	c__Campylobacteria	o__Campylobacterales	f__Helicobacteraceae	g__Helicobacter	s__Helicobacter pylori_BU	2	2	0	2	2	0	X	O	NC_000921.1:23s_0:16s_1:127576|NC_000921.1:23s_2:16s_3:32756	NC_000921.1:23s:-:1057558:2888|NC_000921.1:16s:-:1188022:1509|NC_000921.1:23s:-:1427396:2888|NC_000921.1:16s:-:1463040:1509	AE001439.1:23s:-:1058188:2083|AE001439.1:16s:-:1188062:1461|AE001439.1:23s:-:1428026:2083|AE001439.1:16s:-:1463080:1461	0	2	4	0	unlinked	1.64383e+06	1509	2888	60.8113	49.5361	51.1427
GCF_000008805.1	p__Proteobacteria	c__Betaproteobacteria	o__Neisseriales	f__Neisseriaceae	g__Neisseria	s__Neisseria meningitidis	d__Bacteria	p__Proteobacteria	c__Gammaproteobacteria	o__Burkholderiales	f__Neisseriaceae	g__Neisseria	s__Neisseria meningitidis_B	4	4	0	4	4	0	X	X	NC_003112.2:16s_0:23s_1:663|NC_003112.2:16s_2:23s_3:663|NC_003112.2:23s_4:16s_5:663|NC_003112.2:23s_6:16s_7:663	NC_003112.2:16s:+:60971:1544|NC_003112.2:23s:+:63178:2891|NC_003112.2:16s:+:307721:1544|NC_003112.2:23s:+:309928:2891|NC_003112.2:23s:-:1725480:2891|NC_003112.2:16s:-:1729034:1544|NC_003112.2:23s:-:2132355:2891|NC_003112.2:16s:-:2135909:1544	AE002098.2:16s:+:60979:1499|AE002098.2:23s:+:63364:2058|AE002098.2:16s:+:307729:1499|AE002098.2:23s:+:310114:2058|AE002098.2:23s:-:1726127:2058|AE002098.2:16s:-:1729071:1499|AE002098.2:23s:-:2133002:2058|AE002098.2:16s:-:2135946:1499	4	0	8	0	linked	2272360	1544	2891	48.4722	45.7902	48.0111
GCF_000008865.2	p__Proteobacteria	c__Gammaproteobacteria	o__Enterobacterales	f__Enterobacteriaceae	g__Escherichia	s__Escherichia coli	d__Bacteria	p__Proteobacteria	c__Gammaproteobacteria	o__Enterobacterales	f__Enterobacteriaceae	g__Escherichia	s__Escherichia dysenteriae	7	7	0	7	7	0	X	X	NC_002695.2:16s_0:23s_1:449|NC_002695.2:23s_2:16s_3:357|NC_002695.2:23s_4:16s_5:449|NC_002695.2:16s_6:23s_7:357|NC_002695.2:16s_8:23s_9:449|NC_002695.2:16s_10:23s_11:357|NC_002695.2:16s_12:23s_13:357	NC_002695.2:16s:+:227106:1538|NC_002695.2:23s:+:229093:2900|NC_002695.2:23s:-:3446612:2900|NC_002695.2:16s:-:3449869:1538|NC_002695.2:23s:-:4159014:2900|NC_002695.2:16s:-:4162363:1538|NC_002695.2:16s:+:4735380:1538|NC_002695.2:23s:+:4737275:2902|NC_002695.2:16s:+:4831784:1538|NC_002695.2:23s:+:4833771:2902|NC_002695.2:16s:+:4976057:1538|NC_002695.2:23s:+:4977952:2902|NC_002695.2:16s:+:5017083:153…	BA000007.3:16s:+:227110:1500|BA000007.3:23s:+:229278:2069|BA000007.3:23s:-:3447258:2069|BA000007.3:16s:-:3449903:1500|BA000007.3:23s:-:4159660:2069|BA000007.3:16s:-:4162397:1500|BA000007.3:16s:+:4735384:1500|BA000007.3:23s:+:4737460:2071|BA000007.3:16s:+:4831788:1500|BA000007.3:23s:+:4833956:2071|BA000007.3:16s:+:4976061:1500|BA000007.3:23s:+:4978137:2071|BA000007.3:16s:+:5017087:1500|BA000007.3:…	7	0	14	0	linked	5690632	1538	2901.14	49.5158	45.5044	46.6959
GCF_000008885.1	p__Proteobacteria	c__Gammaproteobacteria	o__Enterobacterales	f__Erwiniaceae	g__Wigglesworthia	s__Wigglesworthia glossinidia	d__Bacteria	p__Proteobacteria	c__Gammaproteobacteria	o__Enterobacterales	f__Enterobacteriaceae	g__Wigglesworthia	s__Wigglesworthia glossinidia_A	2	2	0	2	2	0	X	O	NC_004344.2:16s_0:23s_1:257|NC_004344.2:23s_2:16s_3:257	NC_004344.2:16s:+:136582:1557|NC_004344.2:23s:+:138396:2939|NC_004344.2:23s:-:680990:2939|NC_004344.2:16s:-:684186:1557	BA000021.3:16s:+:136589:1509|BA000021.3:23s:+:138587:2091|BA000021.3:23s:-:681647:2091|BA000021.3:16s:-:684227:1509	2	0	4	0	linked	703004	1557	2939	77.5249	51.3166	54.032
GCF_000008925.1	p__Firmicutes	c__Bacilli	o__Lactobacillales	f__Lactobacillaceae	g__Lactobacillus	s__Lactobacillus salivarius	d__Bacteria	p__Firmicutes	c__Bacilli	o__Lactobacillales	f__Lactobacillaceae	g__Lactobacillus_B	s__Lactobacillus_B salivarius	7	7	0	7	7	0	X	X	NC_007929.1:16s_0:23s_1:13|NC_007929.1:16s_2:23s_3:408|NC_007929.1:16s_4:23s_5:408|NC_007929.1:16s_6:23s_7:13|NC_007929.1:23s_8:16s_9:13|NC_007929.1:23s_10:16s_11:13|NC_007929.1:23s_12:16s_13:408	NC_007929.1:16s:+:74540:1517|NC_007929.1:23s:+:76070:2960|NC_007929.1:16s:+:217778:1517|NC_007929.1:23s:+:219703:2780|NC_007929.1:16s:+:434853:1528|NC_007929.1:23s:+:436789:2780|NC_007929.1:16s:+:480393:1517|NC_007929.1:23s:+:481923:2960|NC_007929.1:23s:-:1297819:2960|NC_007929.1:16s:-:1300792:1517|NC_007929.1:23s:-:1407481:2960|NC_007929.1:16s:-:1410454:1517|NC_007929.1:23s:-:1814132:2780|NC_007…	CP000233.1:16s:+:74520:1520|CP000233.1:23s:+:76472:2084|CP000233.1:16s:+:217758:1520|CP000233.1:23s:+:219925:2084|CP000233.1:16s:+:434843:1521|CP000233.1:23s:+:437011:2084|CP000233.1:16s:+:480373:1520|CP000233.1:23s:+:482325:2084|CP000233.1:23s:-:1298293:2084|CP000233.1:16s:-:1300809:1520|CP000233.1:23s:-:1407955:2084|CP000233.1:16s:-:1410471:1520|CP000233.1:23s:-:1814606:2084|CP000233.1:16s:-:18…	7	0	14	0	linked	2133977	1516.86	2882.86	66.9595	47.7965	50.7288
GCF_000008945.1	p__Actinobacteria	c__Actinobacteria	o__Bifidobacteriales	f__Bifidobacteriaceae	g__Bifidobacterium	s__Bifidobacterium longum	d__Bacteria	p__Actinobacteriota	c__Actinobacteria	o__Actinomycetales	f__Bifidobacteriaceae	g__Bifidobacterium	s__Bifidobacterium longum	4	4	0	4	4	0	X	X	NC_010816.1:16s_0:23s_1:425|NC_010816.1:16s_2:23s_3:426|NC_010816.1:16s_4:23s_5:425|NC_010816.1:16s_6:23s_7:425	NC_010816.1:16s:+:177549:1539|NC_010816.1:23s:+:179513:3057|NC_010816.1:16s:+:183731:1539|NC_010816.1:23s:+:185696:3057|NC_010816.1:16s:+:1756041:1539|NC_010816.1:23s:+:1758005:3057|NC_010816.1:16s:+:1941829:1539|NC_010816.1:23s:+:1943793:3057	CP000605.1:16s:+:177562:1483|CP000605.1:23s:+:179687:2244|CP000605.1:16s:+:183743:1484|CP000605.1:23s:+:185870:2244|CP000605.1:16s:+:1756053:1484|CP000605.1:23s:+:1758179:2244|CP000605.1:16s:+:1941841:1484|CP000605.1:23s:+:1943967:2244	4	0	8	0	linked	2389526	1539	3057	39.8361	40.757	40.5136
GCF_000008985.1	p__Proteobacteria	c__Gammaproteobacteria	o__Thiotrichales	f__Francisellaceae	g__Francisella	s__Francisella tularensis	d__Bacteria	p__Proteobacteria	c__Gammaproteobacteria	o__Francisellales	f__Francisellaceae	g__Francisella	s__Francisella tularensis	3	3	0	3	3	0	X	X	NC_006570.2:23s_0:16s_1:335|NC_006570.2:23s_2:16s_3:335|NC_006570.2:23s_4:16s_5:335	NC_006570.2:23s:-:1307712:2862|NC_006570.2:16s:-:1310909:1523|NC_006570.2:23s:-:1374831:2862|NC_006570.2:16s:-:1378028:1523|NC_006570.2:23s:-:1768166:2862|NC_006570.2:16s:-:1771363:1523	AJ749949.2:23s:-:1308350:2064|AJ749949.2:16s:-:1310944:1485|AJ749949.2:23s:-:1375469:2064|AJ749949.2:16s:-:1378063:1485|AJ749949.2:23s:-:1768804:2064|AJ749949.2:16s:-:1771398:1485	3	0	6	0	linked	1.89277e+06	1523	2862	67.7406	47.9317	51.6771
GCF_000009005.1	p__Firmicutes	c__Bacilli	o__Bacillales	f__Staphylococcaceae	g__Staphylococcus	s__Staphylococcus aureus	d__Bacteria	p__Firmicutes	c__Bacilli	o__Staphylococcales	f__Staphylococcaceae	g__Staphylococcus	s__Staphylococcus aureus	5	5	0	5	5	0	X	X	NC_007622.1:16s_0:23s_1:438|NC_007622.1:16s_2:23s_3:456|NC_007622.1:23s_4:16s_5:547|NC_007622.1:23s_6:16s_7:455|NC_007622.1:23s_8:16s_9:361	NC_007622.1:16s:+:473153:1557|NC_007622.1:23s:+:475148:2927|NC_007622.1:16s:+:517493:1557|NC_007622.1:23s:+:519506:2927|NC_007622.1:23s:-:1922975:2926|NC_007622.1:16s:-:1926448:1557|NC_007622.1:23s:-:2074962:2927|NC_007622.1:16s:-:2078344:1557|NC_007622.1:23s:-:2186847:2926|NC_007622.1:16s:-:2190134:1557	AJ938182.1:16s:+:473161:1510|AJ938182.1:23s:+:475339:2095|AJ938182.1:16s:+:517501:1510|AJ938182.1:23s:+:519697:2095|AJ938182.1:23s:-:1923616:2094|AJ938182.1:16s:-:1926487:1510|AJ938182.1:23s:-:2075603:2095|AJ938182.1:16s:-:2078383:1510|AJ938182.1:23s:-:2187488:2094|AJ938182.1:16s:-:2190173:1510	5	0	10	0	linked	2742531	1557	2926.6	67.2213	49.0816	50.0308
GCF_000009025.1	p__Chloroflexi	c__Dehalococcoidia	o__Dehalococcoidales	f__Dehalococcoidaceae	g__Dehalococcoides	s__Dehalococcoides mccartyi	d__Bacteria	p__Chloroflexota	c__Dehalococcoidia	o__Dehalococcoidales	f__Dehalococcoidaceae	g__Dehalococcoides	s__Dehalococcoides mccartyi_B	1	1	0	1	1	0	X	O	NC_007356.1:23s_0:Single_copy:NA|NC_007356.1:16s_1:Single_copy:NA	NC_007356.1:23s:+:47730:2953|NC_007356.1:16s:-:803538:1495	AJ965256.1:23s:+:47920:2117|AJ965256.1:16s:-:803576:1455	0	0	0	2	unlinked	1395502	1495	2953	52.9741	47.6254	48.0867
GCF_000009045.1	p__Firmicutes	c__Bacilli	o__Bacillales	f__Bacillaceae	g__Bacillus	s__Bacillus subtilis	d__Bacteria	p__Firmicutes	c__Bacilli	o__Bacillales	f__Bacillaceae	g__Bacillus	s__Bacillus subtilis	10	10	0	10	10	0	X	X	NC_000964.3:16s_0:23s_1:344|NC_000964.3:16s_2:23s_3:344|NC_000964.3:16s_4:23s_5:164|NC_000964.3:16s_6:23s_7:164|NC_000964.3:16s_8:23s_9:164|NC_000964.3:16s_10:23s_11:164|NC_000964.3:16s_12:23s_13:164|NC_000964.3:16s_14:23s_15:167|NC_000964.3:16s_16:23s_17:167|NC_000964.3:23s_18:16s_19:167	NC_000964.3:16s:+:9810:1555|NC_000964.3:23s:+:11709:2928|NC_000964.3:16s:+:30279:1554|NC_000964.3:23s:+:32177:2927|NC_000964.3:16s:+:90536:1554|NC_000964.3:23s:+:92254:2928|NC_000964.3:16s:+:96392:1554|NC_000964.3:23s:+:98110:2928|NC_000964.3:16s:+:160893:1553|NC_000964.3:23s:+:162610:2926|NC_000964.3:16s:+:166500:1554|NC_000964.3:23s:+:168218:2924|NC_000964.3:16s:+:171498:1552|NC_000964.3:23s:+:…	AL009126.3:16s:+:9819:1508|AL009126.3:23s:+:11899:2096|AL009126.3:16s:+:30287:1508|AL009126.3:23s:+:32367:2096|AL009126.3:16s:+:90544:1508|AL009126.3:23s:+:92444:2096|AL009126.3:16s:+:96400:1508|AL009126.3:23s:+:98300:2096|AL009126.3:16s:+:160901:1507|AL009126.3:23s:+:162800:2095|AL009126.3:16s:+:166508:1508|AL009126.3:23s:+:168408:2092|AL009126.3:16s:+:171506:1506|AL009126.3:23s:+:173404:2096|AL…	10	0	20	0	linked	4215606	1554.1	2927.3	56.4856	45.0872	46.121
GCF_000009065.1	p__Proteobacteria	c__Gammaproteobacteria	o__Enterobacterales	f__Yersiniaceae	g__Yersinia	s__Yersinia pestis	d__Bacteria	p__Proteobacteria	c__Gammaproteobacteria	o__Enterobacterales	f__Enterobacteriaceae	g__Yersinia	s__Yersinia pestis	6	6	0	6	6	0	X	X	NC_003143.1:16s_0:23s_1:508|NC_003143.1:16s_2:23s_3:491|NC_003143.1:23s_4:16s_5:551|NC_003143.1:23s_6:16s_7:551|NC_003143.1:23s_8:16s_9:551|NC_003143.1:23s_10:16s_11:491	NC_003143.1:16s:+:12292:1472|NC_003143.1:23s:+:14272:2907|NC_003143.1:16s:+:1217505:1489|NC_003143.1:23s:+:1219485:2907|NC_003143.1:23s:-:3649202:2907|NC_003143.1:16s:-:3652660:1489|NC_003143.1:23s:-:4175486:2907|NC_003143.1:16s:-:4178944:1489|NC_003143.1:23s:-:4218350:2907|NC_003143.1:16s:-:4221808:1489|NC_003143.1:23s:-:4384847:2907|NC_003143.1:16s:-:4388245:1489	AL590842.1:16s:+:12272:1501|AL590842.1:23s:+:14459:2073|AL590842.1:16s:+:1217485:1501|AL590842.1:23s:+:1219672:2073|AL590842.1:23s:-:3649849:2073|AL590842.1:16s:-:3652668:1501|AL590842.1:23s:-:4176133:2073|AL590842.1:16s:-:4178952:1501|AL590842.1:23s:-:4218997:2073|AL590842.1:16s:-:4221816:1501|AL590842.1:23s:-:4385494:2073|AL590842.1:16s:-:4388253:1501	6	0	12	0	linked	5.00598e+06	1486.17	2907	52.3577	45.7215	47.3226
GCF_000009085.1	p__Proteobacteria	c__Epsilonproteobacteria	o__Campylobacterales	f__Campylobacteraceae	g__Campylobacter	s__Campylobacter jejuni	d__Bacteria	p__Campylobacterota	c__Campylobacteria	o__Campylobacterales	f__Campylobacteraceae	g__Campylobacter_D	s__Campylobacter_D jejuni	3	3	0	3	3	0	X	X	NC_002163.1:16s_0:23s_1:806|NC_002163.1:16s_2:23s_3:806|NC_002163.1:16s_4:23s_5:806	NC_002163.1:16s:+:39249:1513|NC_002163.1:23s:+:41568:2890|NC_002163.1:16s:+:394130:1513|NC_002163.1:23s:+:396449:2912|NC_002163.1:16s:+:696424:1513|NC_002163.1:23s:+:698743:2912	AL111168.1:16s:+:39258:1471|AL111168.1:23s:+:41734:2107|AL111168.1:16s:+:394139:1471|AL111168.1:23s:+:396615:2107|AL111168.1:16s:+:696433:1471|AL111168.1:23s:+:698909:2107	3	0	6	0	linked	1641481	1513	2904.67	69.4514	50.3635	52.7654
GCF_000009105.1	p__Proteobacteria	c__Betaproteobacteria	o__Neisseriales	f__Neisseriaceae	g__Neisseria	s__Neisseria meningitidis	d__Bacteria	p__Proteobacteria	c__Gammaproteobacteria	o__Burkholderiales	f__Neisseriaceae	g__Neisseria	s__Neisseria meningitidis_B	4	4	0	4	4	0	X	X	NC_003116.1:23s_0:16s_1:659|NC_003116.1:16s_2:23s_3:659|NC_003116.1:23s_4:16s_5:659|NC_003116.1:23s_6:16s_7:659	NC_003116.1:23s:-:194782:2898|NC_003116.1:16s:-:198339:1551|NC_003116.1:16s:+:391343:1551|NC_003116.1:23s:+:393553:2898|NC_003116.1:23s:-:1841793:2898|NC_003116.1:16s:-:1845350:1551|NC_003116.1:23s:-:2131220:2898|NC_003116.1:16s:-:2134777:1551	AL157959.1:23s:-:195431:2058|AL157959.1:16s:-:198377:1499|AL157959.1:16s:+:391357:1499|AL157959.1:23s:+:393744:2058|AL157959.1:23s:-:1842442:2058|AL157959.1:16s:-:1845388:1499|AL157959.1:23s:-:2131869:2058|AL157959.1:16s:-:2134815:1499	4	0	8	0	linked	2184406	1551	2898	48.1909	45.7124	48.3437
GCF_000009125.1	p__Proteobacteria	c__Betaproteobacteria	o__Burkholderiales	f__Burkholderiaceae	g__Ralstonia	s__Ralstonia solanacearum	d__Bacteria	p__Proteobacteria	c__Gammaproteobacteria	o__Burkholderiales	f__Burkholderiaceae	g__Ralstonia	s__Ralstonia pseudosolanacearum	4	4	0	4	4	0	X	X	NC_003295.1:16s_0:23s_1:491|NC_003295.1:23s_2:16s_3:491|NC_003295.1:23s_4:16s_5:491|NC_003296.1:23s_0:16s_1:491	NC_003295.1:16s:+:1532693:1545|NC_003295.1:23s:+:1534729:2892|NC_003295.1:23s:-:3096106:2892|NC_003295.1:16s:-:3099489:1545|NC_003295.1:23s:-:3274316:2892|NC_003295.1:16s:-:3277699:1545|NC_003296.1:23s:-:1201800:2893|NC_003296.1:16s:-:1205184:1545	AL646052.1:16s:+:1532705:1494|AL646052.1:23s:+:1534919:2049|AL646052.1:23s:-:3096759:2049|AL646052.1:16s:-:3099528:1494|AL646052.1:23s:-:3274969:2049|AL646052.1:16s:-:3277738:1494|AL646053.1:23s:-:1202453:2049|AL646053.1:16s:-:1205223:1494	4	0	8	0	linked	5810922	1545	2892.25	33.0246	46.2136	47.0481
GCF_000009145.1	p__Proteobacteria	c__Betaproteobacteria	o__Nitrosomonadales	f__Nitrosomonadaceae	g__Nitrosomonas	s__Nitrosomonas europaea	d__Bacteria	p__Proteobacteria	c__Gammaproteobacteria	o__Burkholderiales	f__Nitrosomonadaceae	g__Nitrosomonas	s__Nitrosomonas europaea	1	1	0	1	1	0	X	X	NC_004757.1:16s_0:23s_1:399	NC_004757.1:16s:+:69132:1546|NC_004757.1:23s:+:71077:2900	AL954747.1:16s:+:69146:1496|AL954747.1:23s:+:71265:2058	1	0	2	0	linked	2812094	1546	2900	49.2818	47.1539	51.4138
GCF_000009165.1	p__Proteobacteria	c__Gammaproteobacteria	o__Xanthomonadales	f__Xanthomonadaceae	g__Xanthomonas	s__Xanthomonas euvesicatoria	d__Bacteria	p__Proteobacteria	c__Gammaproteobacteria	o__Xanthomonadales	f__Xanthomonadaceae	g__Xanthomonas	s__Xanthomonas perforans	2	2	0	2	2	0	X	X	NC_007508.1:23s_0:16s_1:484|NC_007508.1:23s_2:16s_3:484	NC_007508.1:23s:-:4601181:2897|NC_007508.1:16s:-:4604562:1547|NC_007508.1:23s:-:5055360:2897|NC_007508.1:16s:-:5058741:1547	AM039952.1:23s:-:4601835:2054|AM039952.1:16s:-:4604597:1505|AM039952.1:23s:-:5056014:2054|AM039952.1:16s:-:5058776:1505	2	0	4	0	linked	5420152	1547	2897	35.4436	44.9903	46.7898
GCF_000009205.2	p__Firmicutes	c__Clostridia	o__Clostridiales	f__Peptostreptococcaceae	g__Clostridioides	s__Clostridioides difficile	d__Bacteria	p__Firmicutes_A	c__Clostridia	o__Peptostreptococcales	f__Peptostreptococcaceae	g__Clostridioides	s__Clostridioides difficile	11	11	0	11	11	0	X	X	NC_009089.1:16s_0:23s_1:503|NC_009089.1:16s_2:23s_3:260|NC_009089.1:16s_4:23s_5:502|NC_009089.1:16s_6:23s_7:502|NC_009089.1:16s_8:23s_9:441|NC_009089.1:16s_10:23s_11:380|NC_009089.1:16s_12:23s_13:220|NC_009089.1:16s_14:23s_15:384|NC_009089.1:23s_16:16s_17:282|NC_009089.1:23s_18:16s_19:259|NC_009089.1:23s_20:16s_21:309	NC_009089.1:16s:+:10812:1507|NC_009089.1:23s:+:12822:2899|NC_009089.1:16s:+:25267:1507|NC_009089.1:23s:+:27034:2899|NC_009089.1:16s:+:124152:1507|NC_009089.1:23s:+:126161:2899|NC_009089.1:16s:+:131099:1507|NC_009089.1:23s:+:133108:2899|NC_009089.1:16s:+:141709:1507|NC_009089.1:23s:+:143657:2899|NC_009089.1:16s:+:147164:1507|NC_009089.1:23s:+:149051:2899|NC_009089.1:16s:+:377339:1507|NC_009089.1:2…	AM180355.1:16s:+:10821:1461|AM180355.1:23s:+:13011:2072|AM180355.1:16s:+:25276:1461|AM180355.1:23s:+:27223:2072|AM180355.1:16s:+:124161:1461|AM180355.1:23s:+:126350:2072|AM180355.1:16s:+:131108:1461|AM180355.1:23s:+:133297:2072|AM180355.1:16s:+:141718:1461|AM180355.1:23s:+:143846:2072|AM180355.1:16s:+:147173:1461|AM180355.1:23s:+:149240:2072|AM180355.1:16s:+:377348:1461|AM180355.1:23s:+:379255:20…	11	0	22	0	linked	4298133	1506.91	2899.18	70.9416	47.9911	50.2023
GCF_000009225.2	p__Proteobacteria	c__Gammaproteobacteria	o__Pseudomonadales	f__Pseudomonadaceae	g__Pseudomonas	s__Pseudomonas fluorescens	d__Bacteria	p__Proteobacteria	c__Gammaproteobacteria	o__Pseudomonadales	f__Pseudomonadaceae	g__Pseudomonas_E	s__Pseudomonas_E marginalis	5	5	0	5	5	0	X	X	NC_012660.1:16s_0:23s_1:506|NC_012660.1:16s_2:23s_3:506|NC_012660.1:16s_4:23s_5:506|NC_012660.1:23s_6:16s_7:506|NC_012660.1:23s_8:16s_9:506	NC_012660.1:16s:+:119719:1538|NC_012660.1:23s:+:121763:2916|NC_012660.1:16s:+:768531:1538|NC_012660.1:23s:+:770575:2916|NC_012660.1:16s:+:2234926:1538|NC_012660.1:23s:+:2236970:2916|NC_012660.1:23s:-:5717301:2916|NC_012660.1:16s:-:5720723:1538|NC_012660.1:23s:-:6068756:2916|NC_012660.1:16s:-:6072178:1538	AM181176.4:16s:+:119726:1495|AM181176.4:23s:+:121957:2058|AM181176.4:16s:+:768538:1495|AM181176.4:23s:+:770769:2058|AM181176.4:16s:+:2234933:1495|AM181176.4:23s:+:2237164:2058|AM181176.4:23s:-:5717965:2058|AM181176.4:16s:-:5720759:1495|AM181176.4:23s:-:6069420:2058|AM181176.4:16s:-:6072214:1495	5	0	10	0	linked	6.72254e+06	1538	2916	39.4954	46.4889	48.3128
GCF_000009245.1	p__Proteobacteria	c__Gammaproteobacteria	o__Thiotrichales	f__Francisellaceae	g__Francisella	s__Francisella tularensis	d__Bacteria	p__Proteobacteria	c__Gammaproteobacteria	o__Francisellales	f__Francisellaceae	g__Francisella	s__Francisella tularensis	3	3	0	3	3	0	X	X	NC_007880.1:16s_0:23s_1:308|NC_007880.1:16s_2:23s_3:308|NC_007880.1:16s_4:23s_5:308	NC_007880.1:16s:+:124668:1539|NC_007880.1:23s:+:126515:2887|NC_007880.1:16s:+:415689:1539|NC_007880.1:23s:+:417536:2887|NC_007880.1:16s:+:1119307:1539|NC_007880.1:23s:+:1121154:2887	AM233362.1:16s:+:124678:1486|AM233362.1:23s:+:126694:2064|AM233362.1:16s:+:415699:1486|AM233362.1:23s:+:417715:2064|AM233362.1:16s:+:1119317:1486|AM233362.1:23s:+:1121333:2064	3	0	6	0	linked	1895994	1539	2887	67.8474	48.2131	51.9224
GCF_000009265.1	p__Proteobacteria	c__Alphaproteobacteria	o__Rhizobiales	f__Rhizobiaceae	g__Rhizobium	s__Rhizobium leguminosarum	d__Bacteria	p__Proteobacteria	c__Alphaproteobacteria	o__Rhizobiales	f__Rhizobiaceae	g__Rhizobium	s__Rhizobium leguminosarum_L	3	3	0	3	3	0	X	X	NC_008380.1:16s_0:23s_1:1130|NC_008380.1:23s_2:16s_3:1130|NC_008380.1:23s_4:16s_5:1130	NC_008380.1:16s:+:63642:1481|NC_008380.1:23s:+:66253:2948|NC_008380.1:23s:-:4085783:2948|NC_008380.1:16s:-:4089861:1481|NC_008380.1:23s:-:4540863:2948|NC_008380.1:16s:-:4544941:1481	AM236080.1:16s:+:63649:1439|AM236080.1:23s:+:66633:1930|AM236080.1:23s:-:4086421:1930|AM236080.1:16s:-:4089896:1439|AM236080.1:23s:-:4541501:1930|AM236080.1:16s:-:4544976:1439	3	0	6	0	linked	7751309	1481	2948	39.1379	44.497	46.5061
GCF_000009285.1	p__Proteobacteria	c__Betaproteobacteria	o__Burkholderiales	f__Burkholderiaceae	g__Cupriavidus	s__Cupriavidus necator	d__Bacteria	p__Proteobacteria	c__Gammaproteobacteria	o__Burkholderiales	f__Burkholderiaceae	g__Cupriavidus	s__Cupriavidus necator	5	5	0	5	5	0	X	X	NC_008313.1:16s_0:23s_1:317|NC_008313.1:23s_2:16s_3:513|NC_008313.1:23s_4:16s_5:513|NC_008314.1:16s_0:23s_1:513|NC_008314.1:16s_2:23s_3:513	NC_008313.1:16s:+:1806458:1538|NC_008313.1:23s:+:1808313:3104|NC_008313.1:23s:-:3575423:2905|NC_008313.1:16s:-:3578841:1540|NC_008313.1:23s:-:3780760:2905|NC_008313.1:16s:-:3784178:1540|NC_008314.1:16s:+:174896:1540|NC_008314.1:23s:+:176949:2905|NC_008314.1:16s:+:867626:1540|NC_008314.1:23s:+:869679:2905	AM260479.1:16s:+:1806470:1490|AM260479.1:23s:+:1808503:2250|AM260479.1:23s:-:3576087:2051|AM260479.1:16s:-:3578879:1490|AM260479.1:23s:-:3781424:2051|AM260479.1:16s:-:3784216:1490|AM260480.1:16s:+:174908:1490|AM260480.1:23s:+:177139:2051|AM260480.1:16s:+:867638:1490|AM260480.1:23s:+:869869:2051	5	0	10	0	linked	7416678	1539.6	2944.8	33.6625	45.3364	46.6495
GCF_000009305.1	p__Proteobacteria	c__Epsilonproteobacteria	o__Campylobacterales	f__Helicobacteraceae	g__Helicobacter	s__Helicobacter acinonychis	d__Bacteria	p__Campylobacterota	c__Campylobacteria	o__Campylobacterales	f__Helicobacteraceae	g__Helicobacter	s__Helicobacter acinonychis	2	2	0	2	2	0	X	O	NC_008229.1:23s_0:Single_copy:NA|NC_008229.1:16s_1:Single_copy:NA|NC_008229.1:16s_2:23s_3:43238	NC_008229.1:23s:+:28841:2889|NC_008229.1:16s:+:151801:1509|NC_008229.1:16s:+:498578:1509|NC_008229.1:23s:+:543325:2889	AM260522.1:23s:+:29016:2082|AM260522.1:16s:+:151809:1461|AM260522.1:16s:+:498586:1461|AM260522.1:23s:+:543500:2082	0	1	2	2	unlinked	1557588	1509	2889	61.831	48.5752	51.0211
GCF_000009325.1	p__Proteobacteria	c__Gammaproteobacteria	o__Thiotrichales	f__Francisellaceae	g__Francisella	s__Francisella tularensis	d__Bacteria	p__Proteobacteria	c__Gammaproteobacteria	o__Francisellales	f__Francisellaceae	g__Francisella	s__Francisella tularensis	3	3	0	3	3	0	X	X	NC_008245.1:23s_0:16s_1:308|NC_008245.1:23s_2:16s_3:308|NC_008245.1:23s_4:16s_5:308	NC_008245.1:23s:-:1307547:2887|NC_008245.1:16s:-:1310742:1538|NC_008245.1:23s:-:1374666:2887|NC_008245.1:16s:-:1377861:1538|NC_008245.1:23s:-:1768001:2887|NC_008245.1:16s:-:1771196:1538	AM286280.1:23s:-:1308191:2064|AM286280.1:16s:-:1310785:1485|AM286280.1:23s:-:1375310:2064|AM286280.1:16s:-:1377904:1485|AM286280.1:23s:-:1768645:2064|AM286280.1:16s:-:1771239:1485	3	0	6	0	linked	1.89262e+06	1538	2887	67.74	48.1795	51.8531
GCF_000009345.1	p__Proteobacteria	c__Gammaproteobacteria	o__Enterobacterales	f__Yersiniaceae	g__Yersinia	s__Yersinia enterocolitica	d__Bacteria	p__Proteobacteria	c__Gammaproteobacteria	o__Enterobacterales	f__Enterobacteriaceae	g__Yersinia	s__Yersinia enterocolitica	7	7	0	7	7	0	X	X	NC_008800.1:16s_0:23s_1:679|NC_008800.1:16s_2:23s_3:700|NC_008800.1:16s_4:23s_5:678|NC_008800.1:16s_6:23s_7:678|NC_008800.1:16s_8:23s_9:678|NC_008800.1:23s_10:16s_11:700|NC_008800.1:23s_12:16s_13:700	NC_008800.1:16s:+:17506:1489|NC_008800.1:23s:+:19674:2994|NC_008800.1:16s:+:160552:1489|NC_008800.1:23s:+:162741:2994|NC_008800.1:16s:+:314127:1489|NC_008800.1:23s:+:316294:2994|NC_008800.1:16s:+:354706:1489|NC_008800.1:23s:+:356873:2994|NC_008800.1:16s:+:1019206:1489|NC_008800.1:23s:+:1021373:2994|NC_008800.1:23s:-:3547063:2994|NC_008800.1:16s:-:3550757:1489|NC_008800.1:23s:-:4239648:2994|NC_008…	AM286415.1:16s:+:17486:1501|AM286415.1:23s:+:19861:2160|AM286415.1:16s:+:160532:1501|AM286415.1:23s:+:162928:2160|AM286415.1:16s:+:314107:1501|AM286415.1:23s:+:316481:2160|AM286415.1:16s:+:354686:1501|AM286415.1:23s:+:357060:2160|AM286415.1:16s:+:1019186:1501|AM286415.1:23s:+:1021560:2160|AM286415.1:23s:-:3547710:2160|AM286415.1:16s:-:3550765:1501|AM286415.1:23s:-:4240295:2160|AM286415.1:16s:-:42…	7	0	14	0	linked	4.68362e+06	1489	2994	52.7774	45.8697	47.5618
GCF_000009365.1	p__Proteobacteria	c__Gammaproteobacteria	o__Oceanospirillales	f__Alcanivoracaceae	g__Alcanivorax	s__Alcanivorax borkumensis	d__Bacteria	p__Proteobacteria	c__Gammaproteobacteria	o__Pseudomonadales	f__Alcanivoracaceae	g__Alcanivorax	s__Alcanivorax borkumensis	3	3	0	3	3	0	X	X	NC_008260.1:16s_0:23s_1:513|NC_008260.1:16s_2:23s_3:321|NC_008260.1:23s_4:16s_5:321	NC_008260.1:16s:+:403189:1543|NC_008260.1:23s:+:405245:2918|NC_008260.1:16s:+:530914:1543|NC_008260.1:23s:+:532778:2918|NC_008260.1:23s:-:2257874:2918|NC_008260.1:16s:-:2261113:1543	AM286690.1:16s:+:403196:1500|AM286690.1:23s:+:405439:2057|AM286690.1:16s:+:530921:1500|AM286690.1:23s:+:532972:2057|AM286690.1:23s:-:2258541:2057|AM286690.1:16s:-:2261149:1500	3	0	6	0	linked	3.12014e+06	1543	2918	45.2722	45.4958	47.087
GCF_000009385.1	p__Firmicutes	c__Bacilli	o__Lactobacillales	f__Streptococcaceae	g__Streptococcus	s__Streptococcus pyogenes	d__Bacteria	p__Firmicutes	c__Bacilli	o__Lactobacillales	f__Streptococcaceae	g__Streptococcus	s__Streptococcus pyogenes	6	6	0	6	6	0	X	X	NC_009332.1:16s_0:23s_1:413|NC_009332.1:16s_2:23s_3:413|NC_009332.1:16s_4:23s_5:413|NC_009332.1:16s_6:23s_7:413|NC_009332.1:16s_8:23s_9:413|NC_009332.1:23s_10:16s_11:413	NC_009332.1:16s:+:17037:1556|NC_009332.1:23s:+:19006:2906|NC_009332.1:16s:+:23038:1556|NC_009332.1:23s:+:25007:2906|NC_009332.1:16s:+:81662:1556|NC_009332.1:23s:+:83631:2906|NC_009332.1:16s:+:259008:1556|NC_009332.1:23s:+:260977:2906|NC_009332.1:16s:+:504762:1556|NC_009332.1:23s:+:506731:2906|NC_009332.1:23s:-:1569650:2906|NC_009332.1:16s:-:1572969:1556	AM295007.1:16s:+:17043:1507|AM295007.1:23s:+:19190:2077|AM295007.1:16s:+:23044:1507|AM295007.1:23s:+:25191:2077|AM295007.1:16s:+:81668:1507|AM295007.1:23s:+:83815:2077|AM295007.1:16s:+:259014:1507|AM295007.1:23s:+:261161:2077|AM295007.1:16s:+:504768:1507|AM295007.1:23s:+:506915:2077|AM295007.1:23s:-:1570295:2077|AM295007.1:16s:-:1573012:1507	6	0	12	0	linked	1.84127e+06	1556	2906	61.3715	47.5364	50.2753
GCF_000009405.1	p__Firmicutes	c__Bacilli	o__Bacillales	f__Staphylococcaceae	g__Staphylococcus	s__Staphylococcus carnosus	d__Bacteria	p__Firmicutes	c__Bacilli	o__Staphylococcales	f__Staphylococcaceae	g__Staphylococcus	s__Staphylococcus carnosus	5	5	0	5	5	0	X	X	NC_012121.1:16s_0:23s_1:238|NC_012121.1:16s_2:23s_3:238|NC_012121.1:23s_4:16s_5:425|NC_012121.1:23s_6:16s_7:238|NC_012121.1:23s_8:16s_9:329	NC_012121.1:16s:+:121792:1557|NC_012121.1:23s:+:123587:2931|NC_012121.1:16s:+:174420:1556|NC_012121.1:23s:+:176214:2932|NC_012121.1:23s:-:1455116:2932|NC_012121.1:16s:-:1458473:1557|NC_012121.1:23s:-:1585790:2933|NC_012121.1:16s:-:1588961:1557|NC_012121.1:23s:-:1684781:2932|NC_012121.1:16s:-:1688042:1557	AM295250.1:16s:+:121800:1510|AM295250.1:23s:+:123779:2095|AM295250.1:16s:+:174428:1509|AM295250.1:23s:+:176406:2096|AM295250.1:23s:-:1455760:2096|AM295250.1:16s:-:1458512:1510|AM295250.1:23s:-:1586434:2097|AM295250.1:16s:-:1589000:1510|AM295250.1:23s:-:1685425:2096|AM295250.1:16s:-:1688081:1510	5	0	10	0	linked	2566424	1556.8	2932	65.3673	47.7647	49.2292
GCF_000009425.1	p__Firmicutes	c__Bacilli	o__Lactobacillales	f__Streptococcaceae	g__Lactococcus	s__Lactococcus lactis	d__Bacteria	p__Firmicutes	c__Bacilli	o__Lactobacillales	f__Streptococcaceae	g__Lactococcus	s__Lactococcus lactis_E	6	6	0	6	6	0	X	X	NC_009004.1:16s_0:23s_1:294|NC_009004.1:23s_2:16s_3:294|NC_009004.1:23s_4:16s_5:294|NC_009004.1:23s_6:16s_7:294|NC_009004.1:23s_8:16s_9:294|NC_009004.1:23s_10:16s_11:294	NC_009004.1:16s:+:511426:1552|NC_009004.1:23s:+:513272:2905|NC_009004.1:23s:-:2131096:2905|NC_009004.1:16s:-:2134295:1552|NC_009004.1:23s:-:2371686:2905|NC_009004.1:16s:-:2374885:1552|NC_009004.1:23s:-:2419055:2905|NC_009004.1:16s:-:2422254:1552|NC_009004.1:23s:-:2500403:2905|NC_009004.1:16s:-:2503602:1552|NC_009004.1:23s:-:2523908:2905|NC_009004.1:16s:-:2527107:1552	AM406671.1:16s:+:511430:1505|AM406671.1:23s:+:513460:2075|AM406671.1:23s:-:2131738:2075|AM406671.1:16s:-:2134338:1505|AM406671.1:23s:-:2372328:2075|AM406671.1:16s:-:2374928:1505|AM406671.1:23s:-:2419697:2075|AM406671.1:16s:-:2422297:1505|AM406671.1:23s:-:2501045:2075|AM406671.1:16s:-:2503645:1505|AM406671.1:23s:-:2524550:2075|AM406671.1:16s:-:2527150:1505	6	0	12	0	linked	2.52948e+06	1552	2905	64.2544	48.7113	50.3614
GCF_000009445.1	p__Actinobacteria	c__Actinobacteria	o__Corynebacteriales	f__Mycobacteriaceae	g__Mycobacterium	s__Mycobacterium tuberculosis	d__Bacteria	p__Actinobacteriota	c__Actinobacteria	o__Mycobacteriales	f__Mycobacteriaceae	g__Mycobacterium	s__Mycobacterium tuberculosis	1	1	0	1	1	0	X	X	NC_008769.1:16s_0:23s_1:269	NC_008769.1:16s:+:1498360:1543|NC_008769.1:23s:+:1500172:3141	AM408590.1:16s:+:1498370:1490|AM408590.1:23s:+:1500361:2306	1	0	2	0	linked	4374522	1543	3141	34.364	42.1905	42.7889
GCF_000009465.1	p__Proteobacteria	c__Betaproteobacteria	o__Neisseriales	f__Neisseriaceae	g__Neisseria	s__Neisseria meningitidis	d__Bacteria	p__Proteobacteria	c__Gammaproteobacteria	o__Burkholderiales	f__Neisseriaceae	g__Neisseria	s__Neisseria meningitidis_B	4	4	0	4	4	0	X	X	NC_008767.1:16s_0:23s_1:657|NC_008767.1:23s_2:16s_3:657|NC_008767.1:23s_4:16s_5:659|NC_008767.1:23s_6:16s_7:657	NC_008767.1:16s:+:46632:1551|NC_008767.1:23s:+:48840:2898|NC_008767.1:23s:-:1599987:2897|NC_008767.1:16s:-:1603541:1551|NC_008767.1:23s:-:1907774:2898|NC_008767.1:16s:-:1911331:1551|NC_008767.1:23s:-:2042609:2898|NC_008767.1:16s:-:2046164:1551	AM421808.1:16s:+:46646:1499|AM421808.1:23s:+:49031:2058|AM421808.1:23s:-:1600636:2057|AM421808.1:16s:-:1603579:1499|AM421808.1:23s:-:1908423:2058|AM421808.1:16s:-:1911369:1499|AM421808.1:23s:-:2043258:2058|AM421808.1:16s:-:2046202:1499	4	0	8	0	linked	2.19496e+06	1551	2897.75	48.3763	46.0509	48.0286
GCF_000009485.1	p__Proteobacteria	c__Betaproteobacteria	o__Burkholderiales	f__Burkholderiaceae	g__Burkholderia	s__Burkholderia cenocepacia	d__Bacteria	p__Proteobacteria	c__Gammaproteobacteria	o__Burkholderiales	f__Burkholderiaceae	g__Burkholderia	s__Burkholderia cenocepacia	6	6	0	6	6	0	X	X	NC_011000.1:16s_0:23s_1:523|NC_011000.1:16s_2:23s_3:519|NC_011000.1:23s_4:16s_5:523|NC_011000.1:23s_6:16s_7:384|NC_011001.1:23s_0:16s_1:519|NC_011002.1:23s_0:16s_1:583	NC_011000.1:16s:+:246292:1539|NC_011000.1:23s:+:248354:2894|NC_011000.1:16s:+:444521:1539|NC_011000.1:23s:+:446579:2894|NC_011000.1:23s:-:2561828:2895|NC_011000.1:16s:-:2565246:1539|NC_011000.1:23s:-:3810486:2894|NC_011000.1:16s:-:3813764:1539|NC_011001.1:23s:-:2822753:2894|NC_011001.1:16s:-:2826166:1539|NC_011002.1:23s:-:818242:2894|NC_011002.1:16s:-:821719:1539	AM747720.1:16s:+:246301:1491|AM747720.1:23s:+:248545:2050|AM747720.1:16s:+:444530:1491|AM747720.1:23s:+:446770:2050|AM747720.1:23s:-:2562481:2050|AM747720.1:16s:-:2565285:1491|AM747720.1:23s:-:3811139:2050|AM747720.1:16s:-:3813803:1491|AM747721.1:23s:-:2823406:2050|AM747721.1:16s:-:2826205:1491|AM747722.1:23s:-:818895:2050|AM747722.1:16s:-:821758:1491	6	0	12	0	linked	8.05578e+06	1539	2894.17	33.1007	44.856	47.0717
GCF_000009505.1	p__Proteobacteria	c__Gammaproteobacteria	o__Enterobacterales	f__Enterobacteriaceae	g__Salmonella	s__Salmonella enterica	d__Bacteria	p__Proteobacteria	c__Gammaproteobacteria	o__Enterobacterales	f__Enterobacteriaceae	g__Salmonella	s__Salmonella enterica	7	7	0	7	7	0	X	X	NC_011294.1:16s_0:23s_1:496|NC_011294.1:23s_2:16s_3:333|NC_011294.1:23s_4:16s_5:335|NC_011294.1:16s_6:23s_7:333|NC_011294.1:16s_8:23s_9:496|NC_011294.1:16s_10:23s_11:496|NC_011294.1:16s_12:23s_13:335	NC_011294.1:16s:+:294189:1554|NC_011294.1:23s:+:296239:3065|NC_011294.1:23s:-:2749016:2928|NC_011294.1:16s:-:2752277:1556|NC_011294.1:23s:-:3448811:2928|NC_011294.1:16s:-:3452074:1554|NC_011294.1:16s:+:3970483:1556|NC_011294.1:23s:+:3972372:2928|NC_011294.1:16s:+:4064896:1554|NC_011294.1:23s:+:4066946:2928|NC_011294.1:16s:+:4223423:1554|NC_011294.1:23s:+:4225473:2925|NC_011294.1:16s:+:4266877:155…	AM933172.1:16s:+:294198:1500|AM933172.1:23s:+:296435:2210|AM933172.1:23s:-:2749675:2073|AM933172.1:16s:-:2752324:1500|AM933172.1:23s:-:3449470:2073|AM933172.1:16s:-:3452119:1500|AM933172.1:16s:+:3970492:1500|AM933172.1:23s:+:3972568:2074|AM933172.1:16s:+:4064905:1500|AM933172.1:23s:+:4067142:2073|AM933172.1:16s:+:4223432:1500|AM933172.1:23s:+:4225669:2070|AM933172.1:16s:+:4266886:1500|AM933172.1:…	7	0	14	0	linked	4685848	1554.57	2947.14	47.8327	45.7453	46.2933
GCF_000009525.1	p__Proteobacteria	c__Gammaproteobacteria	o__Enterobacterales	f__Enterobacteriaceae	g__Salmonella	s__Salmonella enterica	d__Bacteria	p__Proteobacteria	c__Gammaproteobacteria	o__Enterobacterales	f__Enterobacteriaceae	g__Salmonella	s__Salmonella enterica	7	7	0	7	7	0	X	X	NC_011274.1:16s_0:23s_1:494|NC_011274.1:23s_2:16s_3:333|NC_011274.1:23s_4:16s_5:494|NC_011274.1:23s_6:16s_7:333|NC_011274.1:23s_8:16s_9:333|NC_011274.1:23s_10:16s_11:494|NC_011274.1:16s_12:23s_13:333	NC_011274.1:16s:+:291115:1554|NC_011274.1:23s:+:293163:3010|NC_011274.1:23s:-:2739808:3010|NC_011274.1:16s:-:2743151:1554|NC_011274.1:23s:-:3426148:3010|NC_011274.1:16s:-:3429652:1554|NC_011274.1:23s:-:3585570:3010|NC_011274.1:16s:-:3588913:1554|NC_011274.1:23s:-:3628893:3010|NC_011274.1:16s:-:3632236:1554|NC_011274.1:23s:-:3723432:3010|NC_011274.1:16s:-:3726936:1554|NC_011274.1:16s:+:4244738:155…	AM933173.1:16s:+:291122:1500|AM933173.1:23s:+:293359:2155|AM933173.1:23s:-:2740467:2155|AM933173.1:16s:-:2743198:1500|AM933173.1:23s:-:3426807:2155|AM933173.1:16s:-:3429699:1500|AM933173.1:23s:-:3586229:2155|AM933173.1:16s:-:3588960:1500|AM933173.1:23s:-:3629552:2155|AM933173.1:16s:-:3632283:1500|AM933173.1:23s:-:3724091:2155|AM933173.1:16s:-:3726983:1500|AM933173.1:16s:+:4244745:1500|AM933173.1:…	7	0	14	0	linked	4658697	1554	3010	47.7954	45.6242	46.3455
GCF_000009545.1	p__Firmicutes	c__Bacilli	o__Lactobacillales	f__Streptococcaceae	g__Streptococcus	s__Streptococcus uberis	d__Bacteria	p__Firmicutes	c__Bacilli	o__Lactobacillales	f__Streptococcaceae	g__Streptococcus	s__Streptococcus uberis	5	5	0	5	5	0	X	X	NC_012004.1:16s_0:23s_1:332|NC_012004.1:16s_2:23s_3:332|NC_012004.1:16s_4:23s_5:332|NC_012004.1:16s_6:23s_7:332|NC_012004.1:23s_8:16s_9:332	NC_012004.1:16s:+:18008:1553|NC_012004.1:23s:+:19893:2904|NC_012004.1:16s:+:88246:1553|NC_012004.1:23s:+:90131:2904|NC_012004.1:16s:+:309110:1553|NC_012004.1:23s:+:310995:2904|NC_012004.1:16s:+:349690:1553|NC_012004.1:23s:+:351575:2904|NC_012004.1:23s:-:1366790:2904|NC_012004.1:16s:-:1370026:1553	AM946015.1:16s:+:18012:1507|AM946015.1:23s:+:20077:2075|AM946015.1:16s:+:88250:1507|AM946015.1:23s:+:90315:2075|AM946015.1:16s:+:309114:1507|AM946015.1:23s:+:311179:2075|AM946015.1:16s:+:349694:1507|AM946015.1:23s:+:351759:2075|AM946015.1:23s:-:1367435:2075|AM946015.1:16s:-:1370068:1507	5	0	10	0	linked	1852352	1553	2904	63.3682	47.3921	49.8623
GCF_000009565.1	p__Proteobacteria	c__Gammaproteobacteria	o__Enterobacterales	f__Enterobacteriaceae	g__Escherichia	s__Escherichia coli	d__Bacteria	p__Proteobacteria	c__Gammaproteobacteria	o__Enterobacterales	f__Enterobacteriaceae	g__Escherichia	s__Escherichia flexneri	7	7	0	7	7	0	X	X	NC_012892.2:16s_0:23s_1:416|NC_012892.2:23s_2:16s_3:324|NC_012892.2:23s_4:16s_5:425|NC_012892.2:16s_6:23s_7:324|NC_012892.2:16s_8:23s_9:425|NC_012892.2:16s_10:23s_11:333|NC_012892.2:16s_12:23s_13:324	NC_012892.2:16s:+:226602:1556|NC_012892.2:23s:+:228574:2929|NC_012892.2:23s:-:2592856:2932|NC_012892.2:16s:-:2596112:1556|NC_012892.2:23s:-:3285014:2934|NC_012892.2:16s:-:3288373:1556|NC_012892.2:16s:+:3832047:1556|NC_012892.2:23s:+:3833927:2932|NC_012892.2:16s:+:3942336:1556|NC_012892.2:23s:+:3944317:2925|NC_012892.2:16s:+:4074952:1556|NC_012892.2:23s:+:4076841:2934|NC_012892.2:16s:+:4116166:155…	AM946981.2:16s:+:226611:1500|AM946981.2:23s:+:228770:2074|AM946981.2:23s:-:2593520:2072|AM946981.2:16s:-:2596159:1500|AM946981.2:23s:-:3285678:2074|AM946981.2:16s:-:3288420:1500|AM946981.2:16s:+:3832056:1500|AM946981.2:23s:+:3834123:2072|AM946981.2:16s:+:3942345:1500|AM946981.2:23s:+:3944513:2070|AM946981.2:16s:+:4074961:1500|AM946981.2:23s:+:4077037:2074|AM946981.2:16s:+:4116175:1500|AM946981.2:…	7	0	14	0	linked	4558947	1556	2930.43	49.1674	45.6574	46.6338
GCF_000009585.1	p__Firmicutes	c__Bacilli	o__Bacillales	f__Staphylococcaceae	g__Staphylococcus	s__Staphylococcus aureus	d__Bacteria	p__Firmicutes	c__Bacilli	o__Staphylococcales	f__Staphylococcaceae	g__Staphylococcus	s__Staphylococcus aureus	5	5	0	6	6	0	X	X	NC_017333.1:16s_0:23s_1:347|NC_017333.1:16s_2:23s_3:334|NC_017333.1:16s_4:23s_5:315|NC_017333.1:23s_6:16s_7:549|NC_017333.1:23s_8:Single_copy:NA|NC_017333.1:23s_9:16s_10:347	NC_017333.1:16s:+:564548:1554|NC_017333.1:23s:+:566449:2927|NC_017333.1:16s:+:608524:1487|NC_017333.1:23s:+:610345:2927|NC_017333.1:16s:+:613667:1554|NC_017333.1:23s:+:615536:2927|NC_017333.1:23s:-:2024359:2927|NC_017333.1:16s:-:2027835:1554|NC_017333.1:23s:-:2177797:2928|NC_017333.1:23s:-:2304764:2927|NC_017333.1:16s:-:2308038:1554	AM990992.1:16s:+:564555:1510|AM990992.1:23s:+:566640:2094|AM990992.1:16s:+:608531:1443|AM990992.1:23s:+:610536:2094|AM990992.1:16s:+:613674:1510|AM990992.1:23s:+:615727:2094|AM990992.1:23s:-:2025001:2094|AM990992.1:16s:-:2027872:1510|AM990992.1:23s:-:2178439:2095|AM990992.1:23s:-:2305406:2094|AM990992.1:16s:-:2308075:1510	5	0	10	1	mixed	2885367	1540.6	2927.17	67.0882	48.8626	50.0712
GCF_000009605.1	p__Proteobacteria	c__Gammaproteobacteria	o__Enterobacterales	f__Erwiniaceae	g__Buchnera	s__Buchnera aphidicola	d__Bacteria	p__Proteobacteria	c__Gammaproteobacteria	o__Enterobacterales	f__Enterobacteriaceae	g__Buchnera	s__Buchnera aphidicola_I	1	1	0	1	1	0	X	X	NC_002528.1:16s_0:Single_copy:NA|NC_002528.1:23s_1:Single_copy:NA	NC_002528.1:16s:+:274044:1540|NC_002528.1:23s:-:539539:2913	BA000003.2:16s:+:274044:1506|BA000003.2:23s:-:540187:2079	0	0	0	2	unlinked	655725	1540	2913	73.6351	49.8052	52.9694
GCF_000009625.1	p__Proteobacteria	c__Alphaproteobacteria	o__Rhizobiales	f__Phyllobacteriaceae	g__Mesorhizobium	s__Mesorhizobium japonicum	d__Bacteria	p__Proteobacteria	c__Alphaproteobacteria	o__Rhizobiales	f__Rhizobiaceae	g__Mesorhizobium	s__Mesorhizobium japonicum	2	2	0	2	2	0	X	X	NC_002678.2:23s_0:16s_1:909|NC_002678.2:23s_2:16s_3:909	NC_002678.2:23s:-:2746230:2856|NC_002678.2:16s:-:2749995:1490|NC_002678.2:23s:-:2753743:2856|NC_002678.2:16s:-:2757508:1490	BA000012.4:23s:-:2746866:1928|BA000012.4:16s:-:2750036:1443|BA000012.4:23s:-:2754379:1928|BA000012.4:16s:-:2757549:1443	2	0	4	0	linked	7596297	1490	2856	37.492	43.8926	46.7087
GCF_000009645.1	p__Firmicutes	c__Bacilli	o__Bacillales	f__Staphylococcaceae	g__Staphylococcus	s__Staphylococcus aureus	d__Bacteria	p__Firmicutes	c__Bacilli	o__Staphylococcales	f__Staphylococcaceae	g__Staphylococcus	s__Staphylococcus aureus	5	5	0	5	5	0	X	X	NC_002745.2:16s_0:23s_1:470|NC_002745.2:16s_2:23s_3:333|NC_002745.2:23s_4:16s_5:470|NC_002745.2:23s_6:16s_7:466|NC_002745.2:23s_8:16s_9:466	NC_002745.2:16s:+:506161:1557|NC_002745.2:23s:+:508188:2926|NC_002745.2:16s:+:550589:1557|NC_002745.2:23s:+:552479:2926|NC_002745.2:23s:-:1918931:2926|NC_002745.2:16s:-:1922327:1557|NC_002745.2:23s:-:2109228:2926|NC_002745.2:16s:-:2112620:1557|NC_002745.2:23s:-:2230927:2926|NC_002745.2:16s:-:2234319:1557	BA000018.3:16s:+:506169:1510|BA000018.3:23s:+:508379:2094|BA000018.3:16s:+:550597:1510|BA000018.3:23s:+:552670:2094|BA000018.3:23s:-:1919572:2094|BA000018.3:16s:-:1922366:1510|BA000018.3:23s:-:2109869:2094|BA000018.3:16s:-:2112659:1510|BA000018.3:23s:-:2231568:2094|BA000018.3:16s:-:2234358:1510	5	0	10	0	linked	2839469	1557	2926	67.1925	49.0559	50.041
GCF_000009665.1	p__Firmicutes	c__Bacilli	o__Bacillales	f__Staphylococcaceae	g__Staphylococcus	s__Staphylococcus aureus	d__Bacteria	p__Firmicutes	c__Bacilli	o__Staphylococcales	f__Staphylococcaceae	g__Staphylococcus	s__Staphylococcus aureus	5	5	0	5	5	0	X	X	NC_002758.2:16s_0:23s_1:361|NC_002758.2:16s_2:23s_3:332|NC_002758.2:23s_4:16s_5:470|NC_002758.2:23s_6:16s_7:466|NC_002758.2:23s_8:16s_9:466	NC_002758.2:16s:+:530475:1557|NC_002758.2:23s:+:532393:2926|NC_002758.2:16s:+:574836:1557|NC_002758.2:23s:+:576725:2926|NC_002758.2:23s:-:1996726:2926|NC_002758.2:16s:-:2000122:1557|NC_002758.2:23s:-:2185661:2926|NC_002758.2:16s:-:2189053:1557|NC_002758.2:23s:-:2300647:2926|NC_002758.2:16s:-:2304039:1557	BA000017.4:16s:+:530483:1510|BA000017.4:23s:+:532584:2094|BA000017.4:16s:+:574844:1510|BA000017.4:23s:+:576916:2094|BA000017.4:23s:-:1997367:2094|BA000017.4:16s:-:2000161:1510|BA000017.4:23s:-:2186302:2094|BA000017.4:16s:-:2189092:1510|BA000017.4:23s:-:2301288:2094|BA000017.4:16s:-:2304078:1510	5	0	10	0	linked	2.90364e+06	1557	2926	67.1563	49.0687	50.0342
GCF_000009685.1	p__Firmicutes	c__Clostridia	o__Clostridiales	f__Clostridiaceae	g__Clostridium	s__Clostridium perfringens	d__Bacteria	p__Firmicutes_A	c__Clostridia	o__Clostridiales	f__Clostridiaceae	g__Clostridium_P	s__Clostridium_P perfringens	10	10	0	10	10	0	X	X	NC_003366.1:16s_0:23s_1:179|NC_003366.1:16s_2:23s_3:179|NC_003366.1:16s_4:23s_5:179|NC_003366.1:16s_6:23s_7:179|NC_003366.1:16s_8:23s_9:179|NC_003366.1:16s_10:23s_11:411|NC_003366.1:16s_12:23s_13:179|NC_003366.1:23s_14:16s_15:413|NC_003366.1:23s_16:16s_17:413|NC_003366.1:23s_18:16s_19:411	NC_003366.1:16s:+:10165:1520|NC_003366.1:23s:+:11864:2912|NC_003366.1:16s:+:72778:1518|NC_003366.1:23s:+:74475:2912|NC_003366.1:16s:+:96250:1518|NC_003366.1:23s:+:97947:2912|NC_003366.1:16s:+:106089:1518|NC_003366.1:23s:+:107786:2892|NC_003366.1:16s:+:261956:1519|NC_003366.1:23s:+:263654:2911|NC_003366.1:16s:+:339047:1519|NC_003366.1:23s:+:340977:2911|NC_003366.1:16s:+:735771:1518|NC_003366.1:23s…	BA000016.3:16s:+:10174:1473|BA000016.3:23s:+:12055:2077|BA000016.3:16s:+:72787:1471|BA000016.3:23s:+:74667:2076|BA000016.3:16s:+:96259:1471|BA000016.3:23s:+:98138:2077|BA000016.3:16s:+:106098:1471|BA000016.3:23s:+:107975:2059|BA000016.3:16s:+:261965:1472|BA000016.3:23s:+:263845:2076|BA000016.3:16s:+:339056:1472|BA000016.3:23s:+:341168:2076|BA000016.3:16s:+:735780:1471|BA000016.3:23s:+:737659:2079…	10	0	20	0	linked	3085740	1518.4	2909.7	71.488	47.471	48.8504
GCF_000009705.1	p__Cyanobacteria	c__	o__Nostocales	f__Nostocaceae	g__Nostoc	s__Nostoc sp. PCC 7120 = FACHB-418	d__Bacteria	p__Cyanobacteria	c__Cyanobacteriia	o__Cyanobacteriales	f__Nostocaceae	g__Trichormus	s__Trichormus sp000009705	4	4	0	4	4	0	X	X	NC_003272.1:16s_0:23s_1:508|NC_003272.1:16s_2:23s_3:508|NC_003272.1:23s_4:16s_5:508|NC_003272.1:23s_6:16s_7:281	NC_003272.1:16s:+:2375734:1490|NC_003272.1:23s:+:2377732:4304|NC_003272.1:16s:+:2500525:1490|NC_003272.1:23s:+:2502523:2833|NC_003272.1:23s:-:4914941:2833|NC_003272.1:16s:-:4918282:1490|NC_003272.1:23s:-:5942585:2833|NC_003272.1:16s:-:5945699:1489	BA000019.2:16s:+:2375741:1447|BA000019.2:23s:+:2377910:3481|BA000019.2:16s:+:2500532:1447|BA000019.2:23s:+:2502701:2010|BA000019.2:23s:-:4915586:2010|BA000019.2:16s:-:4918318:1447|BA000019.2:23s:-:5943230:2010|BA000019.2:16s:-:5945735:1447	4	0	8	0	linked	7211789	1489.75	3200.75	58.7317	46.2326	49.0258
GCF_000009725.1	p__Cyanobacteria	c__	o__Synechococcales	f__Merismopediaceae	g__Synechocystis	s__Synechocystis sp. PCC 6803	d__Bacteria	p__Cyanobacteria	c__Cyanobacteriia	o__Cyanobacteriales	f__Microcystaceae	g__Synechocystis	s__Synechocystis sp000284455	2	2	0	2	2	0	X	X	NC_000911.1:23s_0:16s_1:459|NC_000911.1:16s_2:23s_3:459	NC_000911.1:23s:-:2448838:2885|NC_000911.1:16s:-:2452182:1492|NC_000911.1:16s:+:3325055:1492|NC_000911.1:23s:+:3327006:2885	BA000022.2:23s:-:2449481:2065|BA000022.2:16s:-:2452222:1447|BA000022.2:16s:+:3325060:1447|BA000022.2:23s:+:3327183:2065	2	0	4	0	linked	3.94702e+06	1492	2885	52.6338	46.0456	48.0069
GCF_000009745.1	p__Proteobacteria	c__Gammaproteobacteria	o__Vibrionales	f__Vibrionaceae	g__Vibrio	s__Vibrio vulnificus	d__Bacteria	p__Proteobacteria	c__Gammaproteobacteria	o__Enterobacterales	f__Vibrionaceae	g__Vibrio	s__Vibrio vulnificus	9	9	0	9	9	0	X	X	NC_005139.1:16s_0:23s_1:490|NC_005139.1:16s_2:23s_3:724|NC_005139.1:16s_4:23s_5:647|NC_005139.1:23s_6:16s_7:403|NC_005139.1:23s_8:16s_9:724|NC_005139.1:23s_10:16s_11:488|NC_005139.1:23s_12:16s_13:584|NC_005139.1:23s_14:16s_15:403|NC_005140.1:16s_0:23s_1:584	NC_005139.1:16s:+:32720:1553|NC_005139.1:23s:+:34763:2915|NC_005139.1:16s:+:177887:1553|NC_005139.1:23s:+:180164:2915|NC_005139.1:16s:+:717232:1553|NC_005139.1:23s:+:719432:2915|NC_005139.1:23s:-:2943604:2915|NC_005139.1:16s:-:2946922:1553|NC_005139.1:23s:-:2949021:2915|NC_005139.1:16s:-:2952660:1549|NC_005139.1:23s:-:3037993:2915|NC_005139.1:16s:-:3041396:1553|NC_005139.1:23s:-:3258119:2915|NC_0…	BA000037.2:16s:+:32728:1501|BA000037.2:23s:+:34955:2056|BA000037.2:16s:+:177895:1501|BA000037.2:23s:+:180356:2056|BA000037.2:16s:+:717240:1501|BA000037.2:23s:+:719624:2056|BA000037.2:23s:-:2944271:2056|BA000037.2:16s:-:2946966:1501|BA000037.2:23s:-:2949688:2056|BA000037.2:16s:-:2952704:1497|BA000037.2:23s:-:3038660:2056|BA000037.2:16s:-:3041440:1501|BA000037.2:23s:-:3258786:2056|BA000037.2:16s:-:…	9	0	18	0	linked	5.26009e+06	1552.44	2915	53.3189	45.7773	48.4925
GCF_000009765.2	p__Actinobacteria	c__Actinobacteria	o__Streptomycetales	f__Streptomycetaceae	g__Streptomyces	s__Streptomyces avermitilis	d__Bacteria	p__Actinobacteriota	c__Actinobacteria	o__Streptomycetales	f__Streptomycetaceae	g__Streptomyces	s__Streptomyces avermitilis	6	6	0	6	6	0	X	X	NC_003155.5:23s_0:16s_1:288|NC_003155.5:23s_2:16s_3:288|NC_003155.5:16s_4:23s_5:288|NC_003155.5:16s_6:23s_7:288|NC_003155.5:16s_8:23s_9:284|NC_003155.5:16s_10:23s_11:288	NC_003155.5:23s:-:3073769:3150|NC_003155.5:16s:-:3077207:1531|NC_003155.5:23s:-:5024310:3149|NC_003155.5:16s:-:5027747:1531|NC_003155.5:16s:+:5759342:1531|NC_003155.5:23s:+:5761161:3149|NC_003155.5:16s:+:6124386:1531|NC_003155.5:23s:+:6126205:3149|NC_003155.5:16s:+:7765513:1531|NC_003155.5:23s:+:7767328:3150|NC_003155.5:16s:+:8328596:1531|NC_003155.5:23s:+:8330415:3149	BA000030.4:23s:-:3074417:2291|BA000030.4:16s:-:3077245:1484|BA000030.4:23s:-:5024958:2290|BA000030.4:16s:-:5027785:1484|BA000030.4:16s:+:5759351:1484|BA000030.4:23s:+:5761372:2290|BA000030.4:16s:+:6124395:1484|BA000030.4:23s:+:6126416:2290|BA000030.4:16s:+:7765522:1484|BA000030.4:23s:+:7767539:2291|BA000030.4:16s:+:8328605:1484|BA000030.4:23s:+:8330626:2290	6	0	12	0	linked	9119895	1531	3149.33	29.2986	41.9987	43.1943
GCF_000009785.1	p__Firmicutes	c__Bacilli	o__Bacillales	f__Bacillaceae	g__Geobacillus	s__Geobacillus kaustophilus	d__Bacteria	p__Firmicutes	c__Bacilli	o__Bacillales	f__Anoxybacillaceae	g__Geobacillus	s__Geobacillus thermoleovorans	9	9	0	9	9	0	X	X	NC_006510.1:16s_0:23s_1:631|NC_006510.1:16s_2:23s_3:793|NC_006510.1:16s_4:23s_5:385|NC_006510.1:16s_6:23s_7:664|NC_006510.1:16s_8:23s_9:675|NC_006510.1:16s_10:23s_11:339|NC_006510.1:16s_12:23s_13:539|NC_006510.1:23s_14:16s_15:398|NC_006510.1:23s_16:16s_17:734	NC_006510.1:16s:+:10415:1559|NC_006510.1:23s:+:12605:2932|NC_006510.1:16s:+:30784:1560|NC_006510.1:23s:+:33137:2932|NC_006510.1:16s:+:89406:1560|NC_006510.1:23s:+:91351:2932|NC_006510.1:16s:+:154296:1560|NC_006510.1:23s:+:156520:2932|NC_006510.1:16s:+:249886:1560|NC_006510.1:23s:+:252121:2932|NC_006510.1:16s:+:276540:1560|NC_006510.1:23s:+:278439:2932|NC_006510.1:16s:+:519811:1560|NC_006510.1:23s…	BA000043.1:16s:+:10422:1515|BA000043.1:23s:+:12795:2098|BA000043.1:16s:+:30791:1516|BA000043.1:23s:+:33327:2098|BA000043.1:16s:+:89413:1516|BA000043.1:23s:+:91541:2098|BA000043.1:16s:+:154303:1516|BA000043.1:23s:+:156710:2098|BA000043.1:16s:+:249893:1516|BA000043.1:23s:+:252311:2098|BA000043.1:16s:+:276547:1516|BA000043.1:23s:+:278629:2098|BA000043.1:16s:+:519818:1516|BA000043.1:23s:+:522100:2098…	9	0	18	0	linked	3592666	1559.78	2932.22	48.0196	40.6539	42.2584
GCF_000009805.1	p__Actinobacteria	c__Actinobacteria	o__Corynebacteriales	f__Nocardiaceae	g__Nocardia	s__Nocardia farcinica	d__Bacteria	p__Actinobacteriota	c__Actinobacteria	o__Mycobacteriales	f__Mycobacteriaceae	g__Nocardia	s__Nocardia farcinica	3	3	0	3	3	0	X	X	NC_006361.1:16s_0:23s_1:318|NC_006361.1:16s_2:23s_3:291|NC_006361.1:16s_4:23s_5:284	NC_006361.1:16s:+:1179562:1516|NC_006361.1:23s:+:1181396:3156|NC_006361.1:16s:+:1988314:1516|NC_006361.1:23s:+:1990121:3157|NC_006361.1:16s:+:2163724:1515|NC_006361.1:23s:+:2165523:3155	AP006618.1:16s:+:1179562:1477|AP006618.1:23s:+:1181609:2297|AP006618.1:16s:+:1988314:1477|AP006618.1:23s:+:1990334:2298|AP006618.1:16s:+:2163724:1476|AP006618.1:23s:+:2165736:2296	3	0	6	0	linked	6292344	1515.67	3156	29.3077	41.5879	43.5995
GCF_000009825.1	p__Firmicutes	c__Bacilli	o__Bacillales	f__Bacillaceae	g__Bacillus	s__Bacillus clausii	d__Bacteria	p__Firmicutes	c__Bacilli	o__Bacillales	f__Bacillaceae_D	g__Bacillus_H	s__Bacillus_H rhizosphaerae	7	7	0	7	7	0	X	X	NC_006582.1:16s_0:23s_1:329|NC_006582.1:16s_2:23s_3:453|NC_006582.1:16s_4:23s_5:452|NC_006582.1:16s_6:23s_7:329|NC_006582.1:16s_8:23s_9:452|NC_006582.1:16s_10:23s_11:730|NC_006582.1:16s_12:23s_13:646	NC_006582.1:16s:+:11674:1555|NC_006582.1:23s:+:13558:2938|NC_006582.1:16s:+:52363:1555|NC_006582.1:23s:+:54371:2947|NC_006582.1:16s:+:136406:1553|NC_006582.1:23s:+:138411:2948|NC_006582.1:16s:+:142938:1553|NC_006582.1:23s:+:144820:2939|NC_006582.1:16s:+:218074:1553|NC_006582.1:23s:+:220079:2947|NC_006582.1:16s:+:933637:1553|NC_006582.1:23s:+:935920:2947|NC_006582.1:16s:+:1440580:1553|NC_006582.1:…	AP006627.1:16s:+:11682:1509|AP006627.1:23s:+:13749:2104|AP006627.1:16s:+:52371:1509|AP006627.1:23s:+:54562:2104|AP006627.1:16s:+:136414:1507|AP006627.1:23s:+:138602:2105|AP006627.1:16s:+:142946:1507|AP006627.1:23s:+:145011:2105|AP006627.1:16s:+:218082:1507|AP006627.1:23s:+:220270:2104|AP006627.1:16s:+:933645:1507|AP006627.1:23s:+:936111:2104|AP006627.1:16s:+:1440588:1507|AP006627.1:23s:+:1442970:…	7	0	14	0	linked	4303871	1553.57	2943.57	55.2467	44.3217	45.9402
GCF_000009865.1	p__Firmicutes	c__Bacilli	o__Bacillales	f__Staphylococcaceae	g__Staphylococcus	s__Staphylococcus haemolyticus	d__Bacteria	p__Firmicutes	c__Bacilli	o__Staphylococcales	f__Staphylococcaceae	g__Staphylococcus	s__Staphylococcus haemolyticus	5	5	0	5	5	0	X	X	NC_007168.1:16s_0:23s_1:334|NC_007168.1:16s_2:23s_3:435|NC_007168.1:16s_4:23s_5:448|NC_007168.1:23s_6:16s_7:355|NC_007168.1:23s_8:16s_9:333	NC_007168.1:16s:+:879834:1556|NC_007168.1:23s:+:881724:2926|NC_007168.1:16s:+:971185:1556|NC_007168.1:23s:+:973176:2926|NC_007168.1:16s:+:1103122:1556|NC_007168.1:23s:+:1105126:2926|NC_007168.1:23s:-:2495503:2926|NC_007168.1:16s:-:2498784:1556|NC_007168.1:23s:-:2539213:2926|NC_007168.1:16s:-:2542472:1556	AP006716.1:16s:+:879842:1509|AP006716.1:23s:+:881915:2093|AP006716.1:16s:+:971193:1509|AP006716.1:23s:+:973367:2093|AP006716.1:16s:+:1103130:1509|AP006716.1:23s:+:1105317:2093|AP006716.1:23s:-:2496145:2093|AP006716.1:16s:-:2498823:1509|AP006716.1:23s:-:2539855:2093|AP006716.1:16s:-:2542511:1509	5	0	10	0	linked	2697861	1556	2926	67.2191	48.8432	49.9932
GCF_000009885.1	p__Proteobacteria	c__Gammaproteobacteria	o__Enterobacterales	f__Enterobacteriaceae	g__Klebsiella	s__Klebsiella pneumoniae	d__Bacteria	p__Proteobacteria	c__Gammaproteobacteria	o__Enterobacterales	f__Enterobacteriaceae	g__Klebsiella	s__Klebsiella pneumoniae	8	8	0	8	8	0	X	X	NC_012731.1:16s_0:23s_1:320|NC_012731.1:16s_2:23s_3:418|NC_012731.1:16s_4:23s_5:479|NC_012731.1:16s_6:23s_7:324|NC_012731.1:16s_8:23s_9:324|NC_012731.1:16s_10:23s_11:403|NC_012731.1:23s_12:16s_13:332|NC_012731.1:23s_14:16s_15:179	NC_012731.1:16s:+:16076:1554|NC_012731.1:23s:+:17950:2923|NC_012731.1:16s:+:120418:1554|NC_012731.1:23s:+:122390:2923|NC_012731.1:16s:+:212214:1554|NC_012731.1:23s:+:214247:2923|NC_012731.1:16s:+:257515:1554|NC_012731.1:23s:+:259393:2923|NC_012731.1:16s:+:680896:1554|NC_012731.1:23s:+:682774:2923|NC_012731.1:16s:+:1036154:1554|NC_012731.1:23s:+:1038111:2923|NC_012731.1:23s:-:4000690:2923|NC_01273…	AP006725.1:16s:+:16087:1498|AP006725.1:23s:+:18146:2068|AP006725.1:16s:+:120429:1498|AP006725.1:23s:+:122586:2068|AP006725.1:16s:+:212225:1498|AP006725.1:23s:+:214443:2068|AP006725.1:16s:+:257526:1498|AP006725.1:23s:+:259589:2068|AP006725.1:16s:+:680907:1498|AP006725.1:23s:+:682970:2068|AP006725.1:16s:+:1036165:1498|AP006725.1:23s:+:1038307:2068|AP006725.1:23s:-:4001349:2068|AP006725.1:16s:-:4003…	8	0	16	0	linked	5.47267e+06	1554	2923	42.6308	45.6805	46.8697
GCF_000009905.1	p__Firmicutes	c__Clostridia	o__Clostridiales	f__Symbiobacteriaceae	g__Symbiobacterium	s__Symbiobacterium thermophilum	d__Bacteria	p__Firmicutes_E	c__Symbiobacteriia	o__Symbiobacteriales	f__Symbiobacteriaceae	g__Symbiobacterium	s__Symbiobacterium thermophilum	6	6	0	6	6	0	X	X	NC_006177.1:16s_0:23s_1:212|NC_006177.1:16s_2:23s_3:280|NC_006177.1:16s_4:23s_5:281|NC_006177.1:16s_6:23s_7:280|NC_006177.1:23s_8:16s_9:281|NC_006177.1:23s_10:16s_11:213	NC_006177.1:16s:+:21144:1576|NC_006177.1:23s:+:22932:2949|NC_006177.1:16s:+:288165:1576|NC_006177.1:23s:+:290021:2949|NC_006177.1:16s:+:294624:1576|NC_006177.1:23s:+:296481:2950|NC_006177.1:16s:+:842815:1576|NC_006177.1:23s:+:844671:2949|NC_006177.1:23s:-:2951399:2949|NC_006177.1:16s:-:2954629:1576|NC_006177.1:23s:-:3464955:2949|NC_006177.1:16s:-:3468117:1576	AP006840.1:16s:+:21153:1523|AP006840.1:23s:+:23121:2114|AP006840.1:16s:+:288174:1523|AP006840.1:23s:+:290210:2114|AP006840.1:16s:+:294633:1523|AP006840.1:23s:+:296670:2115|AP006840.1:16s:+:842824:1523|AP006840.1:23s:+:844860:2114|AP006840.1:23s:-:2952045:2114|AP006840.1:16s:-:2954673:1523|AP006840.1:23s:-:3465601:2114|AP006840.1:16s:-:3468161:1523	6	0	12	0	linked	3566135	1576	2949.17	31.3316	39.8054	40.1978
GCF_000009925.1	p__Bacteroidetes	c__Bacteroidia	o__Bacteroidales	f__Bacteroidaceae	g__Bacteroides	s__Bacteroides fragilis	d__Bacteria	p__Bacteroidota	c__Bacteroidia	o__Bacteroidales	f__Bacteroidaceae	g__Bacteroides	s__Bacteroides fragilis	6	6	0	6	6	0	X	X	NC_006347.1:23s_0:16s_1:560|NC_006347.1:23s_2:16s_3:487|NC_006347.1:23s_4:16s_5:556|NC_006347.1:23s_6:16s_7:482|NC_006347.1:23s_8:16s_9:480|NC_006347.1:23s_10:16s_11:480	NC_006347.1:23s:-:3140885:2878|NC_006347.1:16s:-:3144323:1537|NC_006347.1:23s:-:3944484:2879|NC_006347.1:16s:-:3947850:1537|NC_006347.1:23s:-:4523608:2879|NC_006347.1:16s:-:4527043:1537|NC_006347.1:23s:-:4673028:2878|NC_006347.1:16s:-:4676388:1537|NC_006347.1:23s:-:4732386:2878|NC_006347.1:16s:-:4735744:1537|NC_006347.1:23s:-:5192146:2878|NC_006347.1:16s:-:5195504:1537	AP006841.1:23s:-:3141507:2085|AP006841.1:16s:-:3144360:1487|AP006841.1:23s:-:3945106:2086|AP006841.1:16s:-:3947887:1487|AP006841.1:23s:-:4524230:2086|AP006841.1:16s:-:4527080:1487|AP006841.1:23s:-:4673650:2085|AP006841.1:16s:-:4676425:1487|AP006841.1:23s:-:4733008:2085|AP006841.1:16s:-:4735781:1487|AP006841.1:23s:-:5192768:2085|AP006841.1:16s:-:5195541:1487	6	0	12	0	linked	5.31099e+06	1537	2878.33	56.7957	49.3928	50.2895
GCF_000009945.1	p__Chlamydiae	c__Chlamydiia	o__Chlamydiales	f__Chlamydiaceae	g__Chlamydia	s__Chlamydia felis	d__Bacteria	p__Verrucomicrobiota_A	c__Chlamydiia	o__Chlamydiales	f__Chlamydiaceae	g__Chlamydophila	s__Chlamydophila felis	1	1	0	1	1	0	X	X	NC_007899.1:16s_0:23s_1:220	NC_007899.1:16s:+:147700:1556|NC_007899.1:23s:+:149476:2947	AP006861.1:16s:+:147707:1510|AP006861.1:23s:+:149669:2121	1	0	2	0	linked	1173791	1556	2947	60.6598	49.5501	53.7835
GCF_000009985.1	p__Proteobacteria	c__Alphaproteobacteria	o__Rhodospirillales	f__Rhodospirillaceae	g__Magnetospirillum	s__Magnetospirillum magneticum	d__Bacteria	p__Proteobacteria	c__Alphaproteobacteria	o__Rhodospirillales_B	f__Magnetospirillaceae	g__Magnetospirillum_A	s__Magnetospirillum_A magneticum	2	2	0	2	2	0	X	X	NC_007626.1:16s_0:23s_1:540|NC_007626.1:16s_2:23s_3:540	NC_007626.1:16s:+:964895:1497|NC_007626.1:23s:+:966932:2754|NC_007626.1:16s:+:1827121:1497|NC_007626.1:23s:+:1829158:2754	AP007255.1:16s:+:964910:1442|AP007255.1:23s:+:967117:1931|AP007255.1:16s:+:1827136:1442|AP007255.1:23s:+:1829343:1931	2	0	4	0	linked	4967148	1497	2754	34.9058	44.8898	44.5897
GCF_000010005.1	p__Firmicutes	c__Bacilli	o__Lactobacillales	f__Lactobacillaceae	g__Lactobacillus	s__Lactobacillus reuteri	d__Bacteria	p__Firmicutes	c__Bacilli	o__Lactobacillales	f__Lactobacillaceae	g__Lactobacillus_H	s__Lactobacillus_H reuteri	6	6	0	6	6	0	X	X	NC_010609.1:16s_0:23s_1:392|NC_010609.1:16s_2:23s_3:192|NC_010609.1:16s_4:23s_5:236|NC_010609.1:16s_6:23s_7:236|NC_010609.1:23s_8:16s_9:192|NC_010609.1:23s_10:16s_11:192	NC_010609.1:16s:+:177339:1585|NC_010609.1:23s:+:179316:2927|NC_010609.1:16s:+:312204:1589|NC_010609.1:23s:+:313985:2927|NC_010609.1:16s:+:632677:1556|NC_010609.1:23s:+:634469:2916|NC_010609.1:16s:+:649109:1556|NC_010609.1:23s:+:650901:2916|NC_010609.1:23s:-:1114247:2927|NC_010609.1:16s:-:1117366:1585|NC_010609.1:23s:-:1409717:2927|NC_010609.1:16s:-:1412836:1585	AP007281.1:16s:+:177347:1534|AP007281.1:23s:+:179509:2089|AP007281.1:16s:+:312212:1534|AP007281.1:23s:+:314178:2089|AP007281.1:16s:+:632685:1534|AP007281.1:23s:+:634651:2089|AP007281.1:16s:+:649117:1534|AP007281.1:23s:+:651083:2089|AP007281.1:23s:-:1114892:2089|AP007281.1:16s:-:1117409:1534|AP007281.1:23s:-:1410362:2089|AP007281.1:16s:-:1412879:1534	6	0	12	0	linked	2.03941e+06	1576	2923.33	61.1212	46.5636	47.8449
GCF_000010025.1	p__Proteobacteria	c__Gammaproteobacteria	o__Xanthomonadales	f__Xanthomonadaceae	g__Xanthomonas	s__Xanthomonas oryzae	d__Bacteria	p__Proteobacteria	c__Gammaproteobacteria	o__Xanthomonadales	f__Xanthomonadaceae	g__Xanthomonas	s__Xanthomonas oryzae	2	2	0	2	2	0	X	X	NC_007705.1:16s_0:23s_1:485|NC_007705.1:16s_2:23s_3:485	NC_007705.1:16s:+:293629:1547|NC_007705.1:23s:+:295661:2897|NC_007705.1:16s:+:520870:1547|NC_007705.1:23s:+:522902:2897	AP008229.1:16s:+:293636:1505|AP008229.1:23s:+:295850:2056|AP008229.1:16s:+:520877:1505|AP008229.1:23s:+:523091:2056	2	0	4	0	linked	4940217	1547	2897	36.2987	45.0873	46.7035
GCF_000010045.1	p__Firmicutes	c__Clostridia	o__Clostridiales	f__Peptococcaceae	g__Desulfitobacterium	s__Desulfitobacterium hafniense	d__Bacteria	p__Firmicutes_B	c__Desulfitobacteriia	o__Desulfitobacteriales	f__Desulfitobacteriaceae	g__Desulfitobacterium	s__Desulfitobacterium hafniense	6	6	0	6	6	0	X	X	NC_007907.1:16s_0:23s_1:397|NC_007907.1:16s_2:23s_3:322|NC_007907.1:16s_4:23s_5:397|NC_007907.1:16s_6:23s_7:581|NC_007907.1:23s_8:16s_9:386|NC_007907.1:23s_10:16s_11:333	NC_007907.1:16s:+:236993:1675|NC_007907.1:23s:+:239065:2918|NC_007907.1:16s:+:328920:1675|NC_007907.1:23s:+:330917:2918|NC_007907.1:16s:+:340548:1675|NC_007907.1:23s:+:342620:2918|NC_007907.1:16s:+:1738449:1694|NC_007907.1:23s:+:1740724:2918|NC_007907.1:23s:-:2311690:2918|NC_007907.1:16s:-:2314994:1669|NC_007907.1:23s:-:2841105:2919|NC_007907.1:16s:-:2844357:1697	AP008230.1:16s:+:237002:1622|AP008230.1:23s:+:239256:2084|AP008230.1:16s:+:328929:1622|AP008230.1:23s:+:331108:2084|AP008230.1:16s:+:340557:1622|AP008230.1:23s:+:342811:2084|AP008230.1:16s:+:1738458:1641|AP008230.1:23s:+:1740915:2084|AP008230.1:23s:-:2312333:2084|AP008230.1:16s:-:2315038:1616|AP008230.1:23s:-:2841748:2085|AP008230.1:16s:-:2844401:1644	6	0	12	0	linked	5.72753e+06	1680.83	2918.17	52.6401	46.3848	47.0158
GCF_000010065.1	p__Cyanobacteria	c__	o__Synechococcales	f__Synechococcaceae	g__Synechococcus	s__Synechococcus elongatus	d__Bacteria	p__Cyanobacteria	c__Cyanobacteriia	o__Synechococcales	f__Synechococcaceae	g__Synechococcus	s__Synechococcus elongatus	2	2	0	2	2	0	X	O	NC_006576.1:23s_0:16s_1:542|NC_006576.1:16s_2:23s_3:542	NC_006576.1:23s:-:1047378:2880|NC_006576.1:16s:-:1050800:1490|NC_006576.1:16s:+:1656455:1490|NC_006576.1:23s:+:1658487:2880	AP008231.1:23s:-:1048020:2062|AP008231.1:16s:-:1050836:1447|AP008231.1:16s:+:1656462:1447|AP008231.1:23s:+:1658663:2062	2	0	4	0	linked	2696255	1490	2880	44.5157	44.4966	45.7639
GCF_000010085.1	p__Proteobacteria	c__Gammaproteobacteria	o__Enterobacterales	f__Pectobacteriaceae	g__Sodalis	s__Sodalis glossinidius	d__Bacteria	p__Proteobacteria	c__Gammaproteobacteria	o__Enterobacterales	f__Enterobacteriaceae	g__Sodalis	s__Sodalis glossinidius	7	7	0	7	7	0	X	X	NC_007712.1:16s_0:23s_1:658|NC_007712.1:16s_2:23s_3:658|NC_007712.1:16s_4:23s_5:479|NC_007712.1:23s_6:16s_7:479|NC_007712.1:23s_8:16s_9:658|NC_007712.1:23s_10:16s_11:658|NC_007712.1:23s_12:16s_13:479	NC_007712.1:16s:+:200243:1546|NC_007712.1:23s:+:202447:3032|NC_007712.1:16s:+:237197:1546|NC_007712.1:23s:+:239401:3032|NC_007712.1:16s:+:987358:1546|NC_007712.1:23s:+:989383:3032|NC_007712.1:23s:-:3306093:3032|NC_007712.1:16s:-:3309604:1547|NC_007712.1:23s:-:3746845:3032|NC_007712.1:16s:-:3750535:1546|NC_007712.1:23s:-:3896830:3032|NC_007712.1:16s:-:3900520:1546|NC_007712.1:23s:-:4115507:3032|NC…	AP008232.1:16s:+:200251:1500|AP008232.1:23s:+:202645:2170|AP008232.1:16s:+:237205:1500|AP008232.1:23s:+:239599:2170|AP008232.1:16s:+:987366:1500|AP008232.1:23s:+:989581:2170|AP008232.1:23s:-:3306757:2170|AP008232.1:16s:-:3309642:1501|AP008232.1:23s:-:3747509:2170|AP008232.1:16s:-:3750573:1500|AP008232.1:23s:-:3897494:2170|AP008232.1:16s:-:3900558:1500|AP008232.1:23s:-:4116171:2170|AP008232.1:16s:…	7	0	14	0	linked	4292502	1546.14	3032	45.4951	45.7175	45.9433
GCF_000010105.1	p__Actinobacteria	c__Actinobacteria	o__Corynebacteriales	f__Nocardiaceae	g__Rhodococcus	s__Rhodococcus erythropolis	d__Bacteria	p__Actinobacteriota	c__Actinobacteria	o__Mycobacteriales	f__Mycobacteriaceae	g__Rhodococcus	s__Rhodococcus erythropolis	5	5	0	5	5	0	X	X	NC_012490.1:16s_0:23s_1:322|NC_012490.1:16s_2:23s_3:311|NC_012490.1:23s_4:16s_5:311|NC_012490.1:23s_6:16s_7:312|NC_012490.1:23s_8:16s_9:312	NC_012490.1:16s:+:572192:1523|NC_012490.1:23s:+:574037:3158|NC_012490.1:16s:+:590238:1523|NC_012490.1:23s:+:592072:3158|NC_012490.1:23s:-:3546230:3158|NC_012490.1:16s:-:3549699:1523|NC_012490.1:23s:-:4276085:3158|NC_012490.1:16s:-:4279555:1523|NC_012490.1:23s:-:4466789:3158|NC_012490.1:16s:-:4470259:1523	AP008957.1:16s:+:572200:1476|AP008957.1:23s:+:574249:2302|AP008957.1:16s:+:590246:1476|AP008957.1:23s:+:592284:2302|AP008957.1:23s:-:3546874:2302|AP008957.1:16s:-:3549738:1476|AP008957.1:23s:-:4276729:2302|AP008957.1:16s:-:4279594:1476|AP008957.1:23s:-:4467433:2302|AP008957.1:16s:-:4470298:1476	5	0	10	0	linked	6.89554e+06	1523	3158	37.6917	42.3506	44.7562
GCF_000010125.1	p__Firmicutes	c__Bacilli	o__Bacillales	f__Staphylococcaceae	g__Staphylococcus	s__Staphylococcus saprophyticus	d__Bacteria	p__Firmicutes	c__Bacilli	o__Staphylococcales	f__Staphylococcaceae	g__Staphylococcus	s__Staphylococcus saprophyticus	6	6	0	6	6	0	X	X	NC_007350.1:16s_0:23s_1:280|NC_007350.1:16s_2:23s_3:279|NC_007350.1:16s_4:23s_5:462|NC_007350.1:23s_6:16s_7:279|NC_007350.1:23s_8:16s_9:359|NC_007350.1:23s_10:16s_11:279	NC_007350.1:16s:+:743715:1558|NC_007350.1:23s:+:745553:2930|NC_007350.1:16s:+:841709:1558|NC_007350.1:23s:+:843546:2930|NC_007350.1:16s:+:959622:1558|NC_007350.1:23s:+:961642:2930|NC_007350.1:23s:-:2301438:2930|NC_007350.1:16s:-:2304647:1558|NC_007350.1:23s:-:2306636:2930|NC_007350.1:16s:-:2309925:1558|NC_007350.1:23s:-:2350321:2930|NC_007350.1:16s:-:2353530:1558	AP008934.1:16s:+:743723:1511|AP008934.1:23s:+:745744:2094|AP008934.1:16s:+:841717:1511|AP008934.1:23s:+:843737:2094|AP008934.1:16s:+:959630:1511|AP008934.1:23s:+:961833:2094|AP008934.1:23s:-:2302083:2094|AP008934.1:16s:-:2304686:1511|AP008934.1:23s:-:2307281:2094|AP008934.1:16s:-:2309964:1511|AP008934.1:23s:-:2350966:2094|AP008934.1:16s:-:2353569:1511	6	0	12	0	linked	2577899	1558	2930	66.8141	48.7698	50.256
GCF_000010145.1	p__Firmicutes	c__Bacilli	o__Lactobacillales	f__Lactobacillaceae	g__Lactobacillus	s__Lactobacillus fermentum	d__Bacteria	p__Firmicutes	c__Bacilli	o__Lactobacillales	f__Lactobacillaceae	g__Lactobacillus_H	s__Lactobacillus_H fermentum	5	5	0	5	5	0	X	X	NC_010610.1:16s_0:23s_1:193|NC_010610.1:16s_2:23s_3:193|NC_010610.1:16s_4:23s_5:388|NC_010610.1:16s_6:23s_7:193|NC_010610.1:23s_8:16s_9:388	NC_010610.1:16s:+:169383:1580|NC_010610.1:23s:+:171156:2923|NC_010610.1:16s:+:193647:1580|NC_010610.1:23s:+:195420:2923|NC_010610.1:16s:+:273493:1580|NC_010610.1:23s:+:275461:2923|NC_010610.1:16s:+:651350:1580|NC_010610.1:23s:+:653123:2923|NC_010610.1:23s:-:1559887:2923|NC_010610.1:16s:-:1563198:1580	AP008937.1:16s:+:169391:1534|AP008937.1:23s:+:171347:2090|AP008937.1:16s:+:193655:1534|AP008937.1:23s:+:195611:2090|AP008937.1:16s:+:273501:1534|AP008937.1:23s:+:275652:2090|AP008937.1:16s:+:651358:1534|AP008937.1:23s:+:653314:2090|AP008937.1:23s:-:1560529:2090|AP008937.1:16s:-:1563236:1534	5	0	10	0	linked	2.09868e+06	1580	2923	48.5309	47.2278	48.1765
GCF_000010165.1	p__Firmicutes	c__Bacilli	o__Bacillales	f__Paenibacillaceae	g__Brevibacillus	s__Brevibacillus brevis	d__Bacteria	p__Firmicutes_I	c__Bacilli_A	o__Brevibacillales	f__Brevibacillaceae	g__Brevibacillus	s__Brevibacillus brevis_D	15	15	0	15	15	0	X	X	NC_012491.1:16s_0:23s_1:285|NC_012491.1:16s_2:23s_3:281|NC_012491.1:16s_4:23s_5:281|NC_012491.1:16s_6:23s_7:672|NC_012491.1:16s_8:23s_9:530|NC_012491.1:16s_10:23s_11:282|NC_012491.1:16s_12:23s_13:531|NC_012491.1:16s_14:23s_15:531|NC_012491.1:16s_16:23s_17:421|NC_012491.1:16s_18:23s_19:282|NC_012491.1:16s_20:23s_21:275|NC_012491.1:23s_22:16s_23:285|NC_012491.1:23s_24:16s_25:284|NC_012491.1:23s_26:…	NC_012491.1:16s:+:9486:1539|NC_012491.1:23s:+:11310:2932|NC_012491.1:16s:+:21468:1539|NC_012491.1:23s:+:23288:2933|NC_012491.1:16s:+:146036:1539|NC_012491.1:23s:+:147856:2934|NC_012491.1:16s:+:191801:1539|NC_012491.1:23s:+:194012:2933|NC_012491.1:16s:+:260450:1539|NC_012491.1:23s:+:262519:2933|NC_012491.1:16s:+:353248:1539|NC_012491.1:23s:+:355069:2933|NC_012491.1:16s:+:534862:1539|NC_012491.1:23…	AP008955.1:16s:+:9494:1494|AP008955.1:23s:+:11502:2097|AP008955.1:16s:+:21476:1494|AP008955.1:23s:+:23481:2097|AP008955.1:16s:+:146044:1494|AP008955.1:23s:+:148049:2097|AP008955.1:16s:+:191809:1494|AP008955.1:23s:+:194205:2097|AP008955.1:16s:+:260458:1494|AP008955.1:23s:+:262712:2097|AP008955.1:16s:+:353256:1494|AP008955.1:23s:+:355262:2097|AP008955.1:16s:+:534870:1494|AP008955.1:23s:+:537125:209…	15	0	30	0	linked	6296436	1539	2933.07	52.7264	44.7953	45.2087
GCF_000010185.1	p__Firmicutes	c__Tissierellia	o__Tissierellales	f__Peptoniphilaceae	g__Finegoldia	s__Finegoldia magna	d__Bacteria	p__Firmicutes_A	c__Clostridia	o__Tissierellales	f__Helcococcaceae	g__Finegoldia	s__Finegoldia magna_H	4	4	0	4	4	0	X	X	NC_010376.1:16s_0:23s_1:239|NC_010376.1:16s_2:23s_3:239|NC_010376.1:23s_4:16s_5:186|NC_010376.1:23s_6:16s_7:99	NC_010376.1:16s:+:197836:1530|NC_010376.1:23s:+:199605:3013|NC_010376.1:16s:+:611794:1530|NC_010376.1:23s:+:613563:3013|NC_010376.1:23s:-:1182919:3015|NC_010376.1:16s:-:1186120:1530|NC_010376.1:23s:-:1442358:3013|NC_010376.1:16s:-:1445470:1530	AP008971.1:16s:+:197845:1480|AP008971.1:23s:+:199802:2191|AP008971.1:16s:+:611803:1480|AP008971.1:23s:+:613760:2191|AP008971.1:23s:-:1183544:2193|AP008971.1:16s:-:1186161:1480|AP008971.1:23s:-:1442983:2191|AP008971.1:16s:-:1445511:1480	4	0	8	0	linked	1986740	1530	3013.5	67.9335	50.049	54.1895
GCF_000010205.1	p__Proteobacteria	c__Alphaproteobacteria	o__Rickettsiales	f__Rickettsiaceae	g__Orientia	s__Orientia tsutsugamushi	d__Bacteria	p__Proteobacteria	c__Alphaproteobacteria	o__Rickettsiales	f__Rickettsiaceae	g__Orientia	s__Orientia tsutsugamushi	1	1	0	1	1	0	X	O	NC_010793.1:16s_0:Single_copy:NA|NC_010793.1:23s_1:Single_copy:NA	NC_010793.1:16s:-:379131:1514|NC_010793.1:23s:+:1104978:2821	AP008981.1:16s:-:379170:1462|AP008981.1:23s:+:1105166:1999	0	0	0	2	unlinked	2.00899e+06	1514	2821	69.4862	50	55.0868
GCF_000010225.1	p__Actinobacteria	c__Actinobacteria	o__Corynebacteriales	f__Corynebacteriaceae	g__Corynebacterium	s__Corynebacterium glutamicum	d__Bacteria	p__Actinobacteriota	c__Actinobacteria	o__Mycobacteriales	f__Mycobacteriaceae	g__Corynebacterium	s__Corynebacterium glutamicum	6	6	0	6	6	0	X	X	NC_009342.1:16s_0:23s_1:387|NC_009342.1:16s_2:23s_3:384|NC_009342.1:16s_4:23s_5:387|NC_009342.1:23s_6:16s_7:387|NC_009342.1:23s_8:16s_9:387|NC_009342.1:23s_10:16s_11:387	NC_009342.1:16s:+:105306:1535|NC_009342.1:23s:+:107228:3083|NC_009342.1:16s:+:1020718:1535|NC_009342.1:23s:+:1022637:3086|NC_009342.1:16s:+:1623747:1535|NC_009342.1:23s:+:1625669:3083|NC_009342.1:23s:-:2698286:3083|NC_009342.1:16s:-:2701756:1535|NC_009342.1:23s:-:2711856:3083|NC_009342.1:16s:-:2715326:1535|NC_009342.1:23s:-:3172114:3083|NC_009342.1:16s:-:3175584:1535	AP009044.1:16s:+:105315:1483|AP009044.1:23s:+:107419:2263|AP009044.1:16s:+:1020727:1483|AP009044.1:23s:+:1022831:2263|AP009044.1:16s:+:1623756:1483|AP009044.1:23s:+:1625860:2263|AP009044.1:23s:-:2698915:2263|AP009044.1:16s:-:2701799:1483|AP009044.1:23s:-:2712485:2263|AP009044.1:16s:-:2715369:1483|AP009044.1:23s:-:3172743:2263|AP009044.1:16s:-:3175627:1483	6	0	12	0	linked	3363299	1535	3083.5	45.8698	43.8002	46.6299
GCF_000010245.2	p__Proteobacteria	c__Gammaproteobacteria	o__Enterobacterales	f__Enterobacteriaceae	g__Escherichia	s__Escherichia coli	d__Bacteria	p__Proteobacteria	c__Gammaproteobacteria	o__Enterobacterales	f__Enterobacteriaceae	g__Escherichia	s__Escherichia flexneri	7	7	0	7	7	0	X	X	NC_007779.1:16s_0:23s_1:425|NC_007779.1:23s_2:16s_3:410|NC_007779.1:23s_4:16s_5:333|NC_007779.1:23s_6:16s_7:419|NC_007779.1:23s_8:16s_9:425|NC_007779.1:23s_10:16s_11:333|NC_007779.1:16s_12:23s_13:416	NC_007779.1:16s:+:223769:1556|NC_007779.1:23s:+:225750:2930|NC_007779.1:23s:-:2724920:2930|NC_007779.1:16s:-:2728260:1556|NC_007779.1:23s:-:3423718:2930|NC_007779.1:16s:-:3426981:1556|NC_007779.1:23s:-:3465120:2930|NC_007779.1:16s:-:3468469:1556|NC_007779.1:23s:-:3596240:2932|NC_007779.1:16s:-:3599597:1556|NC_007779.1:23s:-:3690062:2925|NC_007779.1:16s:-:3693320:1556|NC_007779.1:16s:+:4211652:155…	AP009048.1:16s:+:223778:1500|AP009048.1:23s:+:225946:2070|AP009048.1:23s:-:2725584:2070|AP009048.1:16s:-:2728307:1500|AP009048.1:23s:-:3424382:2070|AP009048.1:16s:-:3427028:1500|AP009048.1:23s:-:3465784:2070|AP009048.1:16s:-:3468516:1500|AP009048.1:23s:-:3596905:2071|AP009048.1:16s:-:3599644:1500|AP009048.1:23s:-:3690721:2070|AP009048.1:16s:-:3693367:1500|AP009048.1:16s:+:4211661:1500|AP009048.1:…	7	0	14	0	linked	4646332	1556	2929.71	49.2004	45.7308	46.6647
GCF_000010265.1	p__Firmicutes	c__Clostridia	o__Clostridiales	f__Clostridiaceae	g__Clostridium	s__Clostridium kluyveri	d__Bacteria	p__Firmicutes_A	c__Clostridia	o__Clostridiales	f__Clostridiaceae	g__Clostridium_B	s__Clostridium_B kluyveri	7	7	0	7	7	0	X	X	NC_011837.1:16s_0:23s_1:551|NC_011837.1:16s_2:23s_3:765|NC_011837.1:16s_4:23s_5:486|NC_011837.1:16s_6:23s_7:598|NC_011837.1:16s_8:23s_9:551|NC_011837.1:23s_10:16s_11:551|NC_011837.1:23s_12:16s_13:551	NC_011837.1:16s:+:9347:1516|NC_011837.1:23s:+:11414:2900|NC_011837.1:16s:+:171978:1516|NC_011837.1:23s:+:174259:2900|NC_011837.1:16s:+:833904:1516|NC_011837.1:23s:+:835906:2900|NC_011837.1:16s:+:955382:1516|NC_011837.1:23s:+:957496:2900|NC_011837.1:16s:+:969868:1516|NC_011837.1:23s:+:971935:2901|NC_011837.1:23s:-:3782462:2900|NC_011837.1:16s:-:3785913:1516|NC_011837.1:23s:-:3794026:2901|NC_011837…	AP009049.1:16s:+:9356:1469|AP009049.1:23s:+:11602:2069|AP009049.1:16s:+:171987:1469|AP009049.1:23s:+:174447:2069|AP009049.1:16s:+:833913:1469|AP009049.1:23s:+:836094:2069|AP009049.1:16s:+:955391:1469|AP009049.1:23s:+:957684:2069|AP009049.1:16s:+:969877:1469|AP009049.1:23s:+:972123:2070|AP009049.1:23s:-:3783105:2069|AP009049.1:16s:-:3785951:1469|AP009049.1:23s:-:3794669:2070|AP009049.1:16s:-:37975…	7	0	14	0	linked	3955303	1516	2900.29	67.9857	46.0422	48.6799
GCF_000010285.1	p__Actinobacteria	c__Actinobacteria	o__Micrococcales	f__Micrococcaceae	g__Kocuria	s__Kocuria rhizophila	d__Bacteria	p__Actinobacteriota	c__Actinobacteria	o__Actinomycetales	f__Micrococcaceae	g__Kocuria	s__Kocuria rhizophila_A	3	3	0	3	3	0	X	X	NC_010617.1:23s_0:16s_1:365|NC_010617.1:23s_2:16s_3:365|NC_010617.1:23s_4:16s_5:365	NC_010617.1:23s:-:1748806:3127|NC_010617.1:16s:-:1752298:1539|NC_010617.1:23s:-:2123927:3127|NC_010617.1:16s:-:2127419:1539|NC_010617.1:23s:-:2403220:3127|NC_010617.1:16s:-:2406712:1539	AP009152.1:23s:-:1749455:2289|AP009152.1:16s:-:1752340:1489|AP009152.1:23s:-:2124576:2289|AP009152.1:16s:-:2127461:1489|AP009152.1:23s:-:2403869:2289|AP009152.1:16s:-:2406754:1489	3	0	6	0	linked	2697540	1539	3127	28.8362	42.82	45.1551
GCF_000010305.1	p__Gemmatimonadetes	c__Gemmatimonadetes	o__Gemmatimonadales	f__Gemmatimonadaceae	g__Gemmatimonas	s__Gemmatimonas aurantiaca	d__Bacteria	p__Gemmatimonadota	c__Gemmatimonadetes	o__Gemmatimonadales	f__Gemmatimonadaceae	g__Gemmatimonas	s__Gemmatimonas aurantiaca	1	1	0	1	1	0	X	X	NC_012489.1:16s_0:23s_1:314	NC_012489.1:16s:+:1882855:1532|NC_012489.1:23s:+:1884701:2948	AP009153.1:16s:+:1882865:1482|AP009153.1:23s:+:1884874:2124	1	0	2	0	linked	4636964	1532	2948	35.7256	40.2089	41.4179
GCF_000010325.1	p__Proteobacteria	c__Epsilonproteobacteria	o__	f__	g__Nitratiruptor	s__Nitratiruptor sp. SB155-2	d__Bacteria	p__Campylobacterota	c__Campylobacteria	o__Campylobacterales	f__Nitratiruptoraceae	g__Nitratiruptor	s__Nitratiruptor sp000010325	3	3	0	3	3	0	X	X	NC_009662.1:16s_0:23s_1:582|NC_009662.1:16s_2:23s_3:584|NC_009662.1:23s_4:16s_5:584	NC_009662.1:16s:+:388973:1547|NC_009662.1:23s:+:391102:2906|NC_009662.1:16s:+:654524:1548|NC_009662.1:23s:+:656656:2907|NC_009662.1:23s:-:1856481:2907|NC_009662.1:16s:-:1859972:1548	AP009178.1:16s:+:388982:1501|AP009178.1:23s:+:391279:2103|AP009178.1:16s:+:654533:1501|AP009178.1:23s:+:656833:2103|AP009178.1:23s:-:1857108:2103|AP009178.1:16s:-:1860010:1501	3	0	6	0	linked	1877931	1547.67	2906.67	60.3114	43.4202	44.4495
GCF_000010345.1	p__Proteobacteria	c__Epsilonproteobacteria	o__	f__	g__Sulfurovum	s__Sulfurovum sp. NBC37-1	d__Bacteria	p__Campylobacterota	c__Campylobacteria	o__Campylobacterales	f__Sulfurovaceae	g__Sulfurovum	s__Sulfurovum sp000010345	3	3	0	3	3	0	X	X	NC_009663.1:16s_0:23s_1:631|NC_009663.1:16s_2:23s_3:539|NC_009663.1:23s_4:16s_5:631	NC_009663.1:16s:+:37468:1519|NC_009663.1:23s:+:39618:2883|NC_009663.1:16s:+:556518:1519|NC_009663.1:23s:+:558576:2883|NC_009663.1:23s:-:2391224:2883|NC_009663.1:16s:-:2394738:1519	AP009179.1:16s:+:37478:1469|AP009179.1:23s:+:39794:2076|AP009179.1:16s:+:556528:1469|AP009179.1:23s:+:558752:2076|AP009179.1:23s:-:2391855:2076|AP009179.1:16s:-:2394778:1469	3	0	6	0	linked	2562277	1519	2883	56.1285	48.8479	50.1561
GCF_000010365.1	p__Proteobacteria	c__Gammaproteobacteria	o__Oceanospirillales	f__Halomonadaceae	g__Candidatus Carsonella	s__Candidatus Carsonella ruddii	d__Bacteria	p__Proteobacteria	c__Gammaproteobacteria	o__Enterobacterales	f__Enterobacteriaceae	g__Zinderia	s__	1	1	0	1	1	0	X	X	NC_008512.1:23s_0:16s_1:46	NC_008512.1:23s:-:105572:2827|NC_008512.1:16s:-:108445:1537	AP009180.1:23s:-:106222:2008|AP009180.1:16s:-:108470:1505	1	0	2	0	linked	159662	1537	2827	83.4356	64.5413	66.1832
GCF_000010385.1	p__Proteobacteria	c__Gammaproteobacteria	o__Enterobacterales	f__Enterobacteriaceae	g__Escherichia	s__Escherichia coli	d__Bacteria	p__Proteobacteria	c__Gammaproteobacteria	o__Enterobacterales	f__Enterobacteriaceae	g__Escherichia	s__Escherichia flexneri	7	7	0	7	7	0	X	X	NC_011415.1:16s_0:23s_1:425|NC_011415.1:23s_2:16s_3:410|NC_011415.1:23s_4:16s_5:425|NC_011415.1:16s_6:23s_7:333|NC_011415.1:16s_8:23s_9:425|NC_011415.1:16s_10:23s_11:425|NC_011415.1:16s_12:23s_13:419	NC_011415.1:16s:+:225525:1556|NC_011415.1:23s:+:227506:2924|NC_011415.1:23s:-:2985066:2930|NC_011415.1:16s:-:2988406:1556|NC_011415.1:23s:-:3686756:2931|NC_011415.1:16s:-:3690112:1556|NC_011415.1:16s:+:4195955:1556|NC_011415.1:23s:+:4197844:2925|NC_011415.1:16s:+:4296036:1556|NC_011415.1:23s:+:4298017:2930|NC_011415.1:16s:+:4436222:1556|NC_011415.1:23s:+:4438203:2931|NC_011415.1:16s:+:4477697:155…	AP009240.1:16s:+:225534:1500|AP009240.1:23s:+:227702:2069|AP009240.1:23s:-:2985731:2069|AP009240.1:16s:-:2988453:1500|AP009240.1:23s:-:3687420:2071|AP009240.1:16s:-:3690159:1500|AP009240.1:16s:+:4195964:1500|AP009240.1:23s:+:4198040:2070|AP009240.1:16s:+:4296045:1500|AP009240.1:23s:+:4298213:2069|AP009240.1:16s:+:4436231:1500|AP009240.1:23s:+:4438399:2070|AP009240.1:16s:+:4477706:1500|AP009240.1:…	7	0	14	0	linked	5155626	1556	2928.57	49.2554	45.74	46.7561
GCF_000010405.1	p__Proteobacteria	c__Gammaproteobacteria	o__	f__	g__	s__Calyptogena okutanii thioautotrophic gill symbiont	d__Bacteria	p__Proteobacteria	c__Gammaproteobacteria	o__Thiomicrospirales	f__Thioglobaceae	g__Vesicomyosocius	s__Vesicomyosocius okutanii	1	1	0	1	1	0	X	X	NC_009465.1:23s_0:16s_1:824	NC_009465.1:23s:-:944654:2914|NC_009465.1:16s:-:948392:1550	AP009247.1:23s:-:945313:2060|AP009247.1:16s:-:948430:1505	1	0	2	0	linked	1022154	1550	2914	68.4051	51.1613	52.5738
GCF_000010425.1	p__Actinobacteria	c__Actinobacteria	o__Bifidobacteriales	f__Bifidobacteriaceae	g__Bifidobacterium	s__Bifidobacterium adolescentis	d__Bacteria	p__Actinobacteriota	c__Actinobacteria	o__Actinomycetales	f__Bifidobacteriaceae	g__Bifidobacterium	s__Bifidobacterium adolescentis	5	5	0	5	5	0	X	X	NC_008618.1:23s_0:16s_1:439|NC_008618.1:23s_2:16s_3:453|NC_008618.1:23s_4:16s_5:446|NC_008618.1:23s_6:16s_7:439|NC_008618.1:23s_8:16s_9:440	NC_008618.1:23s:-:1550120:3066|NC_008618.1:16s:-:1553625:1540|NC_008618.1:23s:-:1611400:3065|NC_008618.1:16s:-:1614918:1542|NC_008618.1:23s:-:1906420:3067|NC_008618.1:16s:-:1909933:1537|NC_008618.1:23s:-:1984869:3066|NC_008618.1:16s:-:1988374:1540|NC_008618.1:23s:-:2057481:3066|NC_008618.1:16s:-:2060987:1540	AP009256.1:23s:-:1550760:2256|AP009256.1:16s:-:1553668:1488|AP009256.1:23s:-:1612040:2255|AP009256.1:16s:-:1614961:1490|AP009256.1:23s:-:1907060:2257|AP009256.1:16s:-:1909976:1485|AP009256.1:23s:-:1985509:2256|AP009256.1:16s:-:1988417:1488|AP009256.1:23s:-:2058121:2256|AP009256.1:16s:-:2061030:1488	5	0	10	0	linked	2089645	1539.8	3066	40.8156	40.5767	40.3979
GCF_000010445.1	p__Firmicutes	c__Bacilli	o__Bacillales	f__Staphylococcaceae	g__Staphylococcus	s__Staphylococcus aureus	d__Bacteria	p__Firmicutes	c__Bacilli	o__Staphylococcales	f__Staphylococcaceae	g__Staphylococcus	s__Staphylococcus aureus	5	5	0	5	5	0	X	X	NC_009782.1:16s_0:23s_1:361|NC_009782.1:16s_2:23s_3:332|NC_009782.1:23s_4:16s_5:470|NC_009782.1:23s_6:16s_7:466|NC_009782.1:23s_8:16s_9:466	NC_009782.1:16s:+:531922:1557|NC_009782.1:23s:+:533840:2926|NC_009782.1:16s:+:576283:1557|NC_009782.1:23s:+:578172:2926|NC_009782.1:23s:-:1998123:2926|NC_009782.1:16s:-:2001519:1557|NC_009782.1:23s:-:2187299:2926|NC_009782.1:16s:-:2190691:1557|NC_009782.1:23s:-:2302285:2926|NC_009782.1:16s:-:2305677:1557	AP009324.1:16s:+:531930:1510|AP009324.1:23s:+:534031:2094|AP009324.1:16s:+:576291:1510|AP009324.1:23s:+:578363:2094|AP009324.1:23s:-:1998764:2094|AP009324.1:16s:-:2001558:1510|AP009324.1:23s:-:2187940:2094|AP009324.1:16s:-:2190730:1510|AP009324.1:23s:-:2302926:2094|AP009324.1:16s:-:2305716:1510	5	0	10	0	linked	2880168	1557	2926	67.1223	49.0687	50.0342
GCF_000010465.1	p__Firmicutes	c__Bacilli	o__Bacillales	f__Staphylococcaceae	g__Staphylococcus	s__Staphylococcus aureus	d__Bacteria	p__Firmicutes	c__Bacilli	o__Staphylococcales	f__Staphylococcaceae	g__Staphylococcus	s__Staphylococcus aureus	5	5	0	5	5	0	X	X	NC_009641.1:16s_0:23s_1:361|NC_009641.1:16s_2:23s_3:333|NC_009641.1:23s_4:16s_5:470|NC_009641.1:23s_6:16s_7:543|NC_009641.1:23s_8:16s_9:543	NC_009641.1:16s:+:502485:1557|NC_009641.1:23s:+:504403:2926|NC_009641.1:16s:+:547044:1557|NC_009641.1:23s:+:548934:2926|NC_009641.1:23s:-:1958262:2926|NC_009641.1:16s:-:1961658:1557|NC_009641.1:23s:-:2180575:2926|NC_009641.1:16s:-:2184044:1557|NC_009641.1:23s:-:2297065:2926|NC_009641.1:16s:-:2300534:1557	AP009351.1:16s:+:502493:1510|AP009351.1:23s:+:504594:2094|AP009351.1:16s:+:547052:1510|AP009351.1:23s:+:549125:2094|AP009351.1:23s:-:1958903:2094|AP009351.1:16s:-:1961697:1510|AP009351.1:23s:-:2181216:2094|AP009351.1:16s:-:2184083:1510|AP009351.1:23s:-:2297706:2094|AP009351.1:16s:-:2300573:1510	5	0	10	0	linked	2878897	1557	2926	67.1117	49.043	50.0615
GCF_000010485.1	p__Proteobacteria	c__Gammaproteobacteria	o__Enterobacterales	f__Enterobacteriaceae	g__Escherichia	s__Escherichia coli	d__Bacteria	p__Proteobacteria	c__Gammaproteobacteria	o__Enterobacterales	f__Enterobacteriaceae	g__Escherichia	s__Escherichia coli	7	7	0	7	7	0	X	X	NC_013654.1:16s_0:23s_1:425|NC_013654.1:23s_2:16s_3:333|NC_013654.1:23s_4:16s_5:424|NC_013654.1:16s_6:23s_7:333|NC_013654.1:16s_8:23s_9:333|NC_013654.1:16s_10:23s_11:424|NC_013654.1:16s_12:23s_13:333	NC_013654.1:16s:+:241040:1556|NC_013654.1:23s:+:243021:2925|NC_013654.1:23s:-:2650235:2925|NC_013654.1:16s:-:2653493:1556|NC_013654.1:23s:-:3382593:2925|NC_013654.1:16s:-:3385942:1556|NC_013654.1:16s:+:3902760:1556|NC_013654.1:23s:+:3904649:2925|NC_013654.1:16s:+:4017273:1556|NC_013654.1:23s:+:4019162:2925|NC_013654.1:16s:+:4160121:1556|NC_013654.1:23s:+:4162101:2925|NC_013654.1:16s:+:4200387:155…	AP009378.1:16s:+:241049:1500|AP009378.1:23s:+:243217:2070|AP009378.1:23s:-:2650894:2070|AP009378.1:16s:-:2653540:1500|AP009378.1:23s:-:3383252:2070|AP009378.1:16s:-:3385989:1500|AP009378.1:16s:+:3902769:1500|AP009378.1:23s:+:3904845:2070|AP009378.1:16s:+:4017282:1500|AP009378.1:23s:+:4019358:2070|AP009378.1:16s:+:4160130:1500|AP009378.1:23s:+:4162297:2070|AP009378.1:16s:+:4200396:1500|AP009378.1:…	7	0	14	0	linked	4839683	1556	2925	49.2539	45.6115	46.6911
GCF_000010505.1	p__Bacteroidetes	c__Bacteroidia	o__Bacteroidales	f__Porphyromonadaceae	g__Porphyromonas	s__Porphyromonas gingivalis	d__Bacteria	p__Bacteroidota	c__Bacteroidia	o__Bacteroidales	f__Porphyromonadaceae	g__Porphyromonas	s__Porphyromonas gingivalis	4	4	0	4	4	0	X	X	NC_010729.1:16s_0:23s_1:759|NC_010729.1:16s_2:23s_3:759|NC_010729.1:23s_4:16s_5:759|NC_010729.1:16s_6:23s_7:759	NC_010729.1:16s:+:229307:1542|NC_010729.1:23s:+:231608:2899|NC_010729.1:16s:+:477271:1542|NC_010729.1:23s:+:479572:2899|NC_010729.1:23s:-:1555163:2899|NC_010729.1:16s:-:1558821:1542|NC_010729.1:16s:+:2295549:1542|NC_010729.1:23s:+:2297850:2899	AP009380.1:16s:+:229318:1490|AP009380.1:23s:+:231782:2092|AP009380.1:16s:+:477282:1490|AP009380.1:23s:+:479746:2092|AP009380.1:23s:-:1555796:2092|AP009380.1:16s:-:1558862:1490|AP009380.1:16s:+:2295560:1490|AP009380.1:23s:+:2298024:2092	4	0	8	0	linked	2354886	1542	2899	51.6407	46.8223	49.6033
GCF_000010525.1	p__Proteobacteria	c__Alphaproteobacteria	o__Rhizobiales	f__Xanthobacteraceae	g__Azorhizobium	s__Azorhizobium caulinodans	d__Bacteria	p__Proteobacteria	c__Alphaproteobacteria	o__Rhizobiales	f__Xanthobacteraceae	g__Azorhizobium	s__Azorhizobium caulinodans	3	3	0	3	3	0	X	X	NC_009937.1:16s_0:23s_1:801|NC_009937.1:23s_2:16s_3:801|NC_009937.1:23s_4:16s_5:801	NC_009937.1:16s:+:680506:1487|NC_009937.1:23s:+:682794:2828|NC_009937.1:23s:-:4775675:2828|NC_009937.1:16s:-:4779304:1487|NC_009937.1:23s:-:5042137:2828|NC_009937.1:16s:-:5045766:1487	AP009384.1:16s:+:680513:1441|AP009384.1:23s:+:683054:1931|AP009384.1:23s:-:4776312:1931|AP009384.1:16s:-:4779343:1441|AP009384.1:23s:-:5042774:1931|AP009384.1:16s:-:5045805:1441	3	0	6	0	linked	5.36977e+06	1487	2828	32.681	43.9139	45.0141
GCF_000010545.1	p__Proteobacteria	c__Betaproteobacteria	o__Burkholderiales	f__Burkholderiaceae	g__Burkholderia	s__Burkholderia multivorans	d__Bacteria	p__Proteobacteria	c__Gammaproteobacteria	o__Burkholderiales	f__Burkholderiaceae	g__Burkholderia	s__Burkholderia multivorans	5	5	0	5	5	0	X	X	NC_010801.1:23s_0:16s_1:644|NC_010804.1:16s_0:23s_1:590|NC_010804.1:23s_2:16s_3:536|NC_010804.1:23s_4:16s_5:536|NC_010805.1:23s_0:16s_1:537	NC_010801.1:23s:-:898804:2894|NC_010801.1:16s:-:902342:1539|NC_010804.1:16s:+:411331:1539|NC_010804.1:23s:+:413460:2895|NC_010804.1:23s:-:2364293:2895|NC_010804.1:16s:-:2367724:1539|NC_010804.1:23s:-:3258494:2895|NC_010804.1:16s:-:3261925:1539|NC_010805.1:23s:-:2146822:2895|NC_010805.1:16s:-:2150254:1539	AP009385.1:16s:+:411340:1491|AP009385.1:23s:+:413651:2051|AP009385.1:23s:-:2364946:2051|AP009385.1:16s:-:2367763:1491|AP009385.1:23s:-:3259147:2051|AP009385.1:16s:-:3261964:1491|AP009386.1:23s:-:2147475:2051|AP009386.1:16s:-:2150293:1491|AP009387.1:23s:-:899457:2050|AP009387.1:16s:-:902381:1491	5	0	10	0	linked	7008810	1539	2894.8	33.3137	45.0812	47.0222
GCF_000010585.1	p__Firmicutes	c__Bacilli	o__Bacillales	f__Staphylococcaceae	g__Macrococcus	s__Macrococcus caseolyticus	d__Bacteria	p__Firmicutes	c__Bacilli	o__Staphylococcales	f__Staphylococcaceae	g__Macrococcus	s__Macrococcus caseolyticus	4	4	0	4	4	0	X	X	NC_011999.1:16s_0:23s_1:405|NC_011999.1:23s_2:16s_3:212|NC_011999.1:23s_4:16s_5:212|NC_011999.1:23s_6:16s_7:212	NC_011999.1:16s:+:326160:1560|NC_011999.1:23s:+:328125:2929|NC_011999.1:23s:-:1719379:2929|NC_011999.1:16s:-:1722520:1560|NC_011999.1:23s:-:1862126:2929|NC_011999.1:16s:-:1865267:1560|NC_011999.1:23s:-:2066924:2929|NC_011999.1:16s:-:2070065:1560	AP009484.1:16s:+:326169:1512|AP009484.1:23s:+:328316:2096|AP009484.1:23s:-:1720021:2096|AP009484.1:16s:-:1722559:1512|AP009484.1:23s:-:1862768:2096|AP009484.1:16s:-:1865306:1512|AP009484.1:23s:-:2067566:2096|AP009484.1:16s:-:2070104:1512	4	0	8	0	linked	2219737	1560	2929	63.4369	47.8205	48.9758
GCF_000010605.1	p__Actinobacteria	c__Actinobacteria	o__Streptomycetales	f__Streptomycetaceae	g__Streptomyces	s__Streptomyces griseus	d__Bacteria	p__Actinobacteriota	c__Actinobacteria	o__Streptomycetales	f__Streptomycetaceae	g__Streptomyces	s__Streptomyces griseus	6	6	0	6	6	0	X	X	NC_010572.1:23s_0:16s_1:278|NC_010572.1:16s_2:23s_3:274|NC_010572.1:16s_4:23s_5:278|NC_010572.1:16s_6:23s_7:278|NC_010572.1:16s_8:23s_9:282|NC_010572.1:16s_10:23s_11:278	NC_010572.1:23s:-:2098869:3152|NC_010572.1:16s:-:2102299:1531|NC_010572.1:16s:+:4592146:1531|NC_010572.1:23s:+:4593951:3152|NC_010572.1:16s:+:4842372:1531|NC_010572.1:23s:+:4844181:3152|NC_010572.1:16s:+:5288076:1531|NC_010572.1:23s:+:5289885:3152|NC_010572.1:16s:+:6683056:1531|NC_010572.1:23s:+:6684869:3152|NC_010572.1:16s:+:7243305:1531|NC_010572.1:23s:+:7245114:3152	AP009493.1:23s:-:2099517:2293|AP009493.1:16s:-:2102337:1484|AP009493.1:16s:+:4592155:1484|AP009493.1:23s:+:4594162:2293|AP009493.1:16s:+:4842381:1484|AP009493.1:23s:+:4844392:2293|AP009493.1:16s:+:5288085:1484|AP009493.1:23s:+:5290096:2293|AP009493.1:16s:+:6683065:1484|AP009493.1:23s:+:6685080:2293|AP009493.1:16s:+:7243314:1484|AP009493.1:23s:+:7245325:2293	6	0	12	0	linked	8545929	1531	3152	27.7726	41.7374	43.5702
GCF_000010625.1	p__Cyanobacteria	c__	o__Chroococcales	f__Microcystaceae	g__Microcystis	s__Microcystis aeruginosa	d__Bacteria	p__Cyanobacteria	c__Cyanobacteriia	o__Cyanobacteriales	f__Microcystaceae	g__Microcystis	s__Microcystis aeruginosa_B	2	2	0	2	2	0	X	X	NC_010296.1:16s_0:23s_1:352|NC_010296.1:23s_2:16s_3:352	NC_010296.1:16s:+:1885807:1494|NC_010296.1:23s:+:1887653:2881|NC_010296.1:23s:-:3594034:2881|NC_010296.1:16s:-:3597267:1494	AP009552.1:16s:+:1885814:1447|AP009552.1:23s:+:1887828:2062|AP009552.1:23s:-:3594678:2062|AP009552.1:16s:-:3597307:1447	2	0	4	0	linked	5842795	1494	2881	57.6694	44.4444	46.1645
GCF_000010645.1	p__Bacteroidetes	c__Bacteroidia	o__Bacteroidales	f__	g__Candidatus Azobacteroides	s__Candidatus Azobacteroides pseudotrichonymphae	d__Bacteria	p__Bacteroidota	c__Bacteroidia	o__Bacteroidales	f__Dysgonomonadaceae	g__Azobacteroides	s__Azobacteroides pseudotrichonymphae_B	2	2	0	1	1	0	X	X	NC_011565.1:16s_0:Single_copy:NA|NC_011565.1:23s_1:16s_2:893752	NC_011565.1:16s:+:61783:1531|NC_011565.1:23s:-:196681:2901|NC_011565.1:16s:-:1093334:1531	AP010656.1:16s:+:61793:1479|AP010656.1:23s:-:197313:2093|AP010656.1:16s:-:1093376:1479	0	1	2	1	unlinked	1.22492e+06	1531	2901	67.0522	52.2534	53.9814
GCF_000010665.1	p__Proteobacteria	c__Deltaproteobacteria	o__Desulfovibrionales	f__Desulfovibrionaceae	g__Desulfovibrio	s__Desulfovibrio magneticus	d__Bacteria	p__Desulfobacterota_A	c__Desulfovibrionia	o__Desulfovibrionales	f__Desulfovibrionaceae	g__Desulfovibrio_F	s__Desulfovibrio_F magneticus	3	3	0	3	3	0	X	X	NC_012796.1:16s_0:23s_1:295|NC_012796.1:16s_2:23s_3:295|NC_012796.1:23s_4:16s_5:295	NC_012796.1:16s:+:391209:1553|NC_012796.1:23s:+:393057:2923|NC_012796.1:16s:+:1824928:1553|NC_012796.1:23s:+:1826776:2923|NC_012796.1:23s:-:4234191:2923|NC_012796.1:16s:-:4237409:1553	AP010904.1:16s:+:391218:1507|AP010904.1:23s:+:393248:2103|AP010904.1:16s:+:1824937:1507|AP010904.1:23s:+:1826967:2103|AP010904.1:23s:-:4234820:2103|AP010904.1:16s:-:4237446:1507	3	0	6	0	linked	5315620	1553	2923	37.3257	42.4984	45.5696
GCF_000010685.1	p__Actinobacteria	c__Actinobacteria	o__Corynebacteriales	f__Mycobacteriaceae	g__Mycobacterium	s__Mycobacterium tuberculosis	d__Bacteria	p__Actinobacteriota	c__Actinobacteria	o__Mycobacteriales	f__Mycobacteriaceae	g__Mycobacterium	s__Mycobacterium tuberculosis	1	1	0	1	1	0	X	X	NC_012207.1:16s_0:23s_1:269	NC_012207.1:16s:+:1471256:1543|NC_012207.1:23s:+:1473068:3141	AP010918.1:16s:+:1471266:1490|AP010918.1:23s:+:1473257:2306	1	0	2	0	linked	4.37171e+06	1543	3141	34.357	42.1905	42.7889
GCF_000010705.1	p__Firmicutes	c__Bacilli	o__Lactobacillales	f__Streptococcaceae	g__Streptococcus	s__Streptococcus dysgalactiae	d__Bacteria	p__Firmicutes	c__Bacilli	o__Lactobacillales	f__Streptococcaceae	g__Streptococcus	s__Streptococcus dysgalactiae	5	5	0	5	5	0	X	X	NC_012891.1:16s_0:23s_1:278|NC_012891.1:16s_2:23s_3:278|NC_012891.1:16s_4:23s_5:278|NC_012891.1:16s_6:23s_7:278|NC_012891.1:23s_8:16s_9:278	NC_012891.1:16s:+:19553:1557|NC_012891.1:23s:+:21388:2905|NC_012891.1:16s:+:80958:1556|NC_012891.1:23s:+:82792:2906|NC_012891.1:16s:+:282530:1560|NC_012891.1:23s:+:284368:2905|NC_012891.1:16s:+:336540:1556|NC_012891.1:23s:+:338374:2905|NC_012891.1:23s:-:1607497:2905|NC_012891.1:16s:-:1610680:1556	AP010935.1:16s:+:19559:1508|AP010935.1:23s:+:21572:2077|AP010935.1:16s:+:80964:1507|AP010935.1:23s:+:82976:2078|AP010935.1:16s:+:282536:1511|AP010935.1:23s:+:284552:2077|AP010935.1:16s:+:336546:1507|AP010935.1:23s:+:338558:2077|AP010935.1:23s:-:1608141:2077|AP010935.1:16s:-:1610723:1507	5	0	10	0	linked	2106340	1557	2905.2	60.4229	47.3089	49.9656
GCF_000010725.1	p__Proteobacteria	c__Alphaproteobacteria	o__Rhodospirillales	f__Rhodospirillaceae	g__Azospirillum	s__Azospirillum lipoferum	d__Bacteria	p__Proteobacteria	c__Alphaproteobacteria	o__Azospirillales	f__Azospirillaceae	g__Azospirillum	s__Azospirillum lipoferum_B	9	9	0	9	9	0	X	X	NC_013854.1:16s_0:23s_1:589|NC_013854.1:23s_2:16s_3:587|NC_013855.1:16s_0:23s_1:589|NC_013855.1:23s_2:16s_3:268|NC_013855.1:23s_4:16s_5:594|NC_013855.1:23s_6:16s_7:603|NC_013856.1:23s_0:16s_1:596|NC_013857.1:23s_0:16s_1:596|NC_013859.1:16s_0:23s_1:589	NC_013854.1:16s:+:520802:1492|NC_013854.1:23s:+:522883:2745|NC_013854.1:23s:-:3207994:2745|NC_013854.1:16s:-:3211326:1491|NC_013855.1:16s:+:565255:1492|NC_013855.1:23s:+:567336:2744|NC_013855.1:23s:-:899185:2748|NC_013855.1:16s:-:902201:1492|NC_013855.1:23s:-:971670:2744|NC_013855.1:16s:-:975008:1492|NC_013855.1:23s:-:1275740:2745|NC_013855.1:16s:-:1279088:1492|NC_013856.1:23s:-:603333:2744|NC_01…	AP010946.1:16s:+:520809:1444|AP010946.1:23s:+:523067:1932|AP010946.1:23s:-:3208623:1932|AP010946.1:16s:-:3211366:1444|AP010947.1:16s:+:565262:1444|AP010947.1:23s:+:567520:1931|AP010947.1:23s:-:899814:1931|AP010947.1:16s:-:902242:1444|AP010947.1:23s:-:972299:1931|AP010947.1:16s:-:975049:1444|AP010947.1:23s:-:1276369:1932|AP010947.1:16s:-:1279129:1444|AP010948.1:23s:-:603962:1931|AP010948.1:16s:-:6…	9	0	18	0	linked	7.59974e+06	1491.22	2744.89	32.3872	42.4634	43.0699
GCF_000010745.1	p__Proteobacteria	c__Gammaproteobacteria	o__Enterobacterales	f__Enterobacteriaceae	g__Escherichia	s__Escherichia coli	d__Bacteria	p__Proteobacteria	c__Gammaproteobacteria	o__Enterobacterales	f__Enterobacteriaceae	g__Escherichia	s__Escherichia flexneri	7	7	0	7	7	0	X	X	NC_013353.1:16s_0:23s_1:425|NC_013353.1:23s_2:16s_3:410|NC_013353.1:23s_4:16s_5:425|NC_013353.1:23s_6:16s_7:425|NC_013353.1:23s_8:16s_9:333|NC_013353.1:16s_10:23s_11:333|NC_013353.1:16s_12:23s_13:333	NC_013353.1:16s:+:224280:1556|NC_013353.1:23s:+:226261:2927|NC_013353.1:23s:-:3214293:2930|NC_013353.1:16s:-:3217633:1556|NC_013353.1:23s:-:4100632:2927|NC_013353.1:16s:-:4103984:1556|NC_013353.1:23s:-:4419060:2933|NC_013353.1:16s:-:4422418:1556|NC_013353.1:23s:-:4516442:2927|NC_013353.1:16s:-:4519702:1556|NC_013353.1:16s:+:4877210:1556|NC_013353.1:23s:+:4879099:2933|NC_013353.1:16s:+:4917672:155…	AP010958.1:16s:+:224289:1500|AP010958.1:23s:+:226457:2072|AP010958.1:23s:-:3214957:2070|AP010958.1:16s:-:3217680:1500|AP010958.1:23s:-:4101291:2072|AP010958.1:16s:-:4104031:1500|AP010958.1:23s:-:4419725:2072|AP010958.1:16s:-:4422465:1500|AP010958.1:23s:-:4517101:2072|AP010958.1:16s:-:4519749:1500|AP010958.1:16s:+:4877219:1500|AP010958.1:23s:+:4879295:2072|AP010958.1:16s:+:4917681:1500|AP010958.1:…	7	0	14	0	linked	5.52486e+06	1556	2929.86	49.3659	45.7124	46.6186
GCF_000010765.1	p__Proteobacteria	c__Gammaproteobacteria	o__Enterobacterales	f__Enterobacteriaceae	g__Escherichia	s__Escherichia coli	d__Bacteria	p__Proteobacteria	c__Gammaproteobacteria	o__Enterobacterales	f__Enterobacteriaceae	g__Escherichia	s__Escherichia flexneri	7	7	0	7	7	0	X	X	NC_013364.1:16s_0:23s_1:425|NC_013364.1:23s_2:16s_3:410|NC_013364.1:23s_4:16s_5:416|NC_013364.1:16s_6:23s_7:333|NC_013364.1:16s_8:23s_9:416|NC_013364.1:16s_10:23s_11:333|NC_013364.1:16s_12:23s_13:333	NC_013364.1:16s:+:225071:1554|NC_013364.1:23s:+:227050:2932|NC_013364.1:23s:-:3286846:2930|NC_013364.1:16s:-:3290186:1554|NC_013364.1:23s:-:4094765:2932|NC_013364.1:16s:-:4098113:1554|NC_013364.1:16s:+:4618136:1554|NC_013364.1:23s:+:4620023:2930|NC_013364.1:16s:+:4715421:1554|NC_013364.1:23s:+:4717391:2931|NC_013364.1:16s:+:4853942:1554|NC_013364.1:23s:+:4855829:2932|NC_013364.1:16s:+:4895323:155…	AP010960.1:16s:+:225078:1500|AP010960.1:23s:+:227246:2072|AP010960.1:23s:-:3287510:2070|AP010960.1:16s:-:3290233:1500|AP010960.1:23s:-:4095429:2072|AP010960.1:16s:-:4098160:1500|AP010960.1:16s:+:4618143:1500|AP010960.1:23s:+:4620219:2070|AP010960.1:16s:+:4715428:1500|AP010960.1:23s:+:4717587:2070|AP010960.1:16s:+:4853949:1500|AP010960.1:23s:+:4856025:2072|AP010960.1:16s:+:4895330:1500|AP010960.1:…	7	0	14	0	linked	5766081	1554	2931.29	49.5637	45.6426	46.6787
GCF_000010805.1	p__Actinobacteria	c__Actinobacteria	o__Corynebacteriales	f__Nocardiaceae	g__Rhodococcus	s__Rhodococcus opacus	d__Bacteria	p__Actinobacteriota	c__Actinobacteria	o__Mycobacteriales	f__Mycobacteriaceae	g__Rhodococcus	s__Rhodococcus opacus_C	4	4	0	4	4	0	X	X	NC_012522.1:23s_0:16s_1:317|NC_012522.1:23s_2:16s_3:310|NC_012522.1:16s_4:23s_5:331|NC_012522.1:16s_6:23s_7:310	NC_012522.1:23s:-:696641:3157|NC_012522.1:16s:-:700115:1524|NC_012522.1:23s:-:1242025:3157|NC_012522.1:16s:-:1245492:1525|NC_012522.1:16s:+:4102640:1524|NC_012522.1:23s:+:4104495:3157|NC_012522.1:16s:+:4596001:1524|NC_012522.1:23s:+:4597835:3157	AP011115.1:23s:-:697285:2301|AP011115.1:16s:-:700154:1477|AP011115.1:23s:-:1242669:2301|AP011115.1:16s:-:1245531:1478|AP011115.1:16s:+:4102648:1477|AP011115.1:23s:+:4104707:2301|AP011115.1:16s:+:4596009:1477|AP011115.1:23s:+:4598047:2301	4	0	8	0	linked	8834939	1524.25	3157	32.3789	41.6598	44.2271
GCF_000010825.1	p__Proteobacteria	c__Alphaproteobacteria	o__Rhodospirillales	f__Acetobacteraceae	g__Acetobacter	s__Acetobacter pasteurianus	d__Bacteria	p__Proteobacteria	c__Alphaproteobacteria	o__Acetobacterales	f__Acetobacteraceae	g__Acetobacter	s__Acetobacter pasteurianus	5	5	0	5	5	0	X	X	NC_013209.1:23s_0:16s_1:710|NC_013209.1:23s_2:16s_3:710|NC_013209.1:23s_4:16s_5:710|NC_013209.1:23s_6:16s_7:710|NC_013209.1:23s_8:16s_9:710	NC_013209.1:23s:-:1536754:2743|NC_013209.1:16s:-:1540207:1501|NC_013209.1:23s:-:1729837:2743|NC_013209.1:16s:-:1733290:1501|NC_013209.1:23s:-:2282061:2743|NC_013209.1:16s:-:2285514:1501|NC_013209.1:23s:-:2607905:2743|NC_013209.1:16s:-:2611358:1501|NC_013209.1:23s:-:2764365:2743|NC_013209.1:16s:-:2767818:1501	AP011121.1:23s:-:1537381:1931|AP011121.1:16s:-:1540253:1446|AP011121.1:23s:-:1730464:1931|AP011121.1:16s:-:1733336:1446|AP011121.1:23s:-:2282688:1931|AP011121.1:16s:-:2285560:1446|AP011121.1:23s:-:2608532:1931|AP011121.1:16s:-:2611404:1446|AP011121.1:23s:-:2764992:1931|AP011121.1:16s:-:2767864:1446	5	0	10	0	linked	3340249	1501	2743	46.9005	44.7035	45.3153
GCF_000010845.1	p__Proteobacteria	c__Alphaproteobacteria	o__Rhodospirillales	f__Acetobacteraceae	g__Acetobacter	s__Acetobacter pasteurianus	d__Bacteria	p__Proteobacteria	c__Alphaproteobacteria	o__Acetobacterales	f__Acetobacteraceae	g__Acetobacter	s__Acetobacter pasteurianus	5	5	0	5	5	0	X	X	NC_017100.1:23s_0:16s_1:710|NC_017100.1:23s_2:16s_3:710|NC_017100.1:23s_4:16s_5:710|NC_017100.1:23s_6:16s_7:710|NC_017100.1:23s_8:16s_9:710	NC_017100.1:23s:-:1537765:2743|NC_017100.1:16s:-:1541218:1501|NC_017100.1:23s:-:1730848:2743|NC_017100.1:16s:-:1734301:1501|NC_017100.1:23s:-:2284683:2743|NC_017100.1:16s:-:2288136:1501|NC_017100.1:23s:-:2609112:2743|NC_017100.1:16s:-:2612565:1501|NC_017100.1:23s:-:2764157:2743|NC_017100.1:16s:-:2767610:1501	AP011128.1:23s:-:1538392:1931|AP011128.1:16s:-:1541264:1446|AP011128.1:23s:-:1731475:1931|AP011128.1:16s:-:1734347:1446|AP011128.1:23s:-:2285310:1931|AP011128.1:16s:-:2288182:1446|AP011128.1:23s:-:2609739:1931|AP011128.1:16s:-:2612611:1446|AP011128.1:23s:-:2764784:1931|AP011128.1:16s:-:2767656:1446	5	0	10	0	linked	3339669	1501	2743	46.8996	44.7035	45.3153
GCF_000010865.1	p__Proteobacteria	c__Alphaproteobacteria	o__Rhodospirillales	f__Acetobacteraceae	g__Acetobacter	s__Acetobacter pasteurianus	d__Bacteria	p__Proteobacteria	c__Alphaproteobacteria	o__Acetobacterales	f__Acetobacteraceae	g__Acetobacter	s__Acetobacter pasteurianus	5	5	0	5	5	0	X	X	NC_017121.1:23s_0:16s_1:710|NC_017121.1:23s_2:16s_3:710|NC_017121.1:23s_4:16s_5:710|NC_017121.1:23s_6:16s_7:710|NC_017121.1:23s_8:16s_9:710	NC_017121.1:23s:-:1536748:2743|NC_017121.1:16s:-:1540201:1501|NC_017121.1:23s:-:1729831:2743|NC_017121.1:16s:-:1733284:1501|NC_017121.1:23s:-:2282025:2743|NC_017121.1:16s:-:2285478:1501|NC_017121.1:23s:-:2606454:2743|NC_017121.1:16s:-:2609907:1501|NC_017121.1:23s:-:2762914:2743|NC_017121.1:16s:-:2766367:1501	AP011135.1:23s:-:1537375:1931|AP011135.1:16s:-:1540247:1446|AP011135.1:23s:-:1730458:1931|AP011135.1:16s:-:1733330:1446|AP011135.1:23s:-:2282652:1931|AP011135.1:16s:-:2285524:1446|AP011135.1:23s:-:2607081:1931|AP011135.1:16s:-:2609953:1446|AP011135.1:23s:-:2763541:1931|AP011135.1:16s:-:2766413:1446	5	0	10	0	linked	3.33843e+06	1501	2743	46.9014	44.7035	45.3153
GCF_000010885.1	p__Proteobacteria	c__Alphaproteobacteria	o__Rhodospirillales	f__Acetobacteraceae	g__Acetobacter	s__Acetobacter pasteurianus	d__Bacteria	p__Proteobacteria	c__Alphaproteobacteria	o__Acetobacterales	f__Acetobacteraceae	g__Acetobacter	s__Acetobacter pasteurianus	5	5	0	5	5	0	X	X	NC_017125.1:23s_0:16s_1:710|NC_017125.1:23s_2:16s_3:710|NC_017125.1:23s_4:16s_5:710|NC_017125.1:23s_6:16s_7:710|NC_017125.1:23s_8:16s_9:710	NC_017125.1:23s:-:1537765:2743|NC_017125.1:16s:-:1541218:1501|NC_017125.1:23s:-:1730848:2743|NC_017125.1:16s:-:1734301:1501|NC_017125.1:23s:-:2284663:2743|NC_017125.1:16s:-:2288116:1501|NC_017125.1:23s:-:2609092:2743|NC_017125.1:16s:-:2612545:1501|NC_017125.1:23s:-:2764137:2743|NC_017125.1:16s:-:2767590:1501	AP011142.1:23s:-:1538392:1931|AP011142.1:16s:-:1541264:1446|AP011142.1:23s:-:1731475:1931|AP011142.1:16s:-:1734347:1446|AP011142.1:23s:-:2285290:1931|AP011142.1:16s:-:2288162:1446|AP011142.1:23s:-:2609719:1931|AP011142.1:16s:-:2612591:1446|AP011142.1:23s:-:2764764:1931|AP011142.1:16s:-:2767636:1446	5	0	10	0	linked	3.33965e+06	1501	2743	46.8997	44.7035	45.3153
GCF_000010905.1	p__Proteobacteria	c__Alphaproteobacteria	o__Rhodospirillales	f__Acetobacteraceae	g__Acetobacter	s__Acetobacter pasteurianus	d__Bacteria	p__Proteobacteria	c__Alphaproteobacteria	o__Acetobacterales	f__Acetobacteraceae	g__Acetobacter	s__Acetobacter pasteurianus	5	5	0	5	5	0	X	X	NC_017146.1:23s_0:16s_1:710|NC_017146.1:23s_2:16s_3:710|NC_017146.1:23s_4:16s_5:710|NC_017146.1:23s_6:16s_7:710|NC_017146.1:23s_8:16s_9:710	NC_017146.1:23s:-:1537765:2743|NC_017146.1:16s:-:1541218:1501|NC_017146.1:23s:-:1730848:2743|NC_017146.1:16s:-:1734301:1501|NC_017146.1:23s:-:2284705:2743|NC_017146.1:16s:-:2288158:1501|NC_017146.1:23s:-:2609134:2743|NC_017146.1:16s:-:2612587:1501|NC_017146.1:23s:-:2764179:2743|NC_017146.1:16s:-:2767632:1501	AP011149.1:23s:-:1538392:1931|AP011149.1:16s:-:1541264:1446|AP011149.1:23s:-:1731475:1931|AP011149.1:16s:-:1734347:1446|AP011149.1:23s:-:2285332:1931|AP011149.1:16s:-:2288204:1446|AP011149.1:23s:-:2609761:1931|AP011149.1:16s:-:2612633:1446|AP011149.1:23s:-:2764806:1931|AP011149.1:16s:-:2767678:1446	5	0	10	0	linked	3339683	1501	2743	46.8996	44.7035	45.3153
GCF_000010925.1	p__Proteobacteria	c__Alphaproteobacteria	o__Rhodospirillales	f__Acetobacteraceae	g__Acetobacter	s__Acetobacter pasteurianus	d__Bacteria	p__Proteobacteria	c__Alphaproteobacteria	o__Acetobacterales	f__Acetobacteraceae	g__Acetobacter	s__Acetobacter pasteurianus	5	5	0	5	5	0	X	X	NC_017111.1:23s_0:16s_1:710|NC_017111.1:23s_2:16s_3:710|NC_017111.1:23s_4:16s_5:710|NC_017111.1:23s_6:16s_7:710|NC_017111.1:23s_8:16s_9:710	NC_017111.1:23s:-:1536748:2743|NC_017111.1:16s:-:1540201:1501|NC_017111.1:23s:-:1729831:2743|NC_017111.1:16s:-:1733284:1501|NC_017111.1:23s:-:2282038:2743|NC_017111.1:16s:-:2285491:1501|NC_017111.1:23s:-:2606467:2743|NC_017111.1:16s:-:2609920:1501|NC_017111.1:23s:-:2761512:2743|NC_017111.1:16s:-:2764965:1501	AP011156.1:23s:-:1537375:1931|AP011156.1:16s:-:1540247:1446|AP011156.1:23s:-:1730458:1931|AP011156.1:16s:-:1733330:1446|AP011156.1:23s:-:2282665:1931|AP011156.1:16s:-:2285537:1446|AP011156.1:23s:-:2607094:1931|AP011156.1:16s:-:2609966:1446|AP011156.1:23s:-:2762139:1931|AP011156.1:16s:-:2765011:1446	5	0	10	0	linked	3337040	1501	2743	46.9025	44.7035	45.3153
GCF_000010945.1	p__Proteobacteria	c__Alphaproteobacteria	o__Rhodospirillales	f__Acetobacteraceae	g__Acetobacter	s__Acetobacter pasteurianus	d__Bacteria	p__Proteobacteria	c__Alphaproteobacteria	o__Acetobacterales	f__Acetobacteraceae	g__Acetobacter	s__Acetobacter pasteurianus	4	4	0	4	4	0	X	X	NC_017150.1:23s_0:16s_1:710|NC_017150.1:23s_2:16s_3:710|NC_017150.1:23s_4:16s_5:710|NC_017150.1:23s_6:16s_7:710	NC_017150.1:23s:-:1637583:2743|NC_017150.1:16s:-:1641036:1501|NC_017150.1:23s:-:2189807:2743|NC_017150.1:16s:-:2193260:1501|NC_017150.1:23s:-:2515651:2743|NC_017150.1:16s:-:2519104:1501|NC_017150.1:23s:-:2672111:2743|NC_017150.1:16s:-:2675564:1501	AP011163.1:23s:-:1638210:1931|AP011163.1:16s:-:1641082:1446|AP011163.1:23s:-:2190434:1931|AP011163.1:16s:-:2193306:1446|AP011163.1:23s:-:2516278:1931|AP011163.1:16s:-:2519150:1446|AP011163.1:23s:-:2672738:1931|AP011163.1:16s:-:2675610:1446	4	0	8	0	linked	3247995	1501	2743	46.8565	44.7035	45.3153
GCF_000010965.1	p__Proteobacteria	c__Alphaproteobacteria	o__Rhodospirillales	f__Acetobacteraceae	g__Acetobacter	s__Acetobacter pasteurianus	d__Bacteria	p__Proteobacteria	c__Alphaproteobacteria	o__Acetobacterales	f__Acetobacteraceae	g__Acetobacter	s__Acetobacter pasteurianus	5	5	0	5	5	0	X	X	NC_017108.1:23s_0:16s_1:710|NC_017108.1:23s_2:16s_3:710|NC_017108.1:23s_4:16s_5:710|NC_017108.1:23s_6:16s_7:710|NC_017108.1:23s_8:16s_9:710	NC_017108.1:23s:-:1536748:2743|NC_017108.1:16s:-:1540201:1501|NC_017108.1:23s:-:1729831:2743|NC_017108.1:16s:-:1733284:1501|NC_017108.1:23s:-:2282020:2743|NC_017108.1:16s:-:2285473:1501|NC_017108.1:23s:-:2606449:2743|NC_017108.1:16s:-:2609902:1501|NC_017108.1:23s:-:2761494:2743|NC_017108.1:16s:-:2764947:1501	AP011170.1:23s:-:1537375:1931|AP011170.1:16s:-:1540247:1446|AP011170.1:23s:-:1730458:1931|AP011170.1:16s:-:1733330:1446|AP011170.1:23s:-:2282647:1931|AP011170.1:16s:-:2285519:1446|AP011170.1:23s:-:2607076:1931|AP011170.1:16s:-:2609948:1446|AP011170.1:23s:-:2762121:1931|AP011170.1:16s:-:2764993:1446	5	0	10	0	linked	3.33699e+06	1501	2743	46.9025	44.7035	45.3153
GCF_000010985.1	p__Deferribacteres	c__Deferribacteres	o__Deferribacterales	f__Deferribacteraceae	g__Deferribacter	s__Deferribacter desulfuricans	d__Bacteria	p__Deferribacterota	c__Deferribacteres	o__Deferribacterales	f__Deferribacteraceae	g__Deferribacter	s__Deferribacter desulfuricans	2	2	0	2	2	0	X	X	NC_013939.1:16s_0:23s_1:379|NC_013939.1:23s_2:16s_3:379	NC_013939.1:16s:+:580772:1565|NC_013939.1:23s:+:582716:2953|NC_013939.1:23s:-:2189644:2952|NC_013939.1:16s:-:2192975:1565	AP011529.1:16s:+:580779:1519|AP011529.1:23s:+:582907:2108|AP011529.1:23s:-:2190298:2107|AP011529.1:16s:-:2193014:1519	2	0	4	0	linked	2.54293e+06	1565	2952.5	69.6892	40.6709	42.8281
GCF_000011025.1	p__Actinobacteria	c__Actinobacteria	o__Micrococcales	f__Micrococcaceae	g__Rothia	s__Rothia mucilaginosa	d__Bacteria	p__Actinobacteriota	c__Actinobacteria	o__Actinomycetales	f__Micrococcaceae	g__Rothia	s__Rothia sp001808955	3	3	0	2	2	0	X	X	NC_013715.1:23s_0:16s_1:299|NC_013715.1:23s_2:16s_3:299|NC_013715.1:16s_4:Single_copy:NA	NC_013715.1:23s:-:1588767:3092|NC_013715.1:16s:-:1592158:1534|NC_013715.1:23s:-:1939631:3092|NC_013715.1:16s:-:1943022:1534|NC_013715.1:16s:-:2241529:1534	AP011540.1:23s:-:1589415:2253|AP011540.1:16s:-:1592200:1485|AP011540.1:23s:-:1940279:2253|AP011540.1:16s:-:1943064:1485|AP011540.1:16s:-:2241571:1485	2	0	4	1	mixed	2.2646e+06	1534	3092	40.3777	44.2634	47.0569
GCF_000011045.1	p__Firmicutes	c__Bacilli	o__Lactobacillales	f__Lactobacillaceae	g__Lactobacillus	s__Lactobacillus rhamnosus	d__Bacteria	p__Firmicutes	c__Bacilli	o__Lactobacillales	f__Lactobacillaceae	g__Lactobacillus_C	s__Lactobacillus_C rhamnosus	5	5	0	5	5	0	X	X	NC_017482.1:16s_0:23s_1:211|NC_017482.1:16s_2:23s_3:211|NC_017482.1:16s_4:23s_5:211|NC_017482.1:23s_6:16s_7:424|NC_017482.1:23s_8:16s_9:424	NC_017482.1:16s:+:306772:1579|NC_017482.1:23s:+:308562:2920|NC_017482.1:16s:+:820809:1579|NC_017482.1:23s:+:822599:2920|NC_017482.1:16s:+:840850:1579|NC_017482.1:23s:+:842640:2920|NC_017482.1:23s:-:1920459:2921|NC_017482.1:16s:-:1923804:1579|NC_017482.1:23s:-:2560407:2920|NC_017482.1:16s:-:2563751:1579	AP011548.1:16s:+:306780:1528|AP011548.1:23s:+:308750:2088|AP011548.1:16s:+:820817:1528|AP011548.1:23s:+:822787:2088|AP011548.1:16s:+:840858:1528|AP011548.1:23s:+:842828:2088|AP011548.1:23s:-:1921103:2088|AP011548.1:16s:-:1923847:1528|AP011548.1:23s:-:2561051:2088|AP011548.1:16s:-:2563794:1528	5	0	10	0	linked	3005051	1579	2920.2	53.3081	47.9544	47.8186
GCF_000011065.1	p__Bacteroidetes	c__Bacteroidia	o__Bacteroidales	f__Bacteroidaceae	g__Bacteroides	s__Bacteroides thetaiotaomicron	d__Bacteria	p__Bacteroidota	c__Bacteroidia	o__Bacteroidales	f__Bacteroidaceae	g__Bacteroides	s__Bacteroides thetaiotaomicron	5	5	0	5	5	0	X	X	NC_004663.1:23s_0:16s_1:589|NC_004663.1:23s_2:16s_3:589|NC_004663.1:23s_4:16s_5:589|NC_004663.1:23s_6:16s_7:589|NC_004663.1:16s_8:23s_9:589	NC_004663.1:23s:-:1626942:2653|NC_004663.1:16s:-:1630184:1380|NC_004663.1:23s:-:2337467:2653|NC_004663.1:16s:-:2340709:1483|NC_004663.1:23s:-:3031472:2653|NC_004663.1:16s:-:3034714:1482|NC_004663.1:23s:-:3325722:2654|NC_004663.1:16s:-:3328965:1482|NC_004663.1:16s:+:4983424:1483|NC_004663.1:23s:+:4985496:2654	AE015928.1:23s:-:1627353:2079|AE015928.1:16s:-:1630167:1483|AE015928.1:23s:-:2337878:2079|AE015928.1:16s:-:2340692:1488|AE015928.1:23s:-:3031883:2079|AE015928.1:16s:-:3034697:1487|AE015928.1:23s:-:3326133:2080|AE015928.1:16s:-:3328948:1487|AE015928.1:16s:+:4983436:1488|AE015928.1:23s:+:4985659:2080	5	0	10	0	linked	6293399	1462	2653.4	57.1397	49.9575	50.6294
GCF_000011145.1	p__Firmicutes	c__Bacilli	o__Bacillales	f__Bacillaceae	g__Bacillus	s__Bacillus halodurans	d__Bacteria	p__Firmicutes	c__Bacilli	o__Bacillales	f__Bacillaceae_D	g__Bacillus_M	s__Bacillus_M okuhidensis	8	8	0	8	8	0	X	X	NC_002570.2:16s_0:23s_1:675|NC_002570.2:16s_2:23s_3:847|NC_002570.2:16s_4:23s_5:994|NC_002570.2:16s_6:23s_7:799|NC_002570.2:16s_8:23s_9:674|NC_002570.2:16s_10:23s_11:723|NC_002570.2:16s_12:23s_13:963|NC_002570.2:16s_14:23s_15:847	NC_002570.2:16s:+:22818:1554|NC_002570.2:23s:+:25047:2949|NC_002570.2:16s:+:50587:1554|NC_002570.2:23s:+:52988:2945|NC_002570.2:16s:+:117373:1554|NC_002570.2:23s:+:119921:2945|NC_002570.2:16s:+:124392:1555|NC_002570.2:23s:+:126746:2949|NC_002570.2:16s:+:261928:1554|NC_002570.2:23s:+:264156:2949|NC_002570.2:16s:+:559242:1554|NC_002570.2:23s:+:561519:2945|NC_002570.2:16s:+:656196:1554|NC_002570.2:2…	BA000004.3:16s:+:22826:1508|BA000004.3:23s:+:25244:2106|BA000004.3:16s:+:50595:1508|BA000004.3:23s:+:53181:2106|BA000004.3:16s:+:117381:1508|BA000004.3:23s:+:120114:2106|BA000004.3:16s:+:124400:1509|BA000004.3:23s:+:126943:2106|BA000004.3:16s:+:261936:1508|BA000004.3:23s:+:264353:2106|BA000004.3:16s:+:559250:1508|BA000004.3:23s:+:561712:2106|BA000004.3:16s:+:656204:1508|BA000004.3:23s:+:658910:21…	8	0	16	0	linked	4.20235e+06	1554.25	2947	56.3145	45.5606	46.4455
GCF_000011165.1	p__Chlamydiae	c__Chlamydiia	o__Chlamydiales	f__Chlamydiaceae	g__Chlamydia	s__Chlamydia pneumoniae	d__Bacteria	p__Verrucomicrobiota_A	c__Chlamydiia	o__Chlamydiales	f__Chlamydiaceae	g__Chlamydophila	s__Chlamydophila pneumoniae	1	1	0	1	1	0	O	X	NC_002491.1:16s_0:23s_1:216	NC_002491.1:16s:+:999881:1561|NC_002491.1:23s:+:1001658:2943	BA000008.3:16s:+:999888:1512|BA000008.3:23s:+:1001851:2117	1	0	2	0	linked	1226565	1561	2943	59.4185	50.6726	53.5168
GCF_000011225.1	p__Tenericutes	c__Mollicutes	o__Mycoplasmatales	f__Mycoplasmataceae	g__Mycoplasma	s__Mycoplasma penetrans	d__Bacteria	p__Firmicutes	c__Bacilli	o__Mycoplasmatales	f__Mycoplasmoidaceae	g__Malacoplasma	s__Malacoplasma penetrans	1	1	0	1	1	0	X	O	NC_004432.1:23s_0:16s_1:237	NC_004432.1:23s:-:1233370:2881|NC_004432.1:16s:-:1236488:1526	BA000026.2:23s:-:1233995:2063|BA000026.2:16s:-:1236526:1470	1	0	2	0	linked	1358633	1526	2881	74.2825	53.6042	54.5644
GCF_000011245.1	p__Firmicutes	c__Bacilli	o__Bacillales	f__Bacillaceae	g__Oceanobacillus	s__Oceanobacillus iheyensis	d__Bacteria	p__Firmicutes	c__Bacilli	o__Bacillales	f__Amphibacillaceae	g__Oceanobacillus	s__Oceanobacillus iheyensis	7	7	0	7	7	0	X	X	NC_004193.1:16s_0:23s_1:229|NC_004193.1:16s_2:23s_3:229|NC_004193.1:16s_4:23s_5:229|NC_004193.1:16s_6:23s_7:529|NC_004193.1:16s_8:23s_9:267|NC_004193.1:16s_10:23s_11:229|NC_004193.1:23s_12:16s_13:329	NC_004193.1:16s:+:91493:1568|NC_004193.1:23s:+:93290:2931|NC_004193.1:16s:+:97474:1568|NC_004193.1:23s:+:99271:2931|NC_004193.1:16s:+:103455:1568|NC_004193.1:23s:+:105252:2931|NC_004193.1:16s:+:214375:1568|NC_004193.1:23s:+:216472:2931|NC_004193.1:16s:+:670417:1568|NC_004193.1:23s:+:672252:2931|NC_004193.1:16s:+:957735:1568|NC_004193.1:23s:+:959532:2931|NC_004193.1:23s:-:2350390:2925|NC_004193.1:…	BA000028.3:16s:+:91500:1522|BA000028.3:23s:+:93481:2090|BA000028.3:16s:+:97481:1522|BA000028.3:23s:+:99462:2090|BA000028.3:16s:+:103462:1522|BA000028.3:23s:+:105443:2090|BA000028.3:16s:+:214382:1522|BA000028.3:23s:+:216663:2090|BA000028.3:16s:+:670424:1522|BA000028.3:23s:+:672443:2090|BA000028.3:16s:+:957742:1522|BA000028.3:23s:+:959723:2090|BA000028.3:23s:-:2351034:2090|BA000028.3:16s:-:2353682:…	7	0	14	0	linked	3630528	1568	2930.14	64.3187	47.1301	47.6768
GCF_000011265.1	p__Firmicutes	c__Bacilli	o__Bacillales	f__Staphylococcaceae	g__Staphylococcus	s__Staphylococcus aureus	d__Bacteria	p__Firmicutes	c__Bacilli	o__Staphylococcales	f__Staphylococcaceae	g__Staphylococcus	s__Staphylococcus aureus	6	6	0	6	6	0	X	X	NC_003923.1:16s_0:23s_1:299|NC_003923.1:16s_2:23s_3:315|NC_003923.1:16s_4:23s_5:332|NC_003923.1:23s_6:16s_7:547|NC_003923.1:23s_8:16s_9:543|NC_003923.1:23s_10:16s_11:420	NC_003923.1:16s:+:491534:1557|NC_003923.1:23s:+:493390:2926|NC_003923.1:16s:+:535773:1557|NC_003923.1:23s:+:537645:2926|NC_003923.1:16s:+:540967:1557|NC_003923.1:23s:+:542856:2926|NC_003923.1:23s:-:1959432:2926|NC_003923.1:16s:-:1962905:1557|NC_003923.1:23s:-:2137364:2926|NC_003923.1:16s:-:2140833:1557|NC_003923.1:23s:-:2250933:2926|NC_003923.1:16s:-:2254279:1557	BA000033.2:16s:+:491542:1510|BA000033.2:23s:+:493581:2094|BA000033.2:16s:+:535781:1510|BA000033.2:23s:+:537836:2094|BA000033.2:16s:+:540975:1510|BA000033.2:23s:+:543047:2094|BA000033.2:23s:-:1960073:2094|BA000033.2:16s:-:1962944:1510|BA000033.2:23s:-:2138005:2094|BA000033.2:16s:-:2140872:1510|BA000033.2:23s:-:2251574:2094|BA000033.2:16s:-:2254318:1510	6	0	12	0	linked	2820462	1557	2926	67.1704	49.0473	50.0228
GCF_000011285.1	p__Firmicutes	c__Bacilli	o__Lactobacillales	f__Streptococcaceae	g__Streptococcus	s__Streptococcus pyogenes	d__Bacteria	p__Firmicutes	c__Bacilli	o__Lactobacillales	f__Streptococcaceae	g__Streptococcus	s__Streptococcus pyogenes	5	5	0	5	5	0	X	X	NC_004606.1:16s_0:23s_1:414|NC_004606.1:16s_2:23s_3:414|NC_004606.1:16s_4:23s_5:414|NC_004606.1:16s_6:23s_7:414|NC_004606.1:23s_8:16s_9:414	NC_004606.1:16s:+:17066:1556|NC_004606.1:23s:+:19036:2906|NC_004606.1:16s:+:74045:1556|NC_004606.1:23s:+:76015:2906|NC_004606.1:16s:+:250100:1556|NC_004606.1:23s:+:252070:2906|NC_004606.1:16s:+:537236:1556|NC_004606.1:23s:+:539206:2906|NC_004606.1:23s:-:1635682:2906|NC_004606.1:16s:-:1639002:1556	BA000034.2:16s:+:17072:1507|BA000034.2:23s:+:19220:2077|BA000034.2:16s:+:74051:1507|BA000034.2:23s:+:76199:2077|BA000034.2:16s:+:250106:1507|BA000034.2:23s:+:252254:2077|BA000034.2:16s:+:537242:1507|BA000034.2:23s:+:539390:2077|BA000034.2:23s:-:1636327:2077|BA000034.2:16s:-:1639045:1507	5	0	10	0	linked	1894275	1556	2906	61.4497	47.4936	50.2753
GCF_000011305.1	p__Actinobacteria	c__Actinobacteria	o__Corynebacteriales	f__Corynebacteriaceae	g__Corynebacterium	s__Corynebacterium efficiens	d__Bacteria	p__Actinobacteriota	c__Actinobacteria	o__Mycobacteriales	f__Mycobacteriaceae	g__Corynebacterium	s__Corynebacterium efficiens	5	5	0	5	5	0	X	X	NC_004369.1:16s_0:23s_1:359|NC_004369.1:16s_2:23s_3:359|NC_004369.1:23s_4:16s_5:360|NC_004369.1:23s_6:16s_7:360|NC_004369.1:23s_8:16s_9:360	NC_004369.1:16s:+:931661:1529|NC_004369.1:23s:+:933549:3079|NC_004369.1:16s:+:1611138:1529|NC_004369.1:23s:+:1613026:3078|NC_004369.1:23s:-:2595133:3078|NC_004369.1:16s:-:2598571:1529|NC_004369.1:23s:-:2977649:3078|NC_004369.1:16s:-:2981087:1529|NC_004369.1:23s:-:2986524:3079|NC_004369.1:16s:-:2989963:1530	BA000035.2:16s:+:931668:1479|BA000035.2:23s:+:933739:2265|BA000035.2:16s:+:1611145:1479|BA000035.2:23s:+:1613216:2264|BA000035.2:23s:-:2595757:2264|BA000035.2:16s:-:2598614:1479|BA000035.2:23s:-:2978273:2264|BA000035.2:16s:-:2981130:1479|BA000035.2:23s:-:2987148:2265|BA000035.2:16s:-:2990006:1480	5	0	10	0	linked	3219505	1529.2	3078.4	37.0262	43.1206	46.2838
GCF_000011325.1	p__Actinobacteria	c__Actinobacteria	o__Corynebacteriales	f__Corynebacteriaceae	g__Corynebacterium	s__Corynebacterium glutamicum	d__Bacteria	p__Actinobacteriota	c__Actinobacteria	o__Mycobacteriales	f__Mycobacteriaceae	g__Corynebacterium	s__Corynebacterium glutamicum	6	6	0	6	6	0	X	X	NC_003450.3:16s_0:23s_1:387|NC_003450.3:16s_2:23s_3:389|NC_003450.3:16s_4:23s_5:390|NC_003450.3:23s_6:16s_7:389|NC_003450.3:23s_8:16s_9:389|NC_003450.3:23s_10:16s_11:389	NC_003450.3:16s:+:76643:1524|NC_003450.3:23s:+:78554:3088|NC_003450.3:16s:+:856119:1525|NC_003450.3:23s:+:858033:3080|NC_003450.3:16s:+:1479364:1524|NC_003450.3:23s:+:1481278:3086|NC_003450.3:23s:-:2703948:3088|NC_003450.3:16s:-:2707425:1524|NC_003450.3:23s:-:2712815:3088|NC_003450.3:16s:-:2716292:1524|NC_003450.3:23s:-:3146203:3087|NC_003450.3:16s:-:3149679:1524	BA000036.3:16s:+:76648:1482|BA000036.3:23s:+:78745:2268|BA000036.3:16s:+:856124:1483|BA000036.3:23s:+:858224:2260|BA000036.3:16s:+:1479369:1482|BA000036.3:23s:+:1481468:2267|BA000036.3:23s:-:2704577:2268|BA000036.3:16s:-:2707462:1482|BA000036.3:23s:-:2713444:2268|BA000036.3:16s:-:2716329:1482|BA000036.3:23s:-:3146832:2267|BA000036.3:16s:-:3149716:1482	6	0	12	0	linked	3309401	1524.17	3086.17	46.1897	43.4226	46.8812
GCF_000011345.1	p__Cyanobacteria	c__	o__Synechococcales	f__Synechococcaceae	g__Thermosynechococcus	s__Thermosynechococcus elongatus	d__Bacteria	p__Cyanobacteria	c__Cyanobacteriia	o__Thermosynechococcales	f__Thermosynechococcaceae	g__Thermosynechococcus	s__Thermosynechococcus elongatus	1	1	0	1	1	0	X	X	NC_004113.1:23s_0:16s_1:420	NC_004113.1:23s:-:2331207:3616|NC_004113.1:16s:-:2335243:1491	BA000039.2:23s:-:2332594:2057|BA000039.2:16s:-:2335279:1448	1	0	2	0	linked	2593857	1491	3616	46.0821	43.9302	47.8429
GCF_000011365.1	p__Proteobacteria	c__Alphaproteobacteria	o__Rhizobiales	f__Bradyrhizobiaceae	g__Bradyrhizobium	s__Bradyrhizobium diazoefficiens	d__Bacteria	p__Proteobacteria	c__Alphaproteobacteria	o__Rhizobiales	f__Xanthobacteraceae	g__Bradyrhizobium	s__Bradyrhizobium diazoefficiens	1	1	0	1	1	0	X	X	NC_004463.1:16s_0:23s_1:808	NC_004463.1:16s:+:1528226:1490|NC_004463.1:23s:+:1530524:2874	BA000040.2:16s:+:1528234:1447|BA000040.2:23s:+:1530827:1941	1	0	2	0	linked	9.10583e+06	1490	2874	35.9406	44.4966	46.5205
GCF_000011385.1	p__Cyanobacteria	c__Gloeobacteria	o__Gloeobacterales	f__Gloeobacteraceae	g__Gloeobacter	s__Gloeobacter violaceus	d__Bacteria	p__Cyanobacteria	c__Cyanobacteriia	o__Gloeobacterales	f__Gloeobacteraceae	g__Gloeobacter	s__Gloeobacter violaceus	1	1	0	1	1	0	X	O	NC_005125.1:23s_0:16s_1:458	NC_005125.1:23s:-:1567992:2781|NC_005125.1:16s:-:1571231:1485	BA000045.2:23s:-:1568629:1975|BA000045.2:16s:-:1571266:1443	1	0	2	0	linked	4659019	1485	2781	38.0021	42.6936	45.1996
GCF_000011405.1	p__Proteobacteria	c__Gammaproteobacteria	o__Thiotrichales	f__Francisellaceae	g__Francisella	s__Francisella tularensis	d__Bacteria	p__Proteobacteria	c__Gammaproteobacteria	o__Francisellales	f__Francisellaceae	g__Francisella	s__Francisella tularensis	3	3	0	3	3	0	X	X	NC_017463.1:16s_0:23s_1:308|NC_017463.1:16s_2:23s_3:308|NC_017463.1:16s_4:23s_5:308	NC_017463.1:16s:+:124345:1539|NC_017463.1:23s:+:126192:2888|NC_017463.1:16s:+:419284:1539|NC_017463.1:23s:+:421131:2887|NC_017463.1:16s:+:1123270:1539|NC_017463.1:23s:+:1125117:2887	BK006741.1:16s:+:124355:1486|BK006741.1:23s:+:126371:2065|BK006741.1:16s:+:419294:1486|BK006741.1:23s:+:421310:2064|BK006741.1:16s:+:1123280:1486|BK006741.1:23s:+:1125296:2064	3	0	6	0	linked	1895727	1539	2887.33	67.8419	48.2131	51.9626
GCF_000011465.1	p__Cyanobacteria	c__	o__Synechococcales	f__Prochloraceae	g__Prochlorococcus	s__Prochlorococcus marinus	d__Bacteria	p__Cyanobacteria	c__Cyanobacteriia	o__Synechococcales	f__Cyanobiaceae	g__Prochlorococcus_A	s__Prochlorococcus_A marinus_S	1	1	0	1	1	0	X	X	NC_005072.1:16s_0:23s_1:546	NC_005072.1:16s:+:313043:1483|NC_005072.1:23s:+:315072:2882	BX548174.1:16s:+:313048:1443|BX548174.1:23s:+:315248:2060	1	0	2	0	linked	1.65799e+06	1483	2882	69.2008	45.5833	47.7793
GCF_000011485.1	p__Cyanobacteria	c__	o__Synechococcales	f__Prochloraceae	g__Prochlorococcus	s__Prochlorococcus marinus	d__Bacteria	p__Cyanobacteria	c__Cyanobacteriia	o__Synechococcales	f__Cyanobiaceae	g__Prochlorococcus_C	s__Prochlorococcus_C marinus_B	2	2	0	2	2	0	X	X	NC_005071.1:16s_0:23s_1:827|NC_005071.1:23s_2:16s_3:827	NC_005071.1:16s:+:208846:1483|NC_005071.1:23s:+:211156:2879|NC_005071.1:23s:-:1748454:2879|NC_005071.1:16s:-:1752160:1483	BX548175.1:16s:+:208851:1443|BX548175.1:23s:+:211332:2061|BX548175.1:23s:-:1749096:2061|BX548175.1:16s:-:1752195:1443	2	0	4	0	linked	2410873	1483	2879	49.2602	44.6392	45.8493
GCF_000011505.1	p__Firmicutes	c__Bacilli	o__Bacillales	f__Staphylococcaceae	g__Staphylococcus	s__Staphylococcus aureus	d__Bacteria	p__Firmicutes	c__Bacilli	o__Staphylococcales	f__Staphylococcaceae	g__Staphylococcus	s__Staphylococcus aureus	5	5	0	5	5	0	X	X	NC_002952.2:16s_0:23s_1:420|NC_002952.2:16s_2:23s_3:455|NC_002952.2:23s_4:16s_5:470|NC_002952.2:23s_6:16s_7:361|NC_002952.2:23s_8:16s_9:436	NC_002952.2:16s:+:514251:1557|NC_002952.2:23s:+:516228:2926|NC_002952.2:16s:+:559978:1557|NC_002952.2:23s:+:561990:2926|NC_002952.2:23s:-:2036408:2926|NC_002952.2:16s:-:2039804:1558|NC_002952.2:23s:-:2213960:2929|NC_002952.2:16s:-:2217250:1557|NC_002952.2:23s:-:2332371:2927|NC_002952.2:16s:-:2335734:1556	BX571856.1:16s:+:514259:1510|BX571856.1:23s:+:516419:2094|BX571856.1:16s:+:559986:1510|BX571856.1:23s:+:562181:2094|BX571856.1:23s:-:2037049:2094|BX571856.1:16s:-:2039843:1511|BX571856.1:23s:-:2214602:2096|BX571856.1:16s:-:2217289:1510|BX571856.1:23s:-:2333013:2094|BX571856.1:16s:-:2335773:1509	5	0	10	0	linked	2902619	1557	2926.8	67.1928	48.966	50.0752
GCF_000011525.1	p__Firmicutes	c__Bacilli	o__Bacillales	f__Staphylococcaceae	g__Staphylococcus	s__Staphylococcus aureus	d__Bacteria	p__Firmicutes	c__Bacilli	o__Staphylococcales	f__Staphylococcaceae	g__Staphylococcus	s__Staphylococcus aureus	6	6	0	6	6	0	X	X	NC_002953.3:16s_0:23s_1:299|NC_002953.3:16s_2:23s_3:332|NC_002953.3:16s_4:23s_5:315|NC_002953.3:23s_6:16s_7:547|NC_002953.3:23s_8:16s_9:543|NC_002953.3:23s_10:16s_11:420	NC_002953.3:16s:+:490196:1557|NC_002953.3:23s:+:492052:2926|NC_002953.3:16s:+:534404:1557|NC_002953.3:23s:+:536293:2926|NC_002953.3:16s:+:539615:1557|NC_002953.3:23s:+:541487:2926|NC_002953.3:23s:-:1938678:2927|NC_002953.3:16s:-:1942152:1557|NC_002953.3:23s:-:2116489:2926|NC_002953.3:16s:-:2119958:1557|NC_002953.3:23s:-:2230038:2926|NC_002953.3:16s:-:2233384:1557	BX571857.1:16s:+:490204:1510|BX571857.1:23s:+:492243:2094|BX571857.1:16s:+:534412:1510|BX571857.1:23s:+:536484:2094|BX571857.1:16s:+:539623:1510|BX571857.1:23s:+:541678:2094|BX571857.1:23s:-:1939319:2095|BX571857.1:16s:-:1942191:1510|BX571857.1:23s:-:2117130:2094|BX571857.1:16s:-:2119997:1510|BX571857.1:23s:-:2230679:2094|BX571857.1:16s:-:2233423:1510	6	0	12	0	linked	2820454	1557	2926.17	67.1825	49.0794	50.0142
GCF_000011545.1	p__Proteobacteria	c__Betaproteobacteria	o__Burkholderiales	f__Burkholderiaceae	g__Burkholderia	s__Burkholderia pseudomallei	d__Bacteria	p__Proteobacteria	c__Gammaproteobacteria	o__Burkholderiales	f__Burkholderiaceae	g__Burkholderia	s__Burkholderia mallei	4	4	0	4	4	0	X	X	NC_006350.1:16s_0:23s_1:602|NC_006350.1:23s_2:16s_3:601|NC_006350.1:23s_4:16s_5:601|NC_006351.1:16s_0:23s_1:633	NC_006350.1:16s:+:1431768:1534|NC_006350.1:23s:+:1433904:2882|NC_006350.1:23s:-:3623873:2882|NC_006350.1:16s:-:3627356:1534|NC_006350.1:23s:-:3831184:2882|NC_006350.1:16s:-:3834667:1534|NC_006351.1:16s:+:485360:1493|NC_006351.1:23s:+:487486:2882	BX571965.1:16s:+:1431776:1489|BX571965.1:23s:+:1434088:2050|BX571965.1:23s:-:3624520:2050|BX571965.1:16s:-:3627393:1489|BX571965.1:23s:-:3831831:2050|BX571965.1:16s:-:3834704:1489|BX571966.1:16s:+:485358:1489|BX571966.1:23s:+:487670:2050	4	0	8	0	linked	7247547	1523.75	2882	31.9413	44.6923	46.6169
GCF_000011605.1	p__Proteobacteria	c__Gammaproteobacteria	o__Enterobacterales	f__Pectobacteriaceae	g__Pectobacterium	s__Pectobacterium atrosepticum	d__Bacteria	p__Proteobacteria	c__Gammaproteobacteria	o__Enterobacterales	f__Enterobacteriaceae	g__Pectobacterium	s__Pectobacterium atrosepticum	7	7	0	7	7	0	X	X	NC_004547.2:16s_0:23s_1:426|NC_004547.2:16s_2:23s_3:466|NC_004547.2:16s_4:23s_5:466|NC_004547.2:23s_6:16s_7:426|NC_004547.2:23s_8:16s_9:426|NC_004547.2:23s_10:16s_11:455|NC_004547.2:23s_12:16s_13:426	NC_004547.2:16s:+:16892:1557|NC_004547.2:23s:+:18875:2936|NC_004547.2:16s:+:240625:1556|NC_004547.2:23s:+:242647:2936|NC_004547.2:16s:+:282453:1556|NC_004547.2:23s:+:284475:2936|NC_004547.2:23s:-:3754621:2936|NC_004547.2:16s:-:3757983:1556|NC_004547.2:23s:-:3946321:2936|NC_004547.2:16s:-:3949683:1556|NC_004547.2:23s:-:4472547:2936|NC_004547.2:16s:-:4475938:1556|NC_004547.2:23s:-:4742056:2936|NC_0…	BX950851.1:16s:+:16902:1502|BX950851.1:23s:+:19071:2075|BX950851.1:16s:+:240635:1501|BX950851.1:23s:+:242843:2075|BX950851.1:16s:+:282463:1501|BX950851.1:23s:+:284671:2075|BX950851.1:23s:-:3755286:2075|BX950851.1:16s:-:3758028:1501|BX950851.1:23s:-:3946986:2075|BX950851.1:16s:-:3949728:1501|BX950851.1:23s:-:4473212:2075|BX950851.1:16s:-:4475983:1501|BX950851.1:23s:-:4742721:2075|BX950851.1:16s:-:…	7	0	14	0	linked	5064019	1556.14	2936	49.0327	46.002	47.3677
GCF_000011625.1	p__Firmicutes	c__Bacilli	o__Bacillales	f__Bacillaceae	g__Bacillus	s__Bacillus cereus	d__Bacteria	p__Firmicutes	c__Bacilli	o__Bacillales	f__Bacillaceae_G	g__Bacillus_A	s__Bacillus_A anthracis	13	13	0	13	13	0	X	X	NC_006274.1:16s_0:23s_1:366|NC_006274.1:16s_2:23s_3:366|NC_006274.1:16s_4:23s_5:140|NC_006274.1:16s_6:23s_7:140|NC_006274.1:16s_8:23s_9:140|NC_006274.1:16s_10:23s_11:140|NC_006274.1:16s_12:23s_13:139|NC_006274.1:16s_14:23s_15:140|NC_006274.1:16s_16:23s_17:139|NC_006274.1:16s_18:23s_19:140|NC_006274.1:16s_20:23s_21:140|NC_006274.1:16s_22:23s_23:140|NC_006274.1:23s_24:16s_25:140	NC_006274.1:16s:+:9309:1556|NC_006274.1:23s:+:11231:2929|NC_006274.1:16s:+:29107:1556|NC_006274.1:23s:+:31029:2929|NC_006274.1:16s:+:82428:1556|NC_006274.1:23s:+:84124:2929|NC_006274.1:16s:+:145486:1556|NC_006274.1:23s:+:147182:2929|NC_006274.1:16s:+:249431:1556|NC_006274.1:23s:+:251127:2929|NC_006274.1:16s:+:272020:1556|NC_006274.1:23s:+:273716:2929|NC_006274.1:16s:+:279213:1556|NC_006274.1:23s:…	CP000001.1:16s:+:9317:1510|CP000001.1:23s:+:11423:2091|CP000001.1:16s:+:29115:1510|CP000001.1:23s:+:31221:2091|CP000001.1:16s:+:82436:1510|CP000001.1:23s:+:84316:2091|CP000001.1:16s:+:145494:1510|CP000001.1:23s:+:147374:2091|CP000001.1:16s:+:249439:1510|CP000001.1:23s:+:251319:2091|CP000001.1:16s:+:272028:1510|CP000001.1:23s:+:273908:2091|CP000001.1:16s:+:279221:1510|CP000001.1:23s:+:281100:2092|…	13	0	26	0	linked	5843235	1556	2929.23	64.8728	46.6779	48.2327
GCF_000011645.1	p__Firmicutes	c__Bacilli	o__Bacillales	f__Bacillaceae	g__Bacillus	s__Bacillus licheniformis	d__Bacteria	p__Firmicutes	c__Bacilli	o__Bacillales	f__Bacillaceae	g__Bacillus	s__Bacillus licheniformis	7	7	0	7	7	0	X	X	NC_006270.3:16s_0:23s_1:331|NC_006270.3:16s_2:23s_3:331|NC_006270.3:16s_4:23s_5:169|NC_006270.3:16s_6:23s_7:169|NC_006270.3:16s_8:23s_9:169|NC_006270.3:16s_10:23s_11:169|NC_006270.3:23s_12:16s_13:166	NC_006270.3:16s:+:9902:1554|NC_006270.3:23s:+:11787:2934|NC_006270.3:16s:+:34600:1554|NC_006270.3:23s:+:36485:2934|NC_006270.3:16s:+:95342:1555|NC_006270.3:23s:+:97066:2934|NC_006270.3:16s:+:158298:1555|NC_006270.3:23s:+:160022:2934|NC_006270.3:16s:+:611992:1554|NC_006270.3:23s:+:613715:2934|NC_006270.3:16s:+:920927:1555|NC_006270.3:23s:+:922651:2933|NC_006270.3:23s:-:3118652:2935|NC_006270.3:16s…	CP000002.3:16s:+:9909:1508|CP000002.3:23s:+:11978:2098|CP000002.3:16s:+:34607:1508|CP000002.3:23s:+:36676:2098|CP000002.3:16s:+:95349:1509|CP000002.3:23s:+:97257:2098|CP000002.3:16s:+:158305:1509|CP000002.3:23s:+:160213:2098|CP000002.3:16s:+:611999:1508|CP000002.3:23s:+:613906:2098|CP000002.3:16s:+:920934:1509|CP000002.3:23s:+:922842:2098|CP000002.3:23s:-:3119297:2099|CP000002.3:16s:-:3121792:1509	7	0	14	0	linked	4.2226e+06	1554.57	2934	53.8056	44.6425	46.2752
GCF_000011665.1	p__Firmicutes	c__Bacilli	o__Lactobacillales	f__Streptococcaceae	g__Streptococcus	s__Streptococcus pyogenes	d__Bacteria	p__Firmicutes	c__Bacilli	o__Lactobacillales	f__Streptococcaceae	g__Streptococcus	s__Streptococcus pyogenes	6	6	0	6	6	0	X	X	NC_006086.1:16s_0:23s_1:413|NC_006086.1:16s_2:23s_3:413|NC_006086.1:16s_4:23s_5:413|NC_006086.1:16s_6:23s_7:413|NC_006086.1:23s_8:16s_9:413|NC_006086.1:23s_10:16s_11:413	NC_006086.1:16s:+:18125:1556|NC_006086.1:23s:+:20094:2906|NC_006086.1:16s:+:24126:1556|NC_006086.1:23s:+:26095:2906|NC_006086.1:16s:+:120701:1556|NC_006086.1:23s:+:122670:2906|NC_006086.1:16s:+:297062:1556|NC_006086.1:23s:+:299031:2906|NC_006086.1:23s:-:1358372:2906|NC_006086.1:16s:-:1361691:1556|NC_006086.1:23s:-:1626135:2906|NC_006086.1:16s:-:1629454:1556	CP000003.1:16s:+:18131:1507|CP000003.1:23s:+:20278:2077|CP000003.1:16s:+:24132:1507|CP000003.1:23s:+:26279:2077|CP000003.1:16s:+:120707:1507|CP000003.1:23s:+:122854:2077|CP000003.1:16s:+:297068:1507|CP000003.1:23s:+:299215:2077|CP000003.1:23s:-:1359017:2077|CP000003.1:16s:-:1361734:1507|CP000003.1:23s:-:1626780:2077|CP000003.1:16s:-:1629497:1507	6	0	12	0	linked	1.89988e+06	1556	2906	61.3149	47.5686	50.2409
GCF_000011685.1	p__Proteobacteria	c__Alphaproteobacteria	o__Rhodospirillales	f__Acetobacteraceae	g__Gluconobacter	s__Gluconobacter oxydans	d__Bacteria	p__Proteobacteria	c__Alphaproteobacteria	o__Acetobacterales	f__Acetobacteraceae	g__Gluconobacter	s__Gluconobacter oxydans_C	4	4	0	4	4	0	X	X	NC_006677.1:23s_0:16s_1:650|NC_006677.1:16s_2:23s_3:650|NC_006677.1:16s_4:23s_5:650|NC_006677.1:16s_6:23s_7:650	NC_006677.1:23s:-:238558:2725|NC_006677.1:16s:-:241933:1489|NC_006677.1:16s:+:1262874:1489|NC_006677.1:23s:+:1265013:2724|NC_006677.1:16s:+:1438234:1489|NC_006677.1:23s:+:1440373:2726|NC_006677.1:16s:+:1603890:1489|NC_006677.1:23s:+:1606029:2725	CP000009.1:23s:-:239174:1930|CP000009.1:16s:-:241972:1442|CP000009.1:16s:+:1262882:1442|CP000009.1:23s:+:1265192:1930|CP000009.1:16s:+:1438242:1442|CP000009.1:23s:+:1440552:1931|CP000009.1:16s:+:1603898:1442|CP000009.1:23s:+:1606208:1930	4	0	8	0	linked	2.92238e+06	1489	2725	39.1831	44.1236	45.2477
GCF_000011705.1	p__Proteobacteria	c__Betaproteobacteria	o__Burkholderiales	f__Burkholderiaceae	g__Burkholderia	s__Burkholderia mallei	d__Bacteria	p__Proteobacteria	c__Gammaproteobacteria	o__Burkholderiales	f__Burkholderiaceae	g__Burkholderia	s__Burkholderia mallei	4	4	0	3	3	0	X	X	NC_006348.1:16s_0:Single_copy:NA|NC_006348.1:23s_1:16s_2:603|NC_006349.2:16s_0:23s_1:602|NC_006349.2:16s_2:23s_3:602	NC_006348.1:16s:-:1883672:1528|NC_006348.1:23s:-:2672823:2882|NC_006348.1:16s:-:2676308:1508|NC_006349.2:16s:+:554954:1528|NC_006349.2:23s:+:557084:2882|NC_006349.2:16s:+:886468:1528|NC_006349.2:23s:+:888598:2882	CP000010.1:16s:-:1883709:1489|CP000010.1:23s:-:2673471:2050|CP000010.1:16s:-:2676345:1489|CP000011.2:16s:+:554956:1489|CP000011.2:23s:+:557268:2050|CP000011.2:16s:+:886470:1489|CP000011.2:23s:+:888782:2050	3	0	6	1	mixed	5835527	1523	2882	31.5145	44.6323	46.5996
GCF_000011725.1	p__Proteobacteria	c__Epsilonproteobacteria	o__Campylobacterales	f__Helicobacteraceae	g__Helicobacter	s__Helicobacter pylori	d__Bacteria	p__Campylobacterota	c__Campylobacteria	o__Campylobacterales	f__Helicobacteraceae	g__Helicobacter	s__Helicobacter pylori_C	2	2	0	2	2	0	X	O	NC_017382.1:23s_0:16s_1:152991|NC_017382.1:23s_2:16s_3:30445	NC_017382.1:23s:-:996383:2890|NC_017382.1:16s:-:1152264:1511|NC_017382.1:23s:-:1372361:2890|NC_017382.1:16s:-:1405696:1511	CP000012.1:23s:-:997015:2083|CP000012.1:16s:-:1152304:1463|CP000012.1:23s:-:1372993:2083|CP000012.1:16s:-:1405736:1463	0	2	4	0	unlinked	1.58995e+06	1511	2890	61.2306	49.5036	51.2803
GCF_000011745.1	p__Proteobacteria	c__Gammaproteobacteria	o__Enterobacterales	f__Enterobacteriaceae	g__Candidatus Blochmannia	s__Candidatus Blochmannia pennsylvanicus	d__Bacteria	p__Proteobacteria	c__Gammaproteobacteria	o__Enterobacterales	f__Enterobacteriaceae	g__Blochmannia	s__Blochmannia pennsylvanicus	1	1	0	1	1	0	X	X	NC_007292.1:23s_0:16s_1:496	NC_007292.1:23s:-:680986:2998|NC_007292.1:16s:-:684480:1571	CP000016.1:23s:-:681635:2147|CP000016.1:16s:-:684520:1524	1	0	2	0	linked	791654	1571	2998	70.4353	51.2412	53.6691
GCF_000011765.3	p__Firmicutes	c__Bacilli	o__Lactobacillales	f__Streptococcaceae	g__Streptococcus	s__Streptococcus pyogenes	d__Bacteria	p__Firmicutes	c__Bacilli	o__Lactobacillales	f__Streptococcaceae	g__Streptococcus	s__Streptococcus pyogenes	6	6	0	6	6	0	X	X	NC_007297.2:16s_0:23s_1:413|NC_007297.2:16s_2:23s_3:413|NC_007297.2:16s_4:23s_5:413|NC_007297.2:16s_6:23s_7:413|NC_007297.2:23s_8:16s_9:413|NC_007297.2:23s_10:16s_11:413	NC_007297.2:16s:+:17066:1556|NC_007297.2:23s:+:19035:2906|NC_007297.2:16s:+:23067:1556|NC_007297.2:23s:+:25036:2906|NC_007297.2:16s:+:79872:1556|NC_007297.2:23s:+:81841:2906|NC_007297.2:16s:+:264994:1556|NC_007297.2:23s:+:266963:2906|NC_007297.2:23s:-:1286311:2906|NC_007297.2:16s:-:1289630:1556|NC_007297.2:23s:-:1575375:2906|NC_007297.2:16s:-:1578694:1556	CP000017.2:16s:+:17072:1507|CP000017.2:23s:+:19219:2077|CP000017.2:16s:+:23073:1507|CP000017.2:23s:+:25220:2077|CP000017.2:16s:+:79878:1507|CP000017.2:23s:+:82025:2077|CP000017.2:16s:+:265000:1507|CP000017.2:23s:+:267147:2077|CP000017.2:23s:-:1286956:2077|CP000017.2:16s:-:1289673:1507|CP000017.2:23s:-:1576020:2077|CP000017.2:16s:-:1578737:1507	6	0	12	0	linked	1.83856e+06	1556	2906	61.4648	47.4936	50.2696
GCF_000011785.1	p__Proteobacteria	c__Gammaproteobacteria	o__Pasteurellales	f__Pasteurellaceae	g__Histophilus	s__Histophilus somni	d__Bacteria	p__Proteobacteria	c__Gammaproteobacteria	o__Enterobacterales	f__Pasteurellaceae	g__Histophilus	s__Histophilus somni	5	5	0	5	5	0	X	X	NC_008309.1:23s_0:16s_1:327|NC_008309.1:23s_2:16s_3:516|NC_008309.1:23s_4:16s_5:327|NC_008309.1:23s_6:16s_7:327|NC_008309.1:16s_8:23s_9:516	NC_008309.1:23s:-:1389891:3019|NC_008309.1:16s:-:1393237:1544|NC_008309.1:23s:-:1640485:3019|NC_008309.1:16s:-:1644020:1546|NC_008309.1:23s:-:1716140:3019|NC_008309.1:16s:-:1719486:1544|NC_008309.1:23s:-:1774919:3019|NC_008309.1:16s:-:1778265:1544|NC_008309.1:16s:+:1942554:1544|NC_008309.1:23s:+:1944614:3019	CP000436.1:23s:-:1390552:2165|CP000436.1:16s:-:1393273:1499|CP000436.1:23s:-:1641146:2165|CP000436.1:16s:-:1644056:1501|CP000436.1:23s:-:1716801:2165|CP000436.1:16s:-:1719522:1499|CP000436.1:23s:-:1775580:2165|CP000436.1:16s:-:1778301:1499|CP000436.1:16s:+:1942563:1499|CP000436.1:23s:+:1944807:2165	5	0	10	0	linked	2.01288e+06	1544.4	3019	62.8083	46.8272	50.8115
GCF_000011805.1	p__Proteobacteria	c__Gammaproteobacteria	o__Vibrionales	f__Vibrionaceae	g__Aliivibrio	s__Aliivibrio fischeri	d__Bacteria	p__Proteobacteria	c__Gammaproteobacteria	o__Enterobacterales	f__Vibrionaceae	g__Aliivibrio	s__Aliivibrio fischeri	12	12	0	12	12	0	X	X	NC_006840.2:16s_0:23s_1:418|NC_006840.2:16s_2:23s_3:532|NC_006840.2:16s_4:23s_5:360|NC_006840.2:23s_6:16s_7:491|NC_006840.2:23s_8:16s_9:636|NC_006840.2:23s_10:16s_11:737|NC_006840.2:23s_12:16s_13:526|NC_006840.2:23s_14:16s_15:427|NC_006840.2:23s_16:16s_17:623|NC_006840.2:23s_18:16s_19:623|NC_006840.2:23s_20:16s_21:324|NC_006841.2:16s_0:23s_1:792	NC_006840.2:16s:+:346818:1553|NC_006840.2:23s:+:348789:2891|NC_006840.2:16s:+:352291:1552|NC_006840.2:23s:+:354375:2891|NC_006840.2:16s:+:617039:1552|NC_006840.2:23s:+:618951:2891|NC_006840.2:23s:-:2368999:2891|NC_006840.2:16s:-:2372381:1552|NC_006840.2:23s:-:2421347:2891|NC_006840.2:16s:-:2424874:1552|NC_006840.2:23s:-:2715393:2891|NC_006840.2:16s:-:2719021:1551|NC_006840.2:23s:-:2721178:2891|NC…	CP000020.2:16s:+:346824:1512|CP000020.2:23s:+:348974:2059|CP000020.2:16s:+:352297:1511|CP000020.2:23s:+:354560:2059|CP000020.2:16s:+:617045:1511|CP000020.2:23s:+:619136:2059|CP000020.2:23s:-:2369646:2059|CP000020.2:16s:-:2372416:1511|CP000020.2:23s:-:2421994:2059|CP000020.2:16s:-:2424909:1511|CP000020.2:23s:-:2716040:2059|CP000020.2:16s:-:2719056:1510|CP000020.2:23s:-:2721825:2059|CP000020.2:16s:…	12	0	24	0	linked	4273718	1552	2891.08	61.6536	47.0576	48.9724
GCF_000011825.1	p__Firmicutes	c__Bacilli	o__Lactobacillales	f__Streptococcaceae	g__Streptococcus	s__Streptococcus thermophilus	d__Bacteria	p__Firmicutes	c__Bacilli	o__Lactobacillales	f__Streptococcaceae	g__Streptococcus	s__Streptococcus thermophilus	6	6	0	6	6	0	X	X	NC_006448.1:16s_0:23s_1:265|NC_006448.1:16s_2:23s_3:265|NC_006448.1:16s_4:23s_5:265|NC_006448.1:16s_6:23s_7:265|NC_006448.1:16s_8:23s_9:265|NC_006448.1:23s_10:16s_11:265	NC_006448.1:16s:+:17819:1555|NC_006448.1:23s:+:19639:2902|NC_006448.1:16s:+:66800:1555|NC_006448.1:23s:+:68620:2902|NC_006448.1:16s:+:129044:1555|NC_006448.1:23s:+:130864:2902|NC_006448.1:16s:+:134851:1555|NC_006448.1:23s:+:136671:2902|NC_006448.1:16s:+:358374:1555|NC_006448.1:23s:+:360194:2902|NC_006448.1:23s:-:1608973:2907|NC_006448.1:16s:-:1612145:1555	CP000023.1:16s:+:17825:1506|CP000023.1:23s:+:19823:2074|CP000023.1:16s:+:66806:1506|CP000023.1:23s:+:68804:2074|CP000023.1:16s:+:129050:1506|CP000023.1:23s:+:131048:2074|CP000023.1:16s:+:134857:1506|CP000023.1:23s:+:136855:2074|CP000023.1:16s:+:358380:1506|CP000023.1:23s:+:360378:2074|CP000023.1:23s:-:1609622:2074|CP000023.1:16s:-:1612188:1506	6	0	12	0	linked	1796846	1555	2902.83	60.9083	47.567	50.1062
GCF_000011845.1	p__Firmicutes	c__Bacilli	o__Lactobacillales	f__Streptococcaceae	g__Streptococcus	s__Streptococcus thermophilus	d__Bacteria	p__Firmicutes	c__Bacilli	o__Lactobacillales	f__Streptococcaceae	g__Streptococcus	s__Streptococcus thermophilus	6	6	0	6	6	0	X	X	NC_006449.1:16s_0:23s_1:265|NC_006449.1:16s_2:23s_3:265|NC_006449.1:16s_4:23s_5:265|NC_006449.1:16s_6:23s_7:265|NC_006449.1:16s_8:23s_9:265|NC_006449.1:23s_10:16s_11:265	NC_006449.1:16s:+:17815:1555|NC_006449.1:23s:+:19635:2902|NC_006449.1:16s:+:65583:1555|NC_006449.1:23s:+:67403:2902|NC_006449.1:16s:+:129071:1555|NC_006449.1:23s:+:130891:2902|NC_006449.1:16s:+:134878:1555|NC_006449.1:23s:+:136698:2902|NC_006449.1:16s:+:352153:1555|NC_006449.1:23s:+:353973:2902|NC_006449.1:23s:-:1611293:2902|NC_006449.1:16s:-:1614460:1555	CP000024.1:16s:+:17821:1506|CP000024.1:23s:+:19819:2074|CP000024.1:16s:+:65589:1506|CP000024.1:23s:+:67587:2074|CP000024.1:16s:+:129077:1506|CP000024.1:23s:+:131075:2074|CP000024.1:16s:+:134884:1506|CP000024.1:23s:+:136882:2074|CP000024.1:16s:+:352159:1506|CP000024.1:23s:+:354157:2074|CP000024.1:23s:-:1611937:2074|CP000024.1:16s:-:1614503:1506	6	0	12	0	linked	1.79623e+06	1555	2902	60.9186	47.5777	50.1034
GCF_000011865.1	p__Proteobacteria	c__Epsilonproteobacteria	o__Campylobacterales	f__Campylobacteraceae	g__Campylobacter	s__Campylobacter jejuni	d__Bacteria	p__Campylobacterota	c__Campylobacteria	o__Campylobacterales	f__Campylobacteraceae	g__Campylobacter_D	s__Campylobacter_D jejuni	3	3	0	3	3	0	X	X	NC_003912.7:16s_0:23s_1:788|NC_003912.7:16s_2:23s_3:788|NC_003912.7:16s_4:23s_5:788	NC_003912.7:16s:+:37396:1518|NC_003912.7:23s:+:39702:3071|NC_003912.7:16s:+:432211:1518|NC_003912.7:23s:+:434517:3071|NC_003912.7:16s:+:775170:1518|NC_003912.7:23s:+:777476:3071	CP000025.1:16s:+:37405:1471|CP000025.1:23s:+:39878:2256|CP000025.1:16s:+:432220:1471|CP000025.1:23s:+:434693:2256|CP000025.1:16s:+:775179:1471|CP000025.1:23s:+:777652:2256	3	0	6	0	linked	1777831	1518	3071	69.6939	50.3953	54.0866
GCF_000011885.1	p__Proteobacteria	c__Gammaproteobacteria	o__Enterobacterales	f__Enterobacteriaceae	g__Salmonella	s__Salmonella enterica	d__Bacteria	p__Proteobacteria	c__Gammaproteobacteria	o__Enterobacterales	f__Enterobacteriaceae	g__Salmonella	s__Salmonella enterica	7	7	0	7	7	0	X	X	NC_006511.1:16s_0:23s_1:492|NC_006511.1:23s_2:16s_3:333|NC_006511.1:23s_4:16s_5:333|NC_006511.1:16s_6:23s_7:333|NC_006511.1:16s_8:23s_9:492|NC_006511.1:16s_10:23s_11:492|NC_006511.1:16s_12:23s_13:333	NC_006511.1:16s:+:293319:1556|NC_006511.1:23s:+:295367:2929|NC_006511.1:23s:-:2614691:2929|NC_006511.1:16s:-:2617953:1556|NC_006511.1:23s:-:3373579:2929|NC_006511.1:16s:-:3376841:1556|NC_006511.1:16s:+:3875153:1556|NC_006511.1:23s:+:3877042:2930|NC_006511.1:16s:+:3974286:1556|NC_006511.1:23s:+:3976334:2930|NC_006511.1:16s:+:4124878:1555|NC_006511.1:23s:+:4126925:2930|NC_006511.1:16s:+:4166981:155…	CP000026.1:16s:+:293328:1500|CP000026.1:23s:+:295563:2074|CP000026.1:23s:-:2615350:2074|CP000026.1:16s:-:2618000:1500|CP000026.1:23s:-:3374238:2074|CP000026.1:16s:-:3376888:1500|CP000026.1:16s:+:3875162:1500|CP000026.1:23s:+:3877238:2075|CP000026.1:16s:+:3974295:1500|CP000026.1:23s:+:3976530:2075|CP000026.1:16s:+:4124887:1499|CP000026.1:23s:+:4127121:2075|CP000026.1:16s:+:4166990:1500|CP000026.1:…	7	0	14	0	linked	4585229	1555.86	2929.43	47.8356	45.5606	46.323
GCF_000011905.1	p__Chloroflexi	c__Dehalococcoidia	o__Dehalococcoidales	f__Dehalococcoidaceae	g__Dehalococcoides	s__Dehalococcoides mccartyi	d__Bacteria	p__Chloroflexota	c__Dehalococcoidia	o__Dehalococcoidales	f__Dehalococcoidaceae	g__Dehalococcoides	s__Dehalococcoides mccartyi	1	1	0	1	1	0	X	X	NC_002936.3:23s_0:Single_copy:NA|NC_002936.3:16s_1:Single_copy:NA	NC_002936.3:23s:+:47718:2952|NC_002936.3:16s:-:928401:1496	CP000027.1:23s:+:47907:2117|CP000027.1:16s:-:928439:1455	0	0	0	2	unlinked	1469720	1496	2952	51.1497	47.861	48.0691
GCF_000011925.1	p__Firmicutes	c__Bacilli	o__Bacillales	f__Staphylococcaceae	g__Staphylococcus	s__Staphylococcus epidermidis	d__Bacteria	p__Firmicutes	c__Bacilli	o__Staphylococcales	f__Staphylococcaceae	g__Staphylococcus	s__Staphylococcus epidermidis	6	6	0	6	6	0	X	X	NC_002976.3:16s_0:23s_1:260|NC_002976.3:16s_2:23s_3:260|NC_002976.3:16s_4:23s_5:352|NC_002976.3:23s_6:16s_7:447|NC_002976.3:23s_8:16s_9:259|NC_002976.3:23s_10:16s_11:258	NC_002976.3:16s:+:105734:1556|NC_002976.3:23s:+:107550:2931|NC_002976.3:16s:+:150374:1556|NC_002976.3:23s:+:152190:2931|NC_002976.3:16s:+:155526:1556|NC_002976.3:23s:+:157434:2931|NC_002976.3:23s:-:1457340:2931|NC_002976.3:16s:-:1460718:1556|NC_002976.3:23s:-:1714120:2931|NC_002976.3:16s:-:1717310:1556|NC_002976.3:23s:-:1803441:2931|NC_002976.3:16s:-:1806630:1556	CP000029.1:16s:+:105742:1509|CP000029.1:23s:+:107741:2093|CP000029.1:16s:+:150382:1509|CP000029.1:23s:+:152381:2093|CP000029.1:16s:+:155534:1509|CP000029.1:23s:+:157625:2093|CP000029.1:23s:-:1457987:2093|CP000029.1:16s:-:1460757:1509|CP000029.1:23s:-:1714767:2093|CP000029.1:16s:-:1717349:1509|CP000029.1:23s:-:1804088:2093|CP000029.1:16s:-:1806669:1509	6	0	12	0	linked	2643840	1556	2931	67.851	48.7682	49.71
GCF_000011945.1	p__Proteobacteria	c__Alphaproteobacteria	o__Rickettsiales	f__Anaplasmataceae	g__Anaplasma	s__Anaplasma marginale	d__Bacteria	p__Proteobacteria	c__Alphaproteobacteria	o__Rickettsiales	f__Anaplasmataceae	g__Anaplasma	s__Anaplasma marginale	1	1	0	1	1	0	X	X	NC_004842.2:16s_1:23s_0:1029872	NC_004842.2:23s:+:81166:2794|NC_004842.2:16s:+:247473:1508	CP000030.1:23s:+:81354:1970|CP000030.1:16s:+:247484:1461	0	1	2	0	unlinked	1197687	1508	2794	50.2373	47.878	49.32
GCF_000011965.2	p__Proteobacteria	c__Alphaproteobacteria	o__Rhodobacterales	f__Rhodobacteraceae	g__Ruegeria	s__Ruegeria pomeroyi	d__Bacteria	p__Proteobacteria	c__Alphaproteobacteria	o__Rhodobacterales	f__Rhodobacteraceae	g__Ruegeria_B	s__Ruegeria_B pomeroyi	3	3	0	3	3	0	X	X	NC_003911.12:16s_0:23s_1:879|NC_003911.12:23s_2:16s_3:879|NC_003911.12:23s_4:16s_5:879	NC_003911.12:16s:+:261903:1467|NC_003911.12:23s:+:264249:2907|NC_003911.12:23s:-:3462383:2907|NC_003911.12:16s:-:3466169:1467|NC_003911.12:23s:-:4010719:2907|NC_003911.12:16s:-:4014505:1467	CP000031.2:16s:+:261910:1421|CP000031.2:23s:+:264481:2040|CP000031.2:23s:-:3463018:2040|CP000031.2:16s:-:3466208:1421|CP000031.2:23s:-:4011354:2040|CP000031.2:16s:-:4014544:1421	3	0	6	0	linked	4601048	1467	2907	35.9304	44.2399	45.5108
GCF_000012005.1	p__Proteobacteria	c__Gammaproteobacteria	o__Enterobacterales	f__Enterobacteriaceae	g__Shigella	s__Shigella dysenteriae	d__Bacteria	p__Proteobacteria	c__Gammaproteobacteria	o__Enterobacterales	f__Enterobacteriaceae	g__Escherichia	s__Escherichia dysenteriae	7	7	0	7	7	0	X	X	NC_007606.1:16s_0:23s_1:437|NC_007606.1:23s_2:16s_3:346|NC_007606.1:23s_4:16s_5:437|NC_007606.1:23s_6:16s_7:346|NC_007606.1:23s_8:16s_9:346|NC_007606.1:23s_10:16s_11:437|NC_007606.1:23s_12:16s_13:346	NC_007606.1:16s:+:224744:1542|NC_007606.1:23s:+:226723:2902|NC_007606.1:23s:-:2622136:2902|NC_007606.1:16s:-:2625384:1542|NC_007606.1:23s:-:3206319:2902|NC_007606.1:16s:-:3209658:1542|NC_007606.1:23s:-:3444996:2902|NC_007606.1:16s:-:3448244:1542|NC_007606.1:23s:-:3486958:2902|NC_007606.1:16s:-:3490206:1542|NC_007606.1:23s:-:3620051:2902|NC_007606.1:16s:-:3623390:1542|NC_007606.1:23s:-:3719220:290…	CP000034.1:16s:+:224751:1500|CP000034.1:23s:+:226910:2068|CP000034.1:23s:-:2622783:2068|CP000034.1:16s:-:2625419:1500|CP000034.1:23s:-:3206966:2068|CP000034.1:16s:-:3209693:1500|CP000034.1:23s:-:3445643:2068|CP000034.1:16s:-:3448279:1500|CP000034.1:23s:-:3487605:2068|CP000034.1:16s:-:3490241:1500|CP000034.1:23s:-:3620698:2068|CP000034.1:16s:-:3623425:1500|CP000034.1:23s:-:3719867:2068|CP000034.1:…	7	0	14	0	linked	4560911	1542	2902	49.0313	45.5901	46.8987
GCF_000012025.1	p__Proteobacteria	c__Gammaproteobacteria	o__Enterobacterales	f__Enterobacteriaceae	g__Shigella	s__Shigella boydii	d__Bacteria	p__Proteobacteria	c__Gammaproteobacteria	o__Enterobacterales	f__Enterobacteriaceae	g__Escherichia	s__Escherichia flexneri	7	7	0	7	7	0	X	X	NC_007613.1:16s_0:23s_1:425|NC_007613.1:23s_2:16s_3:425|NC_007613.1:23s_4:16s_5:425|NC_007613.1:16s_6:23s_7:333|NC_007613.1:16s_8:23s_9:425|NC_007613.1:16s_10:23s_11:425|NC_007613.1:16s_12:23s_13:333	NC_007613.1:16s:+:209747:1554|NC_007613.1:23s:+:211726:2931|NC_007613.1:23s:-:2625945:2931|NC_007613.1:16s:-:2629301:1554|NC_007613.1:23s:-:3272136:2931|NC_007613.1:16s:-:3275492:1554|NC_007613.1:16s:+:3790015:1554|NC_007613.1:23s:+:3791902:2931|NC_007613.1:16s:+:3888805:1554|NC_007613.1:23s:+:3890784:2931|NC_007613.1:16s:+:4025240:1554|NC_007613.1:23s:+:4027219:2931|NC_007613.1:16s:+:4066550:155…	CP000036.1:16s:+:209754:1500|CP000036.1:23s:+:211922:2070|CP000036.1:23s:-:2626610:2070|CP000036.1:16s:-:2629348:1500|CP000036.1:23s:-:3272801:2070|CP000036.1:16s:-:3275539:1500|CP000036.1:16s:+:3790022:1500|CP000036.1:23s:+:3792098:2070|CP000036.1:16s:+:3888812:1500|CP000036.1:23s:+:3890980:2070|CP000036.1:16s:+:4025247:1500|CP000036.1:23s:+:4027415:2070|CP000036.1:16s:+:4066557:1500|CP000036.1:…	7	0	14	0	linked	4646520	1554	2931	48.8909	45.6794	46.7612
GCF_000012045.1	p__Firmicutes	c__Bacilli	o__Bacillales	f__Staphylococcaceae	g__Staphylococcus	s__Staphylococcus aureus	d__Bacteria	p__Firmicutes	c__Bacilli	o__Staphylococcales	f__Staphylococcaceae	g__Staphylococcus	s__Staphylococcus aureus	6	6	0	6	6	0	X	X	NC_002951.2:16s_0:23s_1:361|NC_002951.2:16s_2:23s_3:333|NC_002951.2:16s_4:23s_5:299|NC_002951.2:23s_6:16s_7:470|NC_002951.2:23s_8:16s_9:543|NC_002951.2:23s_10:16s_11:543	NC_002951.2:16s:+:529146:1557|NC_002951.2:23s:+:531064:2926|NC_002951.2:16s:+:572776:1557|NC_002951.2:23s:+:574666:2926|NC_002951.2:16s:+:577988:1557|NC_002951.2:23s:+:579844:2926|NC_002951.2:23s:-:1977126:2926|NC_002951.2:16s:-:1980522:1557|NC_002951.2:23s:-:2112192:2926|NC_002951.2:16s:-:2115661:1557|NC_002951.2:23s:-:2228682:2926|NC_002951.2:16s:-:2232151:1557	CP000046.1:16s:+:529154:1510|CP000046.1:23s:+:531255:2094|CP000046.1:16s:+:572784:1510|CP000046.1:23s:+:574857:2094|CP000046.1:16s:+:577996:1510|CP000046.1:23s:+:580035:2094|CP000046.1:23s:-:1977767:2094|CP000046.1:16s:-:1980561:1510|CP000046.1:23s:-:2112833:2094|CP000046.1:16s:-:2115700:1510|CP000046.1:23s:-:2229323:2094|CP000046.1:16s:-:2232190:1510	6	0	12	0	linked	2813862	1557	2926	67.1868	49.0152	50.0627
GCF_000012085.2	p__Spirochaetes	c__Spirochaetia	o__Spirochaetales	f__Borreliaceae	g__Borrelia	s__Borrelia turicatae	d__Bacteria	p__Spirochaetota	c__Spirochaetia	o__Borreliales	f__Borreliaceae	g__Borrelia	s__Borrelia turicatae	1	1	0	1	1	0	X	X	NC_008710.1:23s_0:16s_1:5949	NC_008710.1:23s:-:435771:2941|NC_008710.1:16s:-:444661:1544	CP000049.1:23s:-:436403:2123|CP000049.1:16s:-:444699:1495	0	1	2	0	unlinked	1165365	1544	2941	70.5225	52.3964	55.2533
GCF_000012105.1	p__Proteobacteria	c__Gammaproteobacteria	o__Xanthomonadales	f__Xanthomonadaceae	g__Xanthomonas	s__Xanthomonas campestris	d__Bacteria	p__Proteobacteria	c__Gammaproteobacteria	o__Xanthomonadales	f__Xanthomonadaceae	g__Xanthomonas	s__Xanthomonas campestris	2	2	0	2	2	0	X	X	NC_007086.1:23s_0:16s_1:486|NC_007086.1:23s_2:16s_3:486	NC_007086.1:23s:-:4632573:2899|NC_007086.1:16s:-:4635958:1547|NC_007086.1:23s:-:5019960:2899|NC_007086.1:16s:-:5023345:1547	CP000050.1:23s:-:4633227:2056|CP000050.1:16s:-:4635993:1505|CP000050.1:23s:-:5020614:2056|CP000050.1:16s:-:5023380:1505	2	0	4	0	linked	5148708	1547	2899	35.043	45.0549	46.8782
GCF_000012125.1	p__Chlamydiae	c__Chlamydiia	o__Chlamydiales	f__Chlamydiaceae	g__Chlamydia	s__Chlamydia trachomatis	d__Bacteria	p__Verrucomicrobiota_A	c__Chlamydiia	o__Chlamydiales	f__Chlamydiaceae	g__Chlamydia	s__Chlamydia trachomatis	2	2	0	2	2	0	X	X	NC_007429.1:16s_0:23s_1:242|NC_007429.1:16s_2:23s_3:242	NC_007429.1:16s:+:856870:1554|NC_007429.1:23s:+:858666:2946|NC_007429.1:16s:+:878916:1554|NC_007429.1:23s:+:880712:2946	CP000051.1:16s:+:856877:1511|CP000051.1:23s:+:858859:2118|CP000051.1:16s:+:878923:1511|CP000051.1:23s:+:880905:2118	2	0	4	0	linked	1051969	1554	2946	58.7333	48.6486	51.4596
GCF_000012145.1	p__Proteobacteria	c__Alphaproteobacteria	o__Rickettsiales	f__Rickettsiaceae	g__Rickettsia	s__Rickettsia felis	d__Bacteria	p__Proteobacteria	c__Alphaproteobacteria	o__Rickettsiales	f__Rickettsiaceae	g__Rickettsia	s__Rickettsia felis	1	1	0	1	1	0	X	X	NC_007109.1:16s_1:23s_0:1368937	NC_007109.1:23s:+:341681:2785|NC_007109.1:16s:+:456383:1509	CP000053.1:23s:+:341869:1944|CP000053.1:16s:+:456399:1457	0	1	2	0	unlinked	1587240	1509	2785	67.4866	48.774	52.6391
GCF_000012165.2	p__Firmicutes	c__Bacilli	o__Lactobacillales	f__Streptococcaceae	g__Streptococcus	s__Streptococcus pyogenes	d__Bacteria	p__Firmicutes	c__Bacilli	o__Lactobacillales	f__Streptococcaceae	g__Streptococcus	s__Streptococcus pyogenes	6	6	0	6	6	0	X	X	NC_007296.2:16s_0:23s_1:413|NC_007296.2:16s_2:23s_3:413|NC_007296.2:16s_4:23s_5:413|NC_007296.2:16s_6:23s_7:413|NC_007296.2:23s_8:16s_9:415|NC_007296.2:23s_10:16s_11:413	NC_007296.2:16s:+:17069:1556|NC_007296.2:23s:+:19038:2906|NC_007296.2:16s:+:23070:1556|NC_007296.2:23s:+:25039:2906|NC_007296.2:16s:+:79359:1556|NC_007296.2:23s:+:81328:2906|NC_007296.2:16s:+:268542:1556|NC_007296.2:23s:+:270511:2906|NC_007296.2:23s:-:1355934:2906|NC_007296.2:16s:-:1359255:1556|NC_007296.2:23s:-:1605214:2906|NC_007296.2:16s:-:1608533:1556	CP000056.2:16s:+:17075:1507|CP000056.2:23s:+:19222:2077|CP000056.2:16s:+:23076:1507|CP000056.2:23s:+:25223:2077|CP000056.2:16s:+:79365:1507|CP000056.2:23s:+:81512:2077|CP000056.2:16s:+:268548:1507|CP000056.2:23s:+:270695:2077|CP000056.2:23s:-:1356579:2077|CP000056.2:16s:-:1359298:1507|CP000056.2:23s:-:1605859:2077|CP000056.2:16s:-:1608576:1507	6	0	12	0	linked	1897578	1556	2906	61.6463	47.4936	50.2696
GCF_000012185.1	p__Proteobacteria	c__Gammaproteobacteria	o__Pasteurellales	f__Pasteurellaceae	g__Haemophilus	s__Haemophilus influenzae	d__Bacteria	p__Proteobacteria	c__Gammaproteobacteria	o__Enterobacterales	f__Pasteurellaceae	g__Haemophilus	s__Haemophilus influenzae	6	6	0	6	6	0	X	X	NC_007146.2:23s_0:16s_1:465|NC_007146.2:23s_2:16s_3:465|NC_007146.2:23s_4:16s_5:702|NC_007146.2:16s_6:23s_7:465|NC_007146.2:16s_8:23s_9:708|NC_007146.2:23s_10:16s_11:702	NC_007146.2:23s:-:189611:3135|NC_007146.2:16s:-:193211:1546|NC_007146.2:23s:-:306134:3135|NC_007146.2:16s:-:309734:1546|NC_007146.2:23s:-:678989:3134|NC_007146.2:16s:-:682825:1549|NC_007146.2:16s:+:805802:1546|NC_007146.2:23s:+:807813:3135|NC_007146.2:16s:+:839126:1549|NC_007146.2:23s:+:841383:3135|NC_007146.2:23s:-:1901075:3135|NC_007146.2:16s:-:1904912:1549	CP000057.2:23s:-:190266:2286|CP000057.2:16s:-:193250:1498|CP000057.2:23s:-:306789:2286|CP000057.2:16s:-:309773:1498|CP000057.2:23s:-:679644:2285|CP000057.2:16s:-:682867:1498|CP000057.2:16s:+:805811:1498|CP000057.2:23s:+:808007:2286|CP000057.2:16s:+:839135:1498|CP000057.2:23s:+:841577:2286|CP000057.2:23s:-:1901730:2286|CP000057.2:16s:-:1904954:1498	6	0	12	0	linked	1.91449e+06	1547.5	3134.83	61.8433	47.8406	50.6513
GCF_000012205.1	p__Proteobacteria	c__Gammaproteobacteria	o__Pseudomonadales	f__Pseudomonadaceae	g__Pseudomonas	s__Pseudomonas savastanoi	d__Bacteria	p__Proteobacteria	c__Gammaproteobacteria	o__Pseudomonadales	f__Pseudomonadaceae	g__Pseudomonas_E	s__Pseudomonas_E ficuserectae	5	5	0	5	5	0	X	X	NC_005773.3:16s_0:23s_1:529|NC_005773.3:16s_2:23s_3:529|NC_005773.3:23s_4:16s_5:529|NC_005773.3:23s_6:16s_7:529|NC_005773.3:23s_8:16s_9:529	NC_005773.3:16s:+:804001:1548|NC_005773.3:23s:+:806078:2917|NC_005773.3:16s:+:1048736:1548|NC_005773.3:23s:+:1050813:2917|NC_005773.3:23s:-:3631701:2917|NC_005773.3:16s:-:3635147:1548|NC_005773.3:23s:-:5247242:2917|NC_005773.3:16s:-:5250688:1548|NC_005773.3:23s:-:5779371:2917|NC_005773.3:16s:-:5782817:1548	CP000058.1:16s:+:804008:1497|CP000058.1:23s:+:806272:2059|CP000058.1:16s:+:1048743:1497|CP000058.1:23s:+:1051007:2059|CP000058.1:23s:-:3632365:2059|CP000058.1:16s:-:3635191:1497|CP000058.1:23s:-:5247906:2059|CP000058.1:16s:-:5250732:1497|CP000058.1:23s:-:5780035:2059|CP000058.1:16s:-:5782861:1497	5	0	10	0	linked	6112448	1548	2917	42.0867	45.8656	47.9945
GCF_000012225.1	p__Tenericutes	c__Mollicutes	o__Acholeplasmatales	f__Acholeplasmataceae	g__Candidatus Phytoplasma	s__Aster yellows witches'-broom phytoplasma	d__Bacteria	p__Firmicutes	c__Bacilli	o__Acholeplasmatales	f__Acholeplasmataceae	g__Phytoplasma	s__Phytoplasma sp000012225	2	2	0	2	2	0	X	X	NC_007716.1:16s_0:23s_1:229|NC_007716.1:23s_2:16s_3:229	NC_007716.1:16s:+:271734:1539|NC_007716.1:23s:+:273502:2891|NC_007716.1:23s:-:493232:2891|NC_007716.1:16s:-:496352:1539	CP000061.1:16s:+:271740:1491|CP000061.1:23s:+:273703:2043|CP000061.1:23s:-:493879:2043|CP000061.1:16s:-:496394:1491	2	0	4	0	linked	723970	1539	2891	73.1883	52.9565	54.4448
GCF_000012245.1	p__Proteobacteria	c__Gammaproteobacteria	o__Pseudomonadales	f__Pseudomonadaceae	g__Pseudomonas	s__Pseudomonas syringae	d__Bacteria	p__Proteobacteria	c__Gammaproteobacteria	o__Pseudomonadales	f__Pseudomonadaceae	g__Pseudomonas_E	s__Pseudomonas_E syringae_M	5	5	0	5	5	0	X	X	NC_007005.1:16s_0:23s_1:549|NC_007005.1:16s_2:23s_3:549|NC_007005.1:23s_4:16s_5:533|NC_007005.1:23s_6:16s_7:533|NC_007005.1:23s_8:16s_9:533	NC_007005.1:16s:+:772096:1538|NC_007005.1:23s:+:774183:2903|NC_007005.1:16s:+:964686:1538|NC_007005.1:23s:+:966773:2903|NC_007005.1:23s:-:3847704:2903|NC_007005.1:16s:-:3851140:1538|NC_007005.1:23s:-:5423291:2903|NC_007005.1:16s:-:5426727:1538|NC_007005.1:23s:-:5948213:2903|NC_007005.1:16s:-:5951649:1538	CP000075.1:16s:+:772102:1497|CP000075.1:23s:+:774370:2060|CP000075.1:16s:+:964692:1497|CP000075.1:23s:+:966960:2060|CP000075.1:23s:-:3848360:2060|CP000075.1:16s:-:3851175:1497|CP000075.1:23s:-:5423947:2060|CP000075.1:16s:-:5426762:1497|CP000075.1:23s:-:5948869:2060|CP000075.1:16s:-:5951684:1497	5	0	10	0	linked	6093698	1538	2903	40.7672	46.0078	47.8333
GCF_000012265.1	p__Proteobacteria	c__Gammaproteobacteria	o__Pseudomonadales	f__Pseudomonadaceae	g__Pseudomonas	s__Pseudomonas protegens	d__Bacteria	p__Proteobacteria	c__Gammaproteobacteria	o__Pseudomonadales	f__Pseudomonadaceae	g__Pseudomonas_E	s__Pseudomonas_E protegens	5	5	0	5	5	0	X	X	NC_004129.6:16s_0:23s_1:502|NC_004129.6:16s_2:23s_3:502|NC_004129.6:23s_4:16s_5:502|NC_004129.6:23s_6:16s_7:502|NC_004129.6:23s_8:16s_9:502	NC_004129.6:16s:+:122811:1549|NC_004129.6:23s:+:124862:2916|NC_004129.6:16s:+:854052:1549|NC_004129.6:23s:+:856103:2916|NC_004129.6:23s:-:4810215:2916|NC_004129.6:16s:-:4813633:1549|NC_004129.6:23s:-:6009167:2916|NC_004129.6:16s:-:6012585:1549|NC_004129.6:23s:-:6382987:2916|NC_004129.6:16s:-:6386405:1549	CP000076.1:16s:+:122818:1497|CP000076.1:23s:+:125056:2058|CP000076.1:16s:+:854059:1497|CP000076.1:23s:+:856297:2058|CP000076.1:23s:-:4810879:2058|CP000076.1:16s:-:4813678:1497|CP000076.1:23s:-:6009831:2058|CP000076.1:16s:-:6012630:1497|CP000076.1:23s:-:6383651:2058|CP000076.1:16s:-:6386450:1497	5	0	10	0	linked	7.07489e+06	1549	2916	36.6951	46.3008	48.3882
GCF_000012305.1	p__Proteobacteria	c__Gammaproteobacteria	o__Pseudomonadales	f__Moraxellaceae	g__Psychrobacter	s__Psychrobacter arcticus	d__Bacteria	p__Proteobacteria	c__Gammaproteobacteria	o__Pseudomonadales	f__Moraxellaceae	g__Psychrobacter	s__Psychrobacter arcticus	4	4	0	4	4	0	X	X	NC_007204.1:16s_0:23s_1:584|NC_007204.1:23s_2:16s_3:584|NC_007204.1:23s_4:16s_5:584|NC_007204.1:23s_6:16s_7:584	NC_007204.1:16s:+:660502:1586|NC_007204.1:23s:+:662672:2880|NC_007204.1:23s:-:2420704:2880|NC_007204.1:16s:-:2424168:1586|NC_007204.1:23s:-:2580153:2880|NC_007204.1:16s:-:2583617:1586|NC_007204.1:23s:-:2586259:2880|NC_007204.1:16s:-:2589723:1586	CP000082.1:16s:+:660555:1497|CP000082.1:23s:+:662856:2054|CP000082.1:23s:-:2421346:2054|CP000082.1:16s:-:2424204:1497|CP000082.1:23s:-:2580795:2054|CP000082.1:16s:-:2583653:1497|CP000082.1:23s:-:2586901:2054|CP000082.1:16s:-:2589759:1497	4	0	8	0	linked	2.6507e+06	1586	2880	57.1998	47.8562	49.7222
GCF_000012325.1	p__Proteobacteria	c__Gammaproteobacteria	o__Alteromonadales	f__Colwelliaceae	g__Colwellia	s__Colwellia psychrerythraea	d__Bacteria	p__Proteobacteria	c__Gammaproteobacteria	o__Enterobacterales	f__Alteromonadaceae	g__Colwellia	s__Colwellia psychrerythraea_A	9	9	0	9	9	0	X	X	NC_003910.7:16s_0:23s_1:614|NC_003910.7:16s_2:23s_3:599|NC_003910.7:16s_4:23s_5:599|NC_003910.7:16s_6:23s_7:599|NC_003910.7:16s_8:23s_9:599|NC_003910.7:16s_10:23s_11:599|NC_003910.7:16s_12:23s_13:596|NC_003910.7:16s_14:23s_15:627|NC_003910.7:23s_16:16s_17:616	NC_003910.7:16s:+:34907:1549|NC_003910.7:23s:+:37070:2918|NC_003910.7:16s:+:44328:1547|NC_003910.7:23s:+:46474:2918|NC_003910.7:16s:+:50170:1549|NC_003910.7:23s:+:52318:2918|NC_003910.7:16s:+:350925:1547|NC_003910.7:23s:+:353071:2918|NC_003910.7:16s:+:356774:1549|NC_003910.7:23s:+:358922:2918|NC_003910.7:16s:+:554635:1547|NC_003910.7:23s:+:556781:2918|NC_003910.7:16s:+:560477:1549|NC_003910.7:23s…	CP000083.1:16s:+:34915:1503|CP000083.1:23s:+:37264:2060|CP000083.1:16s:+:44336:1501|CP000083.1:23s:+:46668:2060|CP000083.1:16s:+:50178:1503|CP000083.1:23s:+:52512:2060|CP000083.1:16s:+:350933:1501|CP000083.1:23s:+:353265:2060|CP000083.1:16s:+:356782:1503|CP000083.1:23s:+:359116:2060|CP000083.1:16s:+:554643:1501|CP000083.1:23s:+:556975:2060|CP000083.1:16s:+:560485:1503|CP000083.1:23s:+:562816:2060…	9	0	18	0	linked	5373180	1547.89	2918	61.9946	47.3979	50.2856
GCF_000012345.1	p__Proteobacteria	c__Alphaproteobacteria	o__Pelagibacterales	f__Pelagibacteraceae	g__Candidatus Pelagibacter	s__Candidatus Pelagibacter ubique	d__Bacteria	p__Proteobacteria	c__Alphaproteobacteria	o__Pelagibacterales	f__Pelagibacteraceae	g__Pelagibacter	s__Pelagibacter ubique_R	1	1	0	1	1	0	X	X	NC_007205.1:16s_0:23s_1:401	NC_007205.1:16s:+:511356:1484|NC_007205.1:23s:+:513241:2757	CP000084.1:16s:+:511365:1433|CP000084.1:23s:+:513425:1941	1	0	2	0	linked	1308759	1484	2757	70.3169	51.3477	52.9561
GCF_000012365.1	p__Proteobacteria	c__Betaproteobacteria	o__Burkholderiales	f__Burkholderiaceae	g__Burkholderia	s__Burkholderia thailandensis	d__Bacteria	p__Proteobacteria	c__Gammaproteobacteria	o__Burkholderiales	f__Burkholderiaceae	g__Burkholderia	s__Burkholderia thailandensis	4	4	0	4	4	0	X	X	NC_007650.1:23s_0:16s_1:564|NC_007651.1:16s_0:23s_1:564|NC_007651.1:23s_2:16s_3:564|NC_007651.1:23s_4:16s_5:564	NC_007650.1:23s:-:2490791:2893|NC_007650.1:16s:-:2494248:1539|NC_007651.1:16s:+:1237585:1538|NC_007651.1:23s:+:1239687:2893|NC_007651.1:23s:-:3328287:2893|NC_007651.1:16s:-:3331744:1538|NC_007651.1:23s:-:3525222:2894|NC_007651.1:16s:-:3528680:1538	CP000085.1:23s:-:2491444:2049|CP000085.1:16s:-:2494287:1490|CP000086.1:16s:+:1237595:1489|CP000086.1:23s:+:1239878:2049|CP000086.1:23s:-:3328940:2049|CP000086.1:16s:-:3331783:1489|CP000086.1:23s:-:3525875:2049|CP000086.1:16s:-:3528719:1489	4	0	8	0	linked	6723972	1538.25	2893.25	32.3719	44.4661	46.8418
GCF_000012385.1	p__Proteobacteria	c__Alphaproteobacteria	o__Rickettsiales	f__Rickettsiaceae	g__Rickettsia	s__Rickettsia bellii	d__Bacteria	p__Proteobacteria	c__Alphaproteobacteria	o__Rickettsiales	f__Rickettsiaceae	g__Rickettsia	s__Rickettsia bellii	1	1	0	1	1	0	X	X	NC_007940.1:16s_1:23s_0:1400978	NC_007940.1:23s:+:418207:2784|NC_007940.1:16s:+:537796:1509	CP000087.1:23s:+:418396:1942|CP000087.1:16s:+:537812:1457	0	1	2	0	unlinked	1522076	1509	2784	68.3541	48.9728	52.0474
GCF_000012405.1	p__Actinobacteria	c__Actinobacteria	o__Streptosporangiales	f__Nocardiopsaceae	g__Thermobifida	s__Thermobifida fusca	d__Bacteria	p__Actinobacteriota	c__Actinobacteria	o__Streptosporangiales	f__Streptosporangiaceae	g__Thermobifida	s__Thermobifida fusca	4	4	0	4	4	0	X	X	NC_007333.1:23s_0:16s_1:383|NC_007333.1:23s_2:16s_3:383|NC_007333.1:23s_4:16s_5:480|NC_007333.1:23s_6:16s_7:507	NC_007333.1:23s:-:2387029:3105|NC_007333.1:16s:-:2390517:1538|NC_007333.1:23s:-:2781923:3105|NC_007333.1:16s:-:2785411:1538|NC_007333.1:23s:-:3039285:3105|NC_007333.1:16s:-:3042870:1538|NC_007333.1:23s:-:3590926:3105|NC_007333.1:16s:-:3594538:1538	CP000088.1:23s:-:2387673:2272|CP000088.1:16s:-:2390555:1496|CP000088.1:23s:-:2782567:2272|CP000088.1:16s:-:2785449:1496|CP000088.1:23s:-:3039929:2272|CP000088.1:16s:-:3042908:1496|CP000088.1:23s:-:3591570:2272|CP000088.1:16s:-:3594576:1496	4	0	8	0	linked	3.64225e+06	1538	3105	32.4971	40.5072	40.9903
GCF_000012425.1	p__Proteobacteria	c__Betaproteobacteria	o__Rhodocyclales	f__Azonexaceae	g__Dechloromonas	s__Dechloromonas aromatica	d__Bacteria	p__Proteobacteria	c__Gammaproteobacteria	o__Burkholderiales	f__Rhodocyclaceae	g__Dechloromonas	s__Dechloromonas aromatica	4	4	0	4	4	0	X	X	NC_007298.1:16s_0:23s_1:424|NC_007298.1:16s_2:23s_3:424|NC_007298.1:16s_4:23s_5:424|NC_007298.1:16s_6:23s_7:424	NC_007298.1:16s:+:76840:1545|NC_007298.1:23s:+:78809:2897|NC_007298.1:16s:+:715263:1545|NC_007298.1:23s:+:717232:2897|NC_007298.1:16s:+:870608:1545|NC_007298.1:23s:+:872577:2897|NC_007298.1:16s:+:1227764:1545|NC_007298.1:23s:+:1229733:2897	CP000089.1:16s:+:76851:1496|CP000089.1:23s:+:78999:2053|CP000089.1:16s:+:715274:1496|CP000089.1:23s:+:717422:2053|CP000089.1:16s:+:870619:1496|CP000089.1:23s:+:872767:2053|CP000089.1:16s:+:1227775:1496|CP000089.1:23s:+:1229923:2053	4	0	8	0	linked	4501104	1545	2897	40.7528	45.3074	47.9116
GCF_000012445.1	p__Proteobacteria	c__Gammaproteobacteria	o__Pseudomonadales	f__Pseudomonadaceae	g__Pseudomonas	s__Pseudomonas fluorescens	d__Bacteria	p__Proteobacteria	c__Gammaproteobacteria	o__Pseudomonadales	f__Pseudomonadaceae	g__Pseudomonas_E	s__Pseudomonas_E fluorescens_AR	6	6	0	6	6	0	X	X	NC_007492.2:16s_0:23s_1:491|NC_007492.2:16s_2:23s_3:491|NC_007492.2:16s_4:23s_5:491|NC_007492.2:23s_6:16s_7:491|NC_007492.2:23s_8:16s_9:491|NC_007492.2:23s_10:16s_11:491	NC_007492.2:16s:+:121467:1547|NC_007492.2:23s:+:123505:2915|NC_007492.2:16s:+:803028:1547|NC_007492.2:23s:+:805066:2915|NC_007492.2:16s:+:2549530:1547|NC_007492.2:23s:+:2551568:2915|NC_007492.2:23s:-:4416779:2915|NC_007492.2:16s:-:4420185:1547|NC_007492.2:23s:-:5393339:2912|NC_007492.2:16s:-:5396742:1547|NC_007492.2:23s:-:5726608:2915|NC_007492.2:16s:-:5730014:1547	CP000094.2:16s:+:121474:1495|CP000094.2:23s:+:123699:2057|CP000094.2:16s:+:803035:1495|CP000094.2:23s:+:805260:2057|CP000094.2:16s:+:2549537:1495|CP000094.2:23s:+:2551762:2057|CP000094.2:23s:-:4417443:2057|CP000094.2:16s:-:4420230:1495|CP000094.2:23s:-:5394000:2057|CP000094.2:16s:-:5396787:1495|CP000094.2:23s:-:5727272:2057|CP000094.2:16s:-:5730059:1495	6	0	12	0	linked	6.4384e+06	1547	2914.5	39.479	46.337	48.0185
GCF_000012465.1	p__Cyanobacteria	c__	o__Synechococcales	f__Prochloraceae	g__Prochlorococcus	s__Prochlorococcus marinus	d__Bacteria	p__Cyanobacteria	c__Cyanobacteriia	o__Synechococcales	f__Cyanobiaceae	g__Prochlorococcus_B	s__Prochlorococcus_B marinus_B	1	1	0	1	1	0	X	X	NC_007335.2:16s_0:23s_1:629	NC_007335.2:16s:+:370847:1483|NC_007335.2:23s:+:372959:2884	CP000095.2:16s:+:370852:1443|CP000095.2:23s:+:373136:2060	1	0	2	0	linked	1.8429e+06	1483	2884	64.877	45.1787	47.3648
GCF_000012485.1	p__Chlorobi	c__Chlorobia	o__Chlorobiales	f__Chlorobiaceae	g__Pelodictyon	s__Pelodictyon luteolum	d__Bacteria	p__Bacteroidota	c__Chlorobia	o__Chlorobiales	f__Chlorobiaceae	g__Chlorobium	s__Chlorobium luteolum	2	2	0	2	2	0	X	X	NC_007512.1:16s_0:23s_1:494|NC_007512.1:16s_2:23s_3:494	NC_007512.1:16s:+:107696:1504|NC_007512.1:23s:+:109694:2918|NC_007512.1:16s:+:116671:1502|NC_007512.1:23s:+:118667:2918	CP000096.1:16s:+:107702:1459|CP000096.1:23s:+:109866:2107|CP000096.1:16s:+:116677:1457|CP000096.1:23s:+:118839:2107	2	0	4	0	linked	2364842	1503	2918	42.67	47.4385	48.9719
GCF_000012505.1	p__Cyanobacteria	c__	o__Synechococcales	f__Synechococcaceae	g__Synechococcus	s__Synechococcus sp. CC9902	d__Bacteria	p__Cyanobacteria	c__Cyanobacteriia	o__Synechococcales	f__Cyanobiaceae	g__Synechococcus_C	s__Synechococcus_C sp000012505	2	2	0	2	2	0	X	X	NC_007513.1:16s_0:23s_1:774|NC_007513.1:23s_2:16s_3:774	NC_007513.1:16s:+:373314:1484|NC_007513.1:23s:+:375572:2872|NC_007513.1:23s:-:1773626:2872|NC_007513.1:16s:-:1777272:1484	CP000097.1:16s:+:373319:1444|CP000097.1:23s:+:375749:2051|CP000097.1:23s:-:1774270:2051|CP000097.1:16s:-:1777307:1444	2	0	4	0	linked	2234828	1484	2872	45.8355	44.8787	45.7869
GCF_000012525.1	p__Cyanobacteria	c__	o__Synechococcales	f__Synechococcaceae	g__Synechococcus	s__Synechococcus elongatus	d__Bacteria	p__Cyanobacteria	c__Cyanobacteriia	o__Synechococcales	f__Synechococcaceae	g__Synechococcus	s__Synechococcus elongatus	2	2	0	2	2	0	X	O	NC_007604.1:16s_0:23s_1:542|NC_007604.1:23s_2:16s_3:542	NC_007604.1:16s:+:568590:1490|NC_007604.1:23s:+:570622:2880|NC_007604.1:23s:-:2655420:2880|NC_007604.1:16s:-:2658842:1490	CP000100.1:16s:+:568597:1447|CP000100.1:23s:+:570798:2062|CP000100.1:23s:-:2656062:2062|CP000100.1:16s:-:2658878:1447	2	0	4	0	linked	2742269	1490	2880	44.5736	44.4966	45.7639
GCF_000012565.1	p__Proteobacteria	c__Alphaproteobacteria	o__Rickettsiales	f__Anaplasmataceae	g__Ehrlichia	s__Ehrlichia canis	d__Bacteria	p__Proteobacteria	c__Alphaproteobacteria	o__Rickettsiales	f__Anaplasmataceae	g__Ehrlichia	s__Ehrlichia canis	1	1	0	1	1	0	X	O	NC_007354.1:16s_0:Single_copy:NA|NC_007354.1:23s_1:Single_copy:NA	NC_007354.1:16s:+:285931:1510|NC_007354.1:23s:-:1098978:2806	CP000107.1:16s:+:285940:1466|CP000107.1:23s:-:1099621:1975	0	0	0	2	unlinked	1315030	1510	2806	71.0423	51.3907	54.3835
GCF_000012585.1	p__Chlorobi	c__Chlorobia	o__Chlorobiales	f__Chlorobiaceae	g__Chlorobium	s__Chlorobium chlorochromatii	d__Bacteria	p__Bacteroidota	c__Chlorobia	o__Chlorobiales	f__Chlorobiaceae	g__Chlorobium	s__Chlorobium chlorochromatii	1	1	0	1	1	0	X	X	NC_007514.1:16s_0:23s_1:449	NC_007514.1:16s:+:102595:1505|NC_007514.1:23s:+:104549:2932	CP000108.1:16s:+:102602:1459|CP000108.1:23s:+:104721:2107	1	0	2	0	linked	2572079	1505	2932	55.7218	48.505	50.6821
GCF_000012605.1	p__Proteobacteria	c__Gammaproteobacteria	o__Thiotrichales	f__Piscirickettsiaceae	g__Hydrogenovibrio	s__Hydrogenovibrio crunogenus	d__Bacteria	p__Proteobacteria	c__Gammaproteobacteria	o__Thiomicrospirales	f__Thiomicrospiraceae	g__Hydrogenovibrio	s__Hydrogenovibrio crunogenus	3	3	0	3	3	0	X	X	NC_007520.2:23s_0:16s_1:766|NC_007520.2:23s_2:16s_3:765|NC_007520.2:23s_4:16s_5:765	NC_007520.2:23s:-:1632257:2881|NC_007520.2:16s:-:1635904:1562|NC_007520.2:23s:-:1950069:2881|NC_007520.2:16s:-:1953715:1562|NC_007520.2:23s:-:2136359:2881|NC_007520.2:16s:-:2140005:1562	CP000109.2:23s:-:1632915:2048|CP000109.2:16s:-:1635944:1514|CP000109.2:23s:-:1950727:2048|CP000109.2:16s:-:1953755:1514|CP000109.2:23s:-:2137017:2048|CP000109.2:16s:-:2140045:1514	3	0	6	0	linked	2427734	1562	2881	56.87	48.5915	49.7628
GCF_000012625.1	p__Cyanobacteria	c__	o__Synechococcales	f__Synechococcaceae	g__Synechococcus	s__Synechococcus sp. CC9605	d__Bacteria	p__Cyanobacteria	c__Cyanobacteriia	o__Synechococcales	f__Cyanobiaceae	g__Synechococcus_C	s__Synechococcus_C sp000012625	2	2	0	2	2	0	X	X	NC_007516.1:16s_0:23s_1:772|NC_007516.1:23s_2:16s_3:772	NC_007516.1:16s:+:473805:1484|NC_007516.1:23s:+:476061:2870|NC_007516.1:23s:-:2135930:2870|NC_007516.1:16s:-:2139572:1484	CP000110.1:16s:+:473810:1444|CP000110.1:23s:+:476237:2052|CP000110.1:23s:-:2136572:2052|CP000110.1:16s:-:2139607:1444	2	0	4	0	linked	2510659	1484	2870	40.7824	44.8787	45.6446
GCF_000012645.1	p__Cyanobacteria	c__	o__Synechococcales	f__Prochloraceae	g__Prochlorococcus	s__Prochlorococcus marinus	d__Bacteria	p__Cyanobacteria	c__Cyanobacteriia	o__Synechococcales	f__Cyanobiaceae	g__Prochlorococcus_A	s__Prochlorococcus_A marinus_L	1	1	0	1	1	0	X	X	NC_007577.1:16s_0:23s_1:538	NC_007577.1:16s:+:317562:1483|NC_007577.1:23s:+:319583:2882	CP000111.1:16s:+:317567:1443|CP000111.1:23s:+:319759:2060	1	0	2	0	linked	1709204	1483	2882	68.7895	45.6507	47.7099
GCF_000012665.1	p__Proteobacteria	c__Deltaproteobacteria	o__Desulfovibrionales	f__Desulfovibrionaceae	g__Desulfovibrio	s__Desulfovibrio alaskensis	d__Bacteria	p__Desulfobacterota_A	c__Desulfovibrionia	o__Desulfovibrionales	f__Desulfovibrionaceae	g__Desulfovibrio_C	s__Desulfovibrio_C alaskensis	4	4	0	4	4	0	X	X	NC_007519.1:16s_0:23s_1:439|NC_007519.1:16s_2:23s_3:439|NC_007519.1:23s_4:16s_5:439|NC_007519.1:23s_6:16s_7:439	NC_007519.1:16s:+:69852:1543|NC_007519.1:23s:+:71834:2929|NC_007519.1:16s:+:1309443:1543|NC_007519.1:23s:+:1311425:2929|NC_007519.1:23s:-:2604279:2929|NC_007519.1:16s:-:2607647:1543|NC_007519.1:23s:-:3533851:2929|NC_007519.1:16s:-:3537219:1543	CP000112.1:16s:+:69859:1500|CP000112.1:23s:+:72023:2096|CP000112.1:16s:+:1309450:1500|CP000112.1:23s:+:1311614:2096|CP000112.1:23s:-:2604923:2096|CP000112.1:16s:-:2607683:1500|CP000112.1:23s:-:3534495:2096|CP000112.1:16s:-:3537255:1500	4	0	8	0	linked	3730232	1543	2929	42.1639	43.7784	46.4493
GCF_000012685.1	p__Proteobacteria	c__Deltaproteobacteria	o__Myxococcales	f__Myxococcaceae	g__Myxococcus	s__Myxococcus xanthus	d__Bacteria	p__Myxococcota	c__Myxococcia	o__Myxococcales	f__Myxococcaceae	g__Myxococcus	s__Myxococcus xanthus	4	4	0	4	4	0	X	X	NC_008095.1:16s_0:23s_1:702|NC_008095.1:16s_2:23s_3:607|NC_008095.1:23s_4:16s_5:607|NC_008095.1:23s_6:16s_7:702	NC_008095.1:16s:+:376441:1542|NC_008095.1:23s:+:378685:2973|NC_008095.1:16s:+:3293005:1542|NC_008095.1:23s:+:3295154:2973|NC_008095.1:23s:-:5893456:2973|NC_008095.1:16s:-:5897036:1542|NC_008095.1:23s:-:8961502:2973|NC_008095.1:16s:-:8965177:1542	CP000113.1:16s:+:376448:1496|CP000113.1:23s:+:378876:2129|CP000113.1:16s:+:3293012:1496|CP000113.1:23s:+:3295345:2129|CP000113.1:23s:-:5894109:2129|CP000113.1:16s:-:5897075:1496|CP000113.1:23s:-:8962155:2129|CP000113.1:16s:-:8965216:1496	4	0	8	0	linked	9139763	1542	2973	31.1088	44.1634	45.106
GCF_000012705.1	p__Firmicutes	c__Bacilli	o__Lactobacillales	f__Streptococcaceae	g__Streptococcus	s__Streptococcus agalactiae	d__Bacteria	p__Firmicutes	c__Bacilli	o__Lactobacillales	f__Streptococcaceae	g__Streptococcus	s__Streptococcus agalactiae	7	7	0	7	7	0	X	X	NC_007432.1:16s_0:23s_1:273|NC_007432.1:16s_2:23s_3:273|NC_007432.1:16s_4:23s_5:275|NC_007432.1:16s_6:23s_7:275|NC_007432.1:16s_8:23s_9:273|NC_007432.1:16s_10:23s_11:273|NC_007432.1:16s_12:23s_13:273	NC_007432.1:16s:+:16400:1555|NC_007432.1:23s:+:18228:2906|NC_007432.1:16s:+:22232:1555|NC_007432.1:23s:+:24060:2906|NC_007432.1:16s:+:90921:1555|NC_007432.1:23s:+:92751:2906|NC_007432.1:16s:+:175166:1555|NC_007432.1:23s:+:176996:2906|NC_007432.1:16s:+:259755:1555|NC_007432.1:23s:+:261583:2906|NC_007432.1:16s:+:358657:1555|NC_007432.1:23s:+:360485:2906|NC_007432.1:16s:+:427800:1555|NC_007432.1:23s…	CP000114.1:16s:+:16406:1507|CP000114.1:23s:+:18412:2077|CP000114.1:16s:+:22238:1507|CP000114.1:23s:+:24244:2077|CP000114.1:16s:+:90927:1507|CP000114.1:23s:+:92935:2077|CP000114.1:16s:+:175172:1507|CP000114.1:23s:+:177180:2077|CP000114.1:16s:+:259761:1507|CP000114.1:23s:+:261767:2077|CP000114.1:16s:+:358663:1507|CP000114.1:23s:+:360669:2077|CP000114.1:16s:+:427806:1507|CP000114.1:23s:+:429812:2077	7	0	14	0	linked	2127839	1555	2906	64.3776	47.9283	50.585
GCF_000012725.1	p__Proteobacteria	c__Alphaproteobacteria	o__Rhizobiales	f__Bradyrhizobiaceae	g__Nitrobacter	s__Nitrobacter winogradskyi	d__Bacteria	p__Proteobacteria	c__Alphaproteobacteria	o__Rhizobiales	f__Xanthobacteraceae	g__Nitrobacter	s__Nitrobacter winogradskyi	1	1	0	1	1	0	X	X	NC_007406.1:16s_0:23s_1:815	NC_007406.1:16s:+:638301:1497|NC_007406.1:23s:+:640613:2830	CP000115.1:16s:+:638310:1447|CP000115.1:23s:+:640863:1941	1	0	2	0	linked	3402093	1497	2830	37.951	44.6894	46.6078
GCF_000012745.1	p__Proteobacteria	c__Betaproteobacteria	o__Nitrosomonadales	f__Thiobacillaceae	g__Thiobacillus	s__Thiobacillus denitrificans	d__Bacteria	p__Proteobacteria	c__Gammaproteobacteria	o__Burkholderiales	f__Hydrogenophilaceae	g__Thiobacillus	s__Thiobacillus denitrificans_B	2	2	0	2	2	0	X	X	NC_007404.1:16s_0:23s_1:679|NC_007404.1:23s_2:16s_3:679	NC_007404.1:16s:+:478063:1545|NC_007404.1:23s:+:480287:3031|NC_007404.1:23s:-:1860209:3031|NC_007404.1:16s:-:1863919:1545	CP000116.1:16s:+:478077:1493|CP000116.1:23s:+:480476:2191|CP000116.1:23s:-:1860860:2191|CP000116.1:16s:-:1863957:1493	2	0	4	0	linked	2909809	1545	3031	33.9328	44.9838	47.0142
GCF_000012765.1	p__Tenericutes	c__Mollicutes	o__Mycoplasmatales	f__Mycoplasmataceae	g__Mycoplasma	s__Mycoplasma capricolum	d__Bacteria	p__Firmicutes	c__Bacilli	o__Mycoplasmatales	f__Mycoplasmataceae	g__Mycoplasma	s__Mycoplasma capricolum	2	2	0	2	2	0	X	X	NC_007633.1:16s_0:23s_1:222|NC_007633.1:16s_2:23s_3:224	NC_007633.1:16s:+:464429:1527|NC_007633.1:23s:+:466178:2913|NC_007633.1:16s:+:960318:1527|NC_007633.1:23s:+:962069:2913	CP000123.1:16s:+:464437:1481|CP000123.1:23s:+:466368:2081|CP000123.1:16s:+:960326:1481|CP000123.1:23s:+:962259:2081	2	0	4	0	linked	1.01002e+06	1527	2913	76.2296	51.8991	54.0336
GCF_000012785.1	p__Proteobacteria	c__Betaproteobacteria	o__Burkholderiales	f__Burkholderiaceae	g__Burkholderia	s__Burkholderia pseudomallei	d__Bacteria	p__Proteobacteria	c__Gammaproteobacteria	o__Burkholderiales	f__Burkholderiaceae	g__Burkholderia	s__Burkholderia mallei	4	4	0	4	4	0	X	X	NC_007434.1:23s_0:16s_1:593|NC_007434.1:16s_2:23s_3:593|NC_007434.1:23s_4:16s_5:632|NC_007435.1:16s_0:23s_1:632	NC_007434.1:23s:-:825:2894|NC_007434.1:16s:-:4312:1529|NC_007434.1:16s:+:1544687:1529|NC_007434.1:23s:+:1546809:2894|NC_007434.1:23s:-:3882010:2894|NC_007434.1:16s:-:3885536:1529|NC_007435.1:16s:+:2323912:1529|NC_007435.1:23s:+:2326073:2894	CP000124.1:23s:-:1478:2050|CP000124.1:16s:-:4351:1489|CP000124.1:16s:+:1544688:1489|CP000124.1:23s:+:1547000:2050|CP000124.1:23s:-:3882663:2050|CP000124.1:16s:-:3885575:1489|CP000125.1:16s:+:2323913:1489|CP000125.1:23s:+:2326264:2050	4	0	8	0	linked	7.30805e+06	1529	2894	32.0218	44.588	46.7346
GCF_000012805.1	p__Proteobacteria	c__Gammaproteobacteria	o__Chromatiales	f__Chromatiaceae	g__Nitrosococcus	s__Nitrosococcus oceani	d__Bacteria	p__Proteobacteria	c__Gammaproteobacteria	o__Nitrosococcales	f__Nitrosococcaceae	g__Nitrosococcus	s__Nitrosococcus oceani	2	2	0	2	2	0	X	X	NC_007484.1:16s_0:23s_1:655|NC_007484.1:23s_2:16s_3:169	NC_007484.1:16s:+:999376:1550|NC_007484.1:23s:+:1001581:2938|NC_007484.1:23s:-:1880058:2938|NC_007484.1:16s:-:1883165:1546	CP000127.1:16s:+:999383:1503|CP000127.1:23s:+:1001776:2076|CP000127.1:23s:-:1880725:2076|CP000127.1:16s:-:1883201:1503	2	0	4	0	linked	3522111	1548	2938	49.6581	43.7015	45.0647
GCF_000012825.1	p__Bacteroidetes	c__Bacteroidia	o__Bacteroidales	f__Bacteroidaceae	g__Bacteroides	s__Bacteroides vulgatus	d__Bacteria	p__Bacteroidota	c__Bacteroidia	o__Bacteroidales	f__Bacteroidaceae	g__Bacteroides_B	s__Bacteroides_B vulgatus	7	7	0	7	7	0	X	X	NC_009614.1:23s_0:16s_1:433|NC_009614.1:23s_2:16s_3:419|NC_009614.1:16s_4:23s_5:417|NC_009614.1:16s_6:23s_7:417|NC_009614.1:16s_8:23s_9:418|NC_009614.1:23s_10:16s_11:417|NC_009614.1:23s_12:16s_13:420	NC_009614.1:23s:-:343391:2891|NC_009614.1:16s:-:346715:1538|NC_009614.1:23s:-:644503:2892|NC_009614.1:16s:-:647814:1538|NC_009614.1:16s:+:2095441:1538|NC_009614.1:23s:+:2097396:2894|NC_009614.1:16s:+:2183533:1538|NC_009614.1:23s:+:2185488:2894|NC_009614.1:16s:+:2587720:1538|NC_009614.1:23s:+:2589676:2894|NC_009614.1:23s:-:4427138:2894|NC_009614.1:16s:-:4430449:1538|NC_009614.1:23s:-:4739800:2892|…	CP000139.1:23s:-:344016:2088|CP000139.1:16s:-:346756:1486|CP000139.1:23s:-:645128:2089|CP000139.1:16s:-:647855:1486|CP000139.1:16s:+:2095452:1486|CP000139.1:23s:+:2097576:2089|CP000139.1:16s:+:2183544:1486|CP000139.1:23s:+:2185668:2089|CP000139.1:16s:+:2587731:1486|CP000139.1:23s:+:2589856:2089|CP000139.1:23s:-:4427763:2089|CP000139.1:16s:-:4430490:1486|CP000139.1:23s:-:4740425:2089|CP000139.1:16…	7	0	14	0	linked	5163189	1538	2893	57.7985	47.7893	49.1581
GCF_000012845.1	p__Bacteroidetes	c__Bacteroidia	o__Bacteroidales	f__Tannerellaceae	g__Parabacteroides	s__Parabacteroides distasonis	d__Bacteria	p__Bacteroidota	c__Bacteroidia	o__Bacteroidales	f__Tannerellaceae	g__Parabacteroides	s__Parabacteroides distasonis	7	7	0	7	7	0	X	X	NC_009615.1:16s_0:23s_1:407|NC_009615.1:16s_2:23s_3:451|NC_009615.1:23s_4:16s_5:453|NC_009615.1:23s_6:16s_7:453|NC_009615.1:23s_8:16s_9:408|NC_009615.1:23s_10:16s_11:408|NC_009615.1:16s_12:23s_13:407	NC_009615.1:16s:+:142361:1542|NC_009615.1:23s:+:144310:2879|NC_009615.1:16s:+:416000:1540|NC_009615.1:23s:+:417991:2878|NC_009615.1:23s:-:2135597:2878|NC_009615.1:16s:-:2138928:1540|NC_009615.1:23s:-:2869158:2878|NC_009615.1:16s:-:2872489:1540|NC_009615.1:23s:-:3250304:2879|NC_009615.1:16s:-:3253591:1542|NC_009615.1:23s:-:3408576:2878|NC_009615.1:16s:-:3411862:1542|NC_009615.1:16s:+:4787729:1542|…	CP000140.1:16s:+:142376:1485|CP000140.1:23s:+:144481:2081|CP000140.1:16s:+:416015:1483|CP000140.1:23s:+:418162:2080|CP000140.1:23s:-:2136224:2080|CP000140.1:16s:-:2138970:1483|CP000140.1:23s:-:2869785:2080|CP000140.1:16s:-:2872531:1483|CP000140.1:23s:-:3250931:2081|CP000140.1:16s:-:3253633:1485|CP000140.1:23s:-:3409203:2080|CP000140.1:16s:-:3411904:1485|CP000140.1:16s:+:4787744:1485|CP000140.1:23…	7	0	14	0	linked	4811379	1541.14	2878.29	54.9404	45.4302	46.4314
GCF_000012865.1	p__Firmicutes	c__Clostridia	o__Thermoanaerobacterales	f__Thermoanaerobacteraceae	g__Carboxydothermus	s__Carboxydothermus hydrogenoformans	d__Bacteria	p__Firmicutes_B	c__Desulfotomaculia	o__Carboxydothermales	f__Carboxydothermaceae	g__Carboxydothermus	s__Carboxydothermus hydrogenoformans	4	4	0	4	4	0	X	X	NC_007503.1:23s_0:16s_1:215|NC_007503.1:23s_2:16s_3:291|NC_007503.1:23s_4:16s_5:294|NC_007503.1:23s_6:16s_7:279	NC_007503.1:23s:-:1392964:3007|NC_007503.1:16s:-:1396186:1581|NC_007503.1:23s:-:1893991:3007|NC_007503.1:16s:-:1897289:1581|NC_007503.1:23s:-:2018475:3008|NC_007503.1:16s:-:2021777:1582|NC_007503.1:23s:-:2108893:3009|NC_007503.1:16s:-:2112181:1582	CP000141.1:23s:-:1393610:2172|CP000141.1:16s:-:1396230:1530|CP000141.1:23s:-:1894637:2172|CP000141.1:16s:-:1897333:1530|CP000141.1:23s:-:2019121:2173|CP000141.1:16s:-:2021821:1531|CP000141.1:23s:-:2109539:2174|CP000141.1:16s:-:2112225:1531	4	0	8	0	linked	2401520	1581.5	3007.75	57.9503	41.4322	41.4263
GCF_000012885.1	p__Proteobacteria	c__Deltaproteobacteria	o__Desulfuromonadales	f__Desulfuromonadaceae	g__Pelobacter	s__Pelobacter carbinolicus	d__Bacteria	p__Desulfuromonadota	c__Desulfuromonadia	o__Desulfuromonadales	f__Pelobacteraceae_A	g__Pelobacter_A	s__Pelobacter_A carbinolicus	2	2	0	2	2	0	X	X	NC_007498.2:23s_0:16s_1:468|NC_007498.2:23s_2:16s_3:468	NC_007498.2:23s:-:2747148:2966|NC_007498.2:16s:-:2750582:1560|NC_007498.2:23s:-:2752730:2966|NC_007498.2:16s:-:2756164:1560	CP000142.2:23s:-:2747797:2122|CP000142.2:16s:-:2750619:1516|CP000142.2:23s:-:2753379:2122|CP000142.2:16s:-:2756201:1516	2	0	4	0	linked	3.66589e+06	1560	2966	44.8863	44.0064	46.3924
GCF_000012925.1	p__Proteobacteria	c__Deltaproteobacteria	o__Desulfuromonadales	f__Geobacteraceae	g__Geobacter	s__Geobacter metallireducens	d__Bacteria	p__Desulfuromonadota	c__Desulfuromonadia	o__Geobacterales	f__Geobacteraceae	g__Geobacter	s__Geobacter metallireducens	2	2	0	2	2	0	X	X	NC_007517.1:16s_0:23s_1:448|NC_007517.1:23s_2:16s_3:448	NC_007517.1:16s:+:1310037:1558|NC_007517.1:23s:+:1312043:2958|NC_007517.1:23s:-:3241103:2958|NC_007517.1:16s:-:3244509:1558	CP000148.1:16s:+:1310044:1514|CP000148.1:23s:+:1312233:2122|CP000148.1:23s:-:3241749:2122|CP000148.1:16s:-:3244546:1514	2	0	4	0	linked	4011182	1558	2958	40.5146	43.5815	46.2813
GCF_000012945.1	p__Proteobacteria	c__Betaproteobacteria	o__Burkholderiales	f__Burkholderiaceae	g__Burkholderia	s__Burkholderia lata	d__Bacteria	p__Proteobacteria	c__Gammaproteobacteria	o__Burkholderiales	f__Burkholderiaceae	g__Burkholderia	s__Burkholderia lata	6	6	0	6	6	0	X	X	NC_007509.1:16s_0:23s_1:593|NC_007510.1:23s_0:16s_1:384|NC_007510.1:16s_2:23s_3:543|NC_007510.1:16s_4:23s_5:536|NC_007510.1:23s_6:16s_7:540|NC_007511.1:16s_0:23s_1:543	NC_007509.1:16s:+:139462:1536|NC_007509.1:23s:+:141591:2895|NC_007510.1:23s:-:22790:2895|NC_007510.1:16s:-:26069:1538|NC_007510.1:16s:+:293338:1536|NC_007510.1:23s:+:295417:2895|NC_007510.1:16s:+:507362:1536|NC_007510.1:23s:+:509434:2895|NC_007510.1:23s:-:2639114:2895|NC_007510.1:16s:-:2642549:1538|NC_007511.1:16s:+:380337:1536|NC_007511.1:23s:+:382416:2895	CP000150.1:16s:+:139471:1491|CP000150.1:23s:+:141782:2051|CP000151.1:23s:-:23443:2051|CP000151.1:16s:-:26107:1491|CP000151.1:16s:+:293347:1491|CP000151.1:23s:+:295608:2051|CP000151.1:16s:+:507371:1491|CP000151.1:23s:+:509625:2051|CP000151.1:23s:-:2639767:2051|CP000151.1:16s:-:2642587:1491|CP000152.1:16s:+:380346:1491|CP000152.1:23s:+:382607:2051	6	0	12	0	linked	8.67628e+06	1536.67	2895	33.7276	44.9241	47.3575
GCF_000012965.1	p__Proteobacteria	c__Epsilonproteobacteria	o__Campylobacterales	f__Helicobacteraceae	g__Sulfurimonas	s__Sulfurimonas denitrificans	d__Bacteria	p__Campylobacterota	c__Campylobacteria	o__Campylobacterales	f__Sulfurimonadaceae	g__Sulfurimonas	s__Sulfurimonas denitrificans	4	4	0	4	4	0	X	X	NC_007575.1:16s_0:23s_1:488|NC_007575.1:16s_2:23s_3:488|NC_007575.1:16s_4:23s_5:488|NC_007575.1:23s_6:16s_7:473	NC_007575.1:16s:+:453097:1525|NC_007575.1:23s:+:455110:2896|NC_007575.1:16s:+:576608:1525|NC_007575.1:23s:+:578621:2890|NC_007575.1:16s:+:725056:1525|NC_007575.1:23s:+:727069:2896|NC_007575.1:23s:-:2141310:2896|NC_007575.1:16s:-:2144679:1525	CP000153.1:16s:+:453104:1480|CP000153.1:23s:+:455283:2087|CP000153.1:16s:+:576615:1480|CP000153.1:23s:+:578794:2087|CP000153.1:16s:+:725063:1480|CP000153.1:23s:+:727242:2087|CP000153.1:23s:-:2141946:2087|CP000153.1:16s:-:2144717:1480	4	0	8	0	linked	2201561	1525	2894.5	65.538	50.0328	50.8378
GCF_000012985.1	p__Proteobacteria	c__Gammaproteobacteria	o__Oceanospirillales	f__Hahellaceae	g__Hahella	s__Hahella chejuensis	d__Bacteria	p__Proteobacteria	c__Gammaproteobacteria	o__Pseudomonadales	f__Oleiphilaceae	g__Hahella	s__Hahella chejuensis	5	5	0	5	5	0	X	X	NC_007645.1:16s_0:23s_1:622|NC_007645.1:16s_2:23s_3:622|NC_007645.1:16s_4:23s_5:622|NC_007645.1:23s_6:16s_7:622|NC_007645.1:23s_8:16s_9:622	NC_007645.1:16s:+:1588346:1538|NC_007645.1:23s:+:1590506:2910|NC_007645.1:16s:+:1900028:1538|NC_007645.1:23s:+:1902188:2910|NC_007645.1:16s:+:2259478:1538|NC_007645.1:23s:+:2261638:2910|NC_007645.1:23s:-:6034308:2910|NC_007645.1:16s:-:6037840:1538|NC_007645.1:23s:-:6369436:2910|NC_007645.1:16s:-:6372968:1538	CP000155.1:16s:+:1588354:1493|CP000155.1:23s:+:1590698:2059|CP000155.1:16s:+:1900036:1493|CP000155.1:23s:+:1902380:2059|CP000155.1:16s:+:2259486:1493|CP000155.1:23s:+:2261830:2059|CP000155.1:23s:-:6034967:2059|CP000155.1:16s:-:6037877:1493|CP000155.1:23s:-:6370095:2059|CP000155.1:16s:-:6373005:1493	5	0	10	0	linked	7215267	1538	2910	46.1303	45.1886	47.1478
GCF_000013005.1	p__Proteobacteria	c__Alphaproteobacteria	o__Sphingomonadales	f__Erythrobacteraceae	g__Erythrobacter	s__Erythrobacter litoralis	d__Bacteria	p__Proteobacteria	c__Alphaproteobacteria	o__Sphingomonadales	f__Sphingomonadaceae	g__Erythrobacter_C	s__Erythrobacter_C litoralis	1	1	0	1	1	0	X	X	NC_007722.1:16s_0:23s_1:613	NC_007722.1:16s:+:63530:1492|NC_007722.1:23s:+:65635:2798	CP000157.1:16s:+:63538:1444|CP000157.1:23s:+:65869:1936	1	0	2	0	linked	3.0524e+06	1492	2798	36.9315	46.3137	46.6047
GCF_000013025.1	p__Proteobacteria	c__Alphaproteobacteria	o__Rhodobacterales	f__Hyphomonadaceae	g__Hyphomonas	s__Hyphomonas neptunium	d__Bacteria	p__Proteobacteria	c__Alphaproteobacteria	o__Caulobacterales	f__Hyphomonadaceae	g__Hyphomonas	s__Hyphomonas neptunium	1	1	0	1	1	0	X	X	NC_008358.1:23s_0:16s_1:708	NC_008358.1:23s:-:2814975:2780|NC_008358.1:16s:-:2818463:1458	CP000158.1:23s:-:2815605:1910|CP000158.1:16s:-:2818501:1413	1	0	2	0	linked	3705021	1458	2780	38.0697	46.6392	47.0863
GCF_000013045.1	p__Bacteroidetes	c__	o__Bacteroidetes Order II. Incertae sedis	f__Rhodothermaceae	g__Salinibacter	s__Salinibacter ruber	d__Bacteria	p__Bacteroidota	c__Rhodothermia	o__Rhodothermales	f__Salinibacteraceae	g__Salinibacter	s__Salinibacter ruber	1	1	0	1	1	0	X	O	NC_007677.1:23s_0:16s_1:568	NC_007677.1:23s:-:3325001:2939|NC_007677.1:16s:-:3328508:1542	CP000159.1:23s:-:3325628:2127|CP000159.1:16s:-:3328544:1498	1	0	2	0	linked	3622833	1542	2939	33.8652	42.8016	45.3896
GCF_000013065.1	p__Firmicutes	c__Bacilli	o__Bacillales	f__Bacillaceae	g__Bacillus	s__Bacillus cereus	d__Bacteria	p__Firmicutes	c__Bacilli	o__Bacillales	f__Bacillaceae_G	g__Bacillus_A	s__Bacillus_A cereus_AD	13	13	0	13	13	0	X	X	NC_011969.1:16s_0:23s_1:367|NC_011969.1:16s_2:23s_3:139|NC_011969.1:16s_4:23s_5:139|NC_011969.1:16s_6:23s_7:139|NC_011969.1:16s_8:23s_9:140|NC_011969.1:16s_10:23s_11:140|NC_011969.1:16s_12:23s_13:140|NC_011969.1:16s_14:23s_15:140|NC_011969.1:16s_16:23s_17:140|NC_011969.1:16s_18:23s_19:140|NC_011969.1:16s_20:23s_21:140|NC_011969.1:16s_22:23s_23:139|NC_011969.1:23s_24:16s_25:140	NC_011969.1:16s:+:9309:1556|NC_011969.1:23s:+:11232:2930|NC_011969.1:16s:+:29085:1556|NC_011969.1:23s:+:30780:2930|NC_011969.1:16s:+:82241:1555|NC_011969.1:23s:+:83935:2931|NC_011969.1:16s:+:145314:1555|NC_011969.1:23s:+:147008:2930|NC_011969.1:16s:+:251880:1555|NC_011969.1:23s:+:253575:2930|NC_011969.1:16s:+:272411:1555|NC_011969.1:23s:+:274106:2930|NC_011969.1:16s:+:279440:1555|NC_011969.1:23s:…	CP000227.1:16s:+:9317:1510|CP000227.1:23s:+:11424:2092|CP000227.1:16s:+:29093:1510|CP000227.1:23s:+:30972:2092|CP000227.1:16s:+:82249:1509|CP000227.1:23s:+:84127:2093|CP000227.1:16s:+:145322:1509|CP000227.1:23s:+:147200:2092|CP000227.1:16s:+:251888:1509|CP000227.1:23s:+:253767:2092|CP000227.1:16s:+:272419:1509|CP000227.1:23s:+:274298:2092|CP000227.1:16s:+:279448:1509|CP000227.1:23s:+:281327:2092|…	13	0	26	0	linked	5506207	1555.46	2930.08	64.532	46.6644	48.2266
GCF_000013085.1	p__Proteobacteria	c__Alphaproteobacteria	o__Rhodospirillales	f__Rhodospirillaceae	g__Rhodospirillum	s__Rhodospirillum rubrum	d__Bacteria	p__Proteobacteria	c__Alphaproteobacteria	o__Rhodospirillales	f__Rhodospirillaceae	g__Rhodospirillum	s__Rhodospirillum rubrum	4	4	0	4	4	0	X	X	NC_007643.1:16s_0:23s_1:765|NC_007643.1:16s_2:23s_3:762|NC_007643.1:23s_4:16s_5:765|NC_007643.1:23s_6:16s_7:765	NC_007643.1:16s:+:192528:1477|NC_007643.1:23s:+:194770:2758|NC_007643.1:16s:+:911398:1477|NC_007643.1:23s:+:913637:2758|NC_007643.1:23s:-:2732127:2758|NC_007643.1:16s:-:2735650:1477|NC_007643.1:23s:-:3807175:2758|NC_007643.1:16s:-:3810698:1477	CP000230.1:16s:+:192528:1442|CP000230.1:23s:+:194960:1928|CP000230.1:16s:+:911398:1442|CP000230.1:23s:+:913827:1928|CP000230.1:23s:-:2732767:1928|CP000230.1:16s:-:2735685:1442|CP000230.1:23s:-:3807815:1928|CP000230.1:16s:-:3810733:1442	4	0	8	0	linked	4.40656e+06	1477	2758	34.6213	43.3311	44.2078
GCF_000013105.1	p__Firmicutes	c__Clostridia	o__Thermoanaerobacterales	f__Thermoanaerobacteraceae	g__Moorella	s__Moorella thermoacetica	d__Bacteria	p__Firmicutes_B	c__Moorellia	o__Moorellales	f__Moorellaceae	g__Moorella	s__Moorella thermoacetica	1	1	0	1	1	0	X	X	NC_007644.1:16s_0:23s_1:413	NC_007644.1:16s:+:147998:1555|NC_007644.1:23s:+:149966:2972	CP000232.1:16s:+:147995:1526|CP000232.1:23s:+:150154:2143	1	0	2	0	linked	2628784	1555	2972	44.2085	42.3151	43.3378
GCF_000013125.1	p__Proteobacteria	c__Alphaproteobacteria	o__Rickettsiales	f__Anaplasmataceae	g__Anaplasma	s__Anaplasma phagocytophilum	d__Bacteria	p__Proteobacteria	c__Alphaproteobacteria	o__Rickettsiales	f__Anaplasmataceae	g__Anaplasma	s__Anaplasma phagocytophilum	1	1	0	1	1	0	X	X	NC_007797.1:23s_0:Single_copy:NA|NC_007797.1:16s_1:Single_copy:NA	NC_007797.1:23s:+:89887:2795|NC_007797.1:16s:-:1057413:1510	CP000235.1:23s:+:90075:1974|CP000235.1:16s:-:1057448:1464	0	0	0	2	unlinked	1471282	1510	2795	58.3641	49.404	50.6261
GCF_000013145.1	p__Proteobacteria	c__Alphaproteobacteria	o__Rickettsiales	f__Anaplasmataceae	g__Ehrlichia	s__Ehrlichia chaffeensis	d__Bacteria	p__Proteobacteria	c__Alphaproteobacteria	o__Rickettsiales	f__Anaplasmataceae	g__Ehrlichia	s__Ehrlichia chaffeensis	1	1	0	1	1	0	X	O	NC_007799.1:23s_0:Single_copy:NA|NC_007799.1:16s_1:Single_copy:NA	NC_007799.1:23s:+:209672:2806|NC_007799.1:16s:-:942219:1510	CP000236.1:23s:+:209860:1975|CP000236.1:16s:-:942254:1466	0	0	0	2	unlinked	1176248	1510	2806	69.8993	51.6556	54.0984
GCF_000013165.1	p__Proteobacteria	c__Alphaproteobacteria	o__Rickettsiales	f__Anaplasmataceae	g__Neorickettsia	s__Neorickettsia sennetsu	d__Bacteria	p__Proteobacteria	c__Alphaproteobacteria	o__Rickettsiales	f__Anaplasmataceae	g__Neorickettsia	s__Neorickettsia sennetsu	1	1	0	1	1	0	X	X	NC_007798.1:16s_0:Single_copy:NA|NC_007798.1:23s_1:Single_copy:NA	NC_007798.1:16s:+:36268:1498|NC_007798.1:23s:-:713620:2772	CP000237.1:16s:+:36276:1455|CP000237.1:23s:-:714246:1964	0	0	0	2	unlinked	859006	1498	2772	58.9157	47.9973	49.4589
GCF_000013185.1	p__Proteobacteria	c__Gammaproteobacteria	o__	f__	g__	s__Candidatus Baumannia cicadellinicola	d__Bacteria	p__Proteobacteria	c__Gammaproteobacteria	o__Enterobacterales	f__Enterobacteriaceae	g__Baumannia	s__Baumannia cicadellinicola_D	2	2	0	2	2	0	X	X	NC_007984.1:16s_0:23s_1:250|NC_007984.1:23s_2:16s_3:250	NC_007984.1:16s:+:170746:1566|NC_007984.1:23s:+:172562:2924|NC_007984.1:23s:-:517718:2924|NC_007984.1:16s:-:520892:1566	CP000238.1:16s:+:170754:1516|CP000238.1:23s:+:172761:2065|CP000238.1:23s:-:518378:2065|CP000238.1:16s:-:520934:1516	2	0	4	0	linked	686194	1566	2924	66.761	51.6603	53.6252
GCF_000013205.1	p__Cyanobacteria	c__	o__Synechococcales	f__Synechococcaceae	g__Synechococcus	s__Synechococcus sp. JA-3-3Ab	d__Bacteria	p__Cyanobacteria	c__Cyanobacteriia	o__PCC-7336	f__JA-3-3Ab	g__JA-3-3Ab	s__JA-3-3Ab sp000013205	2	2	0	2	2	0	X	X	NC_007775.1:23s_0:16s_1:418|NC_007775.1:16s_2:23s_3:418	NC_007775.1:23s:-:1106762:2813|NC_007775.1:16s:-:1109993:1472|NC_007775.1:16s:+:2310383:1472|NC_007775.1:23s:+:2312273:2813	CP000239.1:23s:-:1107392:1992|CP000239.1:16s:-:1110029:1432|CP000239.1:16s:+:2310387:1432|CP000239.1:23s:+:2312464:1992	2	0	4	0	linked	2932766	1472	2813	39.7627	41.1005	42.4102
GCF_000013225.1	p__Cyanobacteria	c__	o__Synechococcales	f__Synechococcaceae	g__Synechococcus	s__Synechococcus sp. JA-2-3B'a(2-13)	d__Bacteria	p__Cyanobacteria	c__Cyanobacteriia	o__PCC-7336	f__JA-3-3Ab	g__JA-3-3Ab	s__JA-3-3Ab sp000013225	2	2	0	2	2	0	X	X	NC_007776.1:16s_0:23s_1:594|NC_007776.1:23s_2:16s_3:594	NC_007776.1:16s:+:1447559:1472|NC_007776.1:23s:+:1449625:2809|NC_007776.1:23s:-:2049068:2809|NC_007776.1:16s:-:2052471:1472	CP000240.1:16s:+:1447564:1431|CP000240.1:23s:+:1449813:1992|CP000240.1:23s:-:2049697:1992|CP000240.1:16s:-:2052507:1431	2	0	4	0	linked	3.04668e+06	1472	2809	41.5496	41.3043	42.0968
GCF_000013245.1	p__Proteobacteria	c__Epsilonproteobacteria	o__Campylobacterales	f__Helicobacteraceae	g__Helicobacter	s__Helicobacter pylori	d__Bacteria	p__Campylobacterota	c__Campylobacteria	o__Campylobacterales	f__Helicobacteraceae	g__Helicobacter	s__Helicobacter pylori	2	2	0	2	2	0	X	O	NC_008086.1:23s_0:16s_1:121914|NC_008086.1:23s_2:16s_3:32032	NC_008086.1:23s:-:1013695:2890|NC_008086.1:16s:-:1138499:1509|NC_008086.1:23s:-:1382999:2890|NC_008086.1:16s:-:1417921:1509	CP000241.1:23s:-:1014327:2083|CP000241.1:16s:-:1138539:1461|CP000241.1:23s:-:1383631:2083|CP000241.1:16s:-:1417961:1461	0	2	4	0	unlinked	1.60574e+06	1509	2890	60.9332	49.6355	51.0727
GCF_000013265.1	p__Proteobacteria	c__Gammaproteobacteria	o__Enterobacterales	f__Enterobacteriaceae	g__Escherichia	s__Escherichia coli	d__Bacteria	p__Proteobacteria	c__Gammaproteobacteria	o__Enterobacterales	f__Enterobacteriaceae	g__Escherichia	s__Escherichia coli	7	7	0	7	7	0	X	X	NC_007946.1:16s_0:23s_1:416|NC_007946.1:23s_2:16s_3:333|NC_007946.1:23s_4:16s_5:427|NC_007946.1:23s_6:16s_7:333|NC_007946.1:16s_8:23s_9:333|NC_007946.1:16s_10:23s_11:425|NC_007946.1:16s_12:23s_13:333	NC_007946.1:16s:+:228524:1554|NC_007946.1:23s:+:230494:2930|NC_007946.1:23s:-:2870547:2925|NC_007946.1:16s:-:2873805:1554|NC_007946.1:23s:-:3641661:2925|NC_007946.1:16s:-:3645013:1552|NC_007946.1:23s:-:3693390:2925|NC_007946.1:16s:-:3696648:1554|NC_007946.1:16s:+:4202676:1554|NC_007946.1:23s:+:4204563:2925|NC_007946.1:16s:+:4321858:1554|NC_007946.1:23s:+:4323837:2925|NC_007946.1:16s:+:4456367:155…	CP000243.1:16s:+:228531:1500|CP000243.1:23s:+:230690:2070|CP000243.1:23s:-:2871206:2070|CP000243.1:16s:-:2873852:1500|CP000243.1:23s:-:3642320:2070|CP000243.1:16s:-:3645058:1500|CP000243.1:23s:-:3694049:2070|CP000243.1:16s:-:3696695:1500|CP000243.1:16s:+:4202683:1500|CP000243.1:23s:+:4204759:2070|CP000243.1:16s:+:4321865:1500|CP000243.1:23s:+:4324033:2070|CP000243.1:16s:+:4456374:1500|CP000243.1:…	7	0	14	0	linked	5179971	1553.71	2925.71	49.3865	45.605	46.709
GCF_000013285.1	p__Firmicutes	c__Clostridia	o__Clostridiales	f__Clostridiaceae	g__Clostridium	s__Clostridium perfringens	d__Bacteria	p__Firmicutes_A	c__Clostridia	o__Clostridiales	f__Clostridiaceae	g__Clostridium_P	s__Clostridium_P perfringens	8	8	0	8	8	0	X	X	NC_008261.1:16s_0:23s_1:179|NC_008261.1:16s_2:23s_3:179|NC_008261.1:16s_4:23s_5:179|NC_008261.1:16s_6:23s_7:179|NC_008261.1:16s_8:23s_9:179|NC_008261.1:16s_10:23s_11:179|NC_008261.1:23s_12:16s_13:412|NC_008261.1:23s_14:16s_15:412	NC_008261.1:16s:+:10165:1519|NC_008261.1:23s:+:11863:2913|NC_008261.1:16s:+:72548:1519|NC_008261.1:23s:+:74246:2912|NC_008261.1:16s:+:82379:1519|NC_008261.1:23s:+:84077:2912|NC_008261.1:16s:+:231430:1519|NC_008261.1:23s:+:233128:2912|NC_008261.1:16s:+:310696:1519|NC_008261.1:23s:+:312394:2912|NC_008261.1:16s:+:683146:1519|NC_008261.1:23s:+:684844:2912|NC_008261.1:23s:-:2778510:2912|NC_008261.1:16…	CP000246.1:16s:+:10175:1471|CP000246.1:23s:+:12054:2078|CP000246.1:16s:+:72558:1471|CP000246.1:23s:+:74437:2077|CP000246.1:16s:+:82389:1471|CP000246.1:23s:+:84268:2077|CP000246.1:16s:+:231440:1471|CP000246.1:23s:+:233319:2077|CP000246.1:16s:+:310706:1471|CP000246.1:23s:+:312585:2077|CP000246.1:16s:+:683156:1471|CP000246.1:23s:+:685035:2077|CP000246.1:23s:-:2779154:2077|CP000246.1:16s:-:2781872:14…	8	0	16	0	linked	3256683	1519	2912	71.6208	47.5642	48.8324
GCF_000013305.1	p__Proteobacteria	c__Gammaproteobacteria	o__Enterobacterales	f__Enterobacteriaceae	g__Escherichia	s__Escherichia coli	d__Bacteria	p__Proteobacteria	c__Gammaproteobacteria	o__Enterobacterales	f__Enterobacteriaceae	g__Escherichia	s__Escherichia coli	7	7	0	7	7	0	X	X	NC_008253.1:16s_0:23s_1:333|NC_008253.1:23s_2:16s_3:333|NC_008253.1:23s_4:16s_5:333|NC_008253.1:16s_6:23s_7:333|NC_008253.1:16s_8:23s_9:425|NC_008253.1:16s_10:23s_11:419|NC_008253.1:16s_12:23s_13:333	NC_008253.1:16s:+:227931:1554|NC_008253.1:23s:+:229818:2925|NC_008253.1:23s:-:2734211:2925|NC_008253.1:16s:-:2737469:1555|NC_008253.1:23s:-:3533592:2926|NC_008253.1:16s:-:3536851:1554|NC_008253.1:16s:+:4125597:1555|NC_008253.1:23s:+:4127485:2925|NC_008253.1:16s:+:4241392:1554|NC_008253.1:23s:+:4243371:2925|NC_008253.1:16s:+:4378773:1563|NC_008253.1:23s:+:4380755:2925|NC_008253.1:16s:+:4419039:155…	CP000247.1:16s:+:227938:1500|CP000247.1:23s:+:230014:2070|CP000247.1:23s:-:2734870:2070|CP000247.1:16s:-:2737516:1501|CP000247.1:23s:-:3534251:2071|CP000247.1:16s:-:3536898:1500|CP000247.1:16s:+:4125604:1501|CP000247.1:23s:+:4127681:2070|CP000247.1:16s:+:4241399:1500|CP000247.1:23s:+:4243567:2070|CP000247.1:16s:+:4378780:1509|CP000247.1:23s:+:4380951:2070|CP000247.1:16s:+:4419046:1500|CP000247.1:…	7	0	14	0	linked	4.93892e+06	1555.57	2925.14	49.4825	45.7434	46.6839
GCF_000013325.1	p__Proteobacteria	c__Alphaproteobacteria	o__Sphingomonadales	f__Sphingomonadaceae	g__Novosphingobium	s__Novosphingobium aromaticivorans	d__Bacteria	p__Proteobacteria	c__Alphaproteobacteria	o__Sphingomonadales	f__Sphingomonadaceae	g__Novosphingobium	s__Novosphingobium aromaticivorans	3	3	0	3	3	0	X	X	NC_007794.1:23s_0:16s_1:673|NC_007794.1:23s_2:16s_3:673|NC_007794.1:23s_4:16s_5:673	NC_007794.1:23s:-:2847553:2801|NC_007794.1:16s:-:2851027:1487|NC_007794.1:23s:-:2853286:2801|NC_007794.1:16s:-:2856760:1487|NC_007794.1:23s:-:2859019:2801|NC_007794.1:16s:-:2862493:1487	CP000248.1:23s:-:2848179:1939|CP000248.1:16s:-:2851065:1443|CP000248.1:23s:-:2853912:1939|CP000248.1:16s:-:2856798:1443|CP000248.1:23s:-:2859645:1939|CP000248.1:16s:-:2862531:1443	3	0	6	0	linked	4233314	1487	2801	34.8874	45.0572	46.2692
GCF_000013345.1	p__Actinobacteria	c__Actinobacteria	o__Frankiales	f__Frankiaceae	g__Frankia	s__Frankia casuarinae	d__Bacteria	p__Actinobacteriota	c__Actinobacteria	o__Frankiales	f__Frankiaceae	g__Frankia	s__Frankia casuarinae	2	2	0	2	2	0	X	O	NC_007777.1:23s_0:16s_1:382|NC_007777.1:23s_2:16s_3:382	NC_007777.1:23s:-:3748111:3129|NC_007777.1:16s:-:3751622:1518|NC_007777.1:23s:-:4365941:3129|NC_007777.1:16s:-:4369452:1518	CP000249.1:23s:-:3748755:2271|CP000249.1:16s:-:3751666:1468|CP000249.1:23s:-:4366585:2271|CP000249.1:16s:-:4369496:1468	2	0	4	0	linked	5433628	1518	3129	29.9212	39.5916	42.6015
GCF_000013365.1	p__Proteobacteria	c__Alphaproteobacteria	o__Rhizobiales	f__Bradyrhizobiaceae	g__Rhodopseudomonas	s__Rhodopseudomonas palustris	d__Bacteria	p__Proteobacteria	c__Alphaproteobacteria	o__Rhizobiales	f__Xanthobacteraceae	g__Rhodopseudomonas	s__Rhodopseudomonas palustris_J	1	1	0	1	1	0	X	X	NC_007778.1:23s_0:16s_1:793	NC_007778.1:23s:-:4820797:2839|NC_007778.1:16s:-:4824429:1497	CP000250.1:23s:-:4821436:1942|CP000250.1:16s:-:4824470:1447	1	0	2	0	linked	5331656	1497	2839	33.9616	45.2906	46.46
GCF_000013385.1	p__Proteobacteria	c__Deltaproteobacteria	o__Myxococcales	f__Anaeromyxobacteraceae	g__Anaeromyxobacter	s__Anaeromyxobacter dehalogenans	d__Bacteria	p__Myxococcota	c__Myxococcia	o__Myxococcales	f__Anaeromyxobacteraceae	g__Anaeromyxobacter	s__Anaeromyxobacter dehalogenans_B	2	2	0	2	2	0	X	X	NC_007760.1:16s_0:23s_1:555|NC_007760.1:23s_2:16s_3:555	NC_007760.1:16s:+:1361312:1558|NC_007760.1:23s:+:1363425:2990|NC_007760.1:23s:-:2943947:2990|NC_007760.1:16s:-:2947492:1558	CP000251.1:16s:+:1361318:1515|CP000251.1:23s:+:1363614:2149|CP000251.1:23s:-:2944599:2149|CP000251.1:16s:-:2947529:1515	2	0	4	0	linked	5.01348e+06	1558	2990	25.0947	41.5918	44.0803
GCF_000013405.1	p__Proteobacteria	c__Deltaproteobacteria	o__Syntrophobacterales	f__Syntrophaceae	g__Syntrophus	s__Syntrophus aciditrophicus	d__Bacteria	p__Desulfobacterota	c__Syntrophia	o__Syntrophales	f__Syntrophaceae	g__Syntrophus	s__Syntrophus aciditrophicus	1	1	0	1	1	0	X	X	NC_007759.1:16s_0:23s_1:432	NC_007759.1:16s:+:738010:1566|NC_007759.1:23s:+:740008:3020	CP000252.1:16s:+:738017:1522|CP000252.1:23s:+:740204:2172	1	0	2	0	linked	3179300	1566	3020	48.54	46.9987	48.4437
GCF_000013425.1	p__Firmicutes	c__Bacilli	o__Bacillales	f__Staphylococcaceae	g__Staphylococcus	s__Staphylococcus aureus	d__Bacteria	p__Firmicutes	c__Bacilli	o__Staphylococcales	f__Staphylococcaceae	g__Staphylococcus	s__Staphylococcus aureus	5	5	0	5	5	0	X	X	NC_007795.1:16s_0:23s_1:364|NC_007795.1:16s_2:23s_3:364|NC_007795.1:23s_4:16s_5:473|NC_007795.1:23s_6:16s_7:546|NC_007795.1:23s_8:16s_9:459	NC_007795.1:16s:+:448819:1556|NC_007795.1:23s:+:450739:2923|NC_007795.1:16s:+:493099:1555|NC_007795.1:23s:+:495018:2923|NC_007795.1:23s:-:1901536:2922|NC_007795.1:16s:-:1904931:1555|NC_007795.1:23s:-:2122931:2923|NC_007795.1:16s:-:2126400:1555|NC_007795.1:23s:-:2239418:2923|NC_007795.1:16s:-:2242800:1557	CP000253.1:16s:+:448827:1511|CP000253.1:23s:+:450929:2094|CP000253.1:16s:+:493107:1510|CP000253.1:23s:+:495208:2094|CP000253.1:23s:-:1902175:2093|CP000253.1:16s:-:1904968:1510|CP000253.1:23s:-:2123570:2094|CP000253.1:16s:-:2126437:1510|CP000253.1:23s:-:2240057:2094|CP000253.1:16s:-:2242837:1512	5	0	10	0	linked	2821361	1555.6	2922.8	67.1317	48.9458	50.0068
GCF_000013465.1	p__Firmicutes	c__Bacilli	o__Bacillales	f__Staphylococcaceae	g__Staphylococcus	s__Staphylococcus aureus	d__Bacteria	p__Firmicutes	c__Bacilli	o__Staphylococcales	f__Staphylococcaceae	g__Staphylococcus	s__Staphylococcus aureus	5	5	0	5	5	0	X	X	NC_007793.1:16s_0:23s_1:361|NC_007793.1:16s_2:23s_3:333|NC_007793.1:23s_4:16s_5:470|NC_007793.1:23s_6:16s_7:543|NC_007793.1:23s_8:16s_9:543	NC_007793.1:16s:+:512890:1557|NC_007793.1:23s:+:514808:2926|NC_007793.1:16s:+:556521:1557|NC_007793.1:23s:+:558411:2926|NC_007793.1:23s:-:1997772:2926|NC_007793.1:16s:-:2001168:1557|NC_007793.1:23s:-:2175996:2926|NC_007793.1:16s:-:2179465:1557|NC_007793.1:23s:-:2292550:2926|NC_007793.1:16s:-:2296019:1557	CP000255.1:16s:+:512898:1510|CP000255.1:23s:+:514999:2094|CP000255.1:16s:+:556529:1510|CP000255.1:23s:+:558602:2094|CP000255.1:23s:-:1998413:2094|CP000255.1:16s:-:2001207:1510|CP000255.1:23s:-:2176637:2094|CP000255.1:16s:-:2179504:1510|CP000255.1:23s:-:2293191:2094|CP000255.1:16s:-:2296058:1510	5	0	10	0	linked	2.91747e+06	1557	2926	67.3095	49.0302	50.0615
GCF_000013485.1	p__Firmicutes	c__Bacilli	o__Lactobacillales	f__Streptococcaceae	g__Streptococcus	s__Streptococcus pyogenes	d__Bacteria	p__Firmicutes	c__Bacilli	o__Lactobacillales	f__Streptococcaceae	g__Streptococcus	s__Streptococcus pyogenes	6	6	0	6	6	0	X	X	NC_008021.1:16s_0:23s_1:413|NC_008021.1:16s_2:23s_3:413|NC_008021.1:16s_4:23s_5:413|NC_008021.1:16s_6:23s_7:413|NC_008021.1:23s_8:16s_9:413|NC_008021.1:23s_10:16s_11:413	NC_008021.1:16s:+:17039:1556|NC_008021.1:23s:+:19008:2906|NC_008021.1:16s:+:23040:1556|NC_008021.1:23s:+:25009:2906|NC_008021.1:16s:+:79651:1556|NC_008021.1:23s:+:81620:2906|NC_008021.1:16s:+:271626:1556|NC_008021.1:23s:+:273595:2906|NC_008021.1:23s:-:1280850:2906|NC_008021.1:16s:-:1284169:1556|NC_008021.1:23s:-:1568482:2906|NC_008021.1:16s:-:1571801:1556	CP000259.1:16s:+:17045:1507|CP000259.1:23s:+:19192:2077|CP000259.1:16s:+:23046:1507|CP000259.1:23s:+:25193:2077|CP000259.1:16s:+:79657:1507|CP000259.1:23s:+:81804:2077|CP000259.1:16s:+:271632:1507|CP000259.1:23s:+:273779:2077|CP000259.1:23s:-:1281495:2077|CP000259.1:16s:-:1284212:1507|CP000259.1:23s:-:1569127:2077|CP000259.1:16s:-:1571844:1507	6	0	12	0	linked	1.83647e+06	1556	2906	61.462	47.4936	50.2409
GCF_000013505.1	p__Firmicutes	c__Bacilli	o__Lactobacillales	f__Streptococcaceae	g__Streptococcus	s__Streptococcus pyogenes	d__Bacteria	p__Firmicutes	c__Bacilli	o__Lactobacillales	f__Streptococcaceae	g__Streptococcus	s__Streptococcus pyogenes	6	6	0	6	6	0	X	X	NC_008022.1:16s_0:23s_1:413|NC_008022.1:16s_2:23s_3:413|NC_008022.1:16s_4:23s_5:413|NC_008022.1:16s_6:23s_7:413|NC_008022.1:23s_8:16s_9:413|NC_008022.1:23s_10:16s_11:413	NC_008022.1:16s:+:17036:1556|NC_008022.1:23s:+:19005:2906|NC_008022.1:16s:+:23037:1556|NC_008022.1:23s:+:25006:2906|NC_008022.1:16s:+:80023:1556|NC_008022.1:23s:+:81992:2906|NC_008022.1:16s:+:269202:1556|NC_008022.1:23s:+:271171:2906|NC_008022.1:23s:-:1380176:2906|NC_008022.1:16s:-:1383495:1556|NC_008022.1:23s:-:1630667:2906|NC_008022.1:16s:-:1633986:1556	CP000260.1:16s:+:17042:1507|CP000260.1:23s:+:19189:2077|CP000260.1:16s:+:23043:1507|CP000260.1:23s:+:25190:2077|CP000260.1:16s:+:80029:1507|CP000260.1:23s:+:82176:2077|CP000260.1:16s:+:269208:1507|CP000260.1:23s:+:271355:2077|CP000260.1:23s:-:1380821:2077|CP000260.1:16s:-:1383538:1507|CP000260.1:23s:-:1631312:2077|CP000260.1:16s:-:1634029:1507	6	0	12	0	linked	1.92825e+06	1556	2906	61.5701	47.4936	50.2753
GCF_000013525.1	p__Firmicutes	c__Bacilli	o__Lactobacillales	f__Streptococcaceae	g__Streptococcus	s__Streptococcus pyogenes	d__Bacteria	p__Firmicutes	c__Bacilli	o__Lactobacillales	f__Streptococcaceae	g__Streptococcus	s__Streptococcus pyogenes	6	6	0	6	6	0	X	X	NC_008023.1:16s_0:23s_1:413|NC_008023.1:16s_2:23s_3:413|NC_008023.1:16s_4:23s_5:413|NC_008023.1:16s_6:23s_7:413|NC_008023.1:23s_8:16s_9:413|NC_008023.1:23s_10:16s_11:413	NC_008023.1:16s:+:17041:1556|NC_008023.1:23s:+:19010:2906|NC_008023.1:16s:+:23042:1556|NC_008023.1:23s:+:25011:2906|NC_008023.1:16s:+:79627:1556|NC_008023.1:23s:+:81596:2906|NC_008023.1:16s:+:272549:1556|NC_008023.1:23s:+:274518:2906|NC_008023.1:23s:-:1304692:2906|NC_008023.1:16s:-:1308011:1556|NC_008023.1:23s:-:1592367:2906|NC_008023.1:16s:-:1595686:1556	CP000261.1:16s:+:17047:1507|CP000261.1:23s:+:19194:2077|CP000261.1:16s:+:23048:1507|CP000261.1:23s:+:25195:2077|CP000261.1:16s:+:79633:1507|CP000261.1:23s:+:81780:2077|CP000261.1:16s:+:272555:1507|CP000261.1:23s:+:274702:2077|CP000261.1:23s:-:1305337:2077|CP000261.1:16s:-:1308054:1507|CP000261.1:23s:-:1593012:2077|CP000261.1:16s:-:1595729:1507	6	0	12	0	linked	1860355	1556	2906	61.2708	47.4936	50.2638
GCF_000013545.1	p__Firmicutes	c__Bacilli	o__Lactobacillales	f__Streptococcaceae	g__Streptococcus	s__Streptococcus pyogenes	d__Bacteria	p__Firmicutes	c__Bacilli	o__Lactobacillales	f__Streptococcaceae	g__Streptococcus	s__Streptococcus pyogenes	6	6	0	6	6	0	X	X	NC_008024.1:16s_0:23s_1:413|NC_008024.1:16s_2:23s_3:413|NC_008024.1:16s_4:23s_5:413|NC_008024.1:16s_6:23s_7:413|NC_008024.1:23s_8:16s_9:413|NC_008024.1:23s_10:16s_11:413	NC_008024.1:16s:+:17037:1556|NC_008024.1:23s:+:19006:2906|NC_008024.1:16s:+:23038:1556|NC_008024.1:23s:+:25007:2906|NC_008024.1:16s:+:82214:1556|NC_008024.1:23s:+:84183:2906|NC_008024.1:16s:+:265297:1556|NC_008024.1:23s:+:267266:2906|NC_008024.1:23s:-:1363348:2906|NC_008024.1:16s:-:1366667:1556|NC_008024.1:23s:-:1609914:2906|NC_008024.1:16s:-:1613233:1556	CP000262.1:16s:+:17043:1507|CP000262.1:23s:+:19190:2077|CP000262.1:16s:+:23044:1507|CP000262.1:23s:+:25191:2077|CP000262.1:16s:+:82220:1507|CP000262.1:23s:+:84367:2077|CP000262.1:16s:+:265303:1507|CP000262.1:23s:+:267450:2077|CP000262.1:23s:-:1363993:2077|CP000262.1:16s:-:1366710:1507|CP000262.1:23s:-:1610559:2077|CP000262.1:16s:-:1613276:1507	6	0	12	0	linked	1.93711e+06	1556	2906	61.6841	47.4936	50.2638
GCF_000013565.1	p__Proteobacteria	c__Alphaproteobacteria	o__Rhodobacterales	f__Rhodobacteraceae	g__Jannaschia	s__Jannaschia sp. CCS1	d__Bacteria	p__Proteobacteria	c__Alphaproteobacteria	o__Rhodobacterales	f__Rhodobacteraceae	g__EhC01	s__EhC01 sp000013565	1	1	0	1	1	0	X	X	NC_007802.1:23s_0:16s_1:773	NC_007802.1:23s:-:4079054:3384|NC_007802.1:16s:-:4083211:1473	CP000264.1:23s:-:4079689:2519|CP000264.1:16s:-:4083252:1424	1	0	2	0	linked	4404049	1473	3384	37.7561	45.6212	46.7494
GCF_000013605.1	p__Proteobacteria	c__Betaproteobacteria	o__Burkholderiales	f__Comamonadaceae	g__Rhodoferax	s__Rhodoferax ferrireducens	d__Bacteria	p__Proteobacteria	c__Gammaproteobacteria	o__Burkholderiales	f__Burkholderiaceae	g__Rhodoferax	s__Rhodoferax ferrireducens	2	2	0	2	2	0	X	X	NC_007908.1:23s_0:16s_1:615|NC_007908.1:23s_2:16s_3:615	NC_007908.1:23s:-:4109130:2893|NC_007908.1:16s:-:4112638:1545|NC_007908.1:23s:-:4114774:2893|NC_007908.1:16s:-:4118282:1545	CP000267.1:23s:-:4109785:2052|CP000267.1:16s:-:4112676:1495|CP000267.1:23s:-:4115429:2052|CP000267.1:16s:-:4118320:1495	2	0	4	0	linked	4969784	1545	2893	40.404	45.6311	48.8075
GCF_000013625.1	p__Proteobacteria	c__Betaproteobacteria	o__Burkholderiales	f__Oxalobacteraceae	g__Janthinobacterium	s__Janthinobacterium sp. Marseille	d__Bacteria	p__Proteobacteria	c__Gammaproteobacteria	o__Burkholderiales	f__Burkholderiaceae	g__Herminiimonas	s__Herminiimonas sp000013625	2	2	0	2	2	0	X	X	NC_009659.1:16s_0:23s_1:589|NC_009659.1:16s_2:23s_3:589	NC_009659.1:16s:+:259677:1543|NC_009659.1:23s:+:261809:2895|NC_009659.1:16s:+:630477:1543|NC_009659.1:23s:+:632609:2897	CP000269.1:16s:+:259691:1491|CP000269.1:23s:+:261998:2045|CP000269.1:16s:+:630491:1491|CP000269.1:23s:+:632798:2047	2	0	4	0	linked	4110251	1543	2896	45.7658	46.6623	49.0504
GCF_000013645.1	p__Proteobacteria	c__Betaproteobacteria	o__Burkholderiales	f__Burkholderiaceae	g__Paraburkholderia	s__Paraburkholderia xenovorans	d__Bacteria	p__Proteobacteria	c__Gammaproteobacteria	o__Burkholderiales	f__Burkholderiaceae	g__Paraburkholderia	s__Paraburkholderia xenovorans	6	6	0	6	6	0	X	X	NC_007951.1:16s_0:23s_1:597|NC_007951.1:23s_2:16s_3:598|NC_007951.1:23s_4:16s_5:598|NC_007952.1:16s_0:23s_1:598|NC_007952.1:16s_2:23s_3:597|NC_007952.1:16s_4:23s_5:598	NC_007951.1:16s:+:1425544:1534|NC_007951.1:23s:+:1427675:2896|NC_007951.1:23s:-:4362024:2896|NC_007951.1:16s:-:4365518:1534|NC_007951.1:23s:-:4536055:2896|NC_007951.1:16s:-:4539549:1534|NC_007952.1:16s:+:539502:1534|NC_007952.1:23s:+:541634:2896|NC_007952.1:16s:+:1300668:1534|NC_007952.1:23s:+:1302799:2896|NC_007952.1:16s:+:1556082:1534|NC_007952.1:23s:+:1558214:2896	CP000270.1:16s:+:1425553:1489|CP000270.1:23s:+:1427866:2051|CP000270.1:23s:-:4362678:2051|CP000270.1:16s:-:4365554:1489|CP000270.1:23s:-:4536709:2051|CP000270.1:16s:-:4539585:1489|CP000271.1:16s:+:539511:1489|CP000271.1:23s:+:541825:2051|CP000271.1:16s:+:1300677:1489|CP000271.1:23s:+:1302990:2051|CP000271.1:16s:+:1556091:1489|CP000271.1:23s:+:1558405:2051	6	0	12	0	linked	9731138	1534	2896	37.3722	44.0026	47.134
GCF_000013665.1	p__Proteobacteria	c__Gammaproteobacteria	o__Cellvibrionales	f__Cellvibrionaceae	g__Saccharophagus	s__Saccharophagus degradans	d__Bacteria	p__Proteobacteria	c__Gammaproteobacteria	o__Pseudomonadales	f__Cellvibrionaceae	g__Saccharophagus	s__Saccharophagus degradans	2	2	0	2	2	0	X	X	NC_007912.1:16s_0:23s_1:2840|NC_007912.1:23s_2:16s_3:670	NC_007912.1:16s:+:1409836:1536|NC_007912.1:23s:+:1414212:2889|NC_007912.1:23s:-:3209797:2889|NC_007912.1:16s:-:3213356:1536	CP000282.1:16s:+:1409844:1492|CP000282.1:23s:+:1414404:2041|CP000282.1:23s:-:3210453:2041|CP000282.1:16s:-:3213392:1492	1	1	4	0	mixed	5057531	1536	2889	54.1739	46.8099	48.1481
GCF_000013705.1	p__Proteobacteria	c__Betaproteobacteria	o__Nitrosomonadales	f__Methylophilaceae	g__Methylobacillus	s__Methylobacillus flagellatus	d__Bacteria	p__Proteobacteria	c__Gammaproteobacteria	o__Burkholderiales	f__Methylophilaceae	g__Methylobacillus	s__Methylobacillus flagellatus	2	2	0	2	2	0	X	X	NC_007947.1:16s_0:23s_1:599|NC_007947.1:23s_2:16s_3:599	NC_007947.1:16s:+:64107:1548|NC_007947.1:23s:+:66254:2899|NC_007947.1:23s:-:2229837:2899|NC_007947.1:16s:-:2233335:1548	CP000284.1:16s:+:64117:1501|CP000284.1:23s:+:66443:2055|CP000284.1:23s:-:2230492:2055|CP000284.1:16s:-:2233372:1501	2	0	4	0	linked	2971517	1548	2899	44.2809	46.9638	47.7061
GCF_000013745.1	p__Proteobacteria	c__Alphaproteobacteria	o__Rhizobiales	f__Bradyrhizobiaceae	g__Rhodopseudomonas	s__Rhodopseudomonas palustris	d__Bacteria	p__Proteobacteria	c__Alphaproteobacteria	o__Rhizobiales	f__Xanthobacteraceae	g__Rhodopseudomonas	s__Rhodopseudomonas palustris_D	2	2	0	2	2	0	X	X	NC_007925.1:16s_0:23s_1:1001|NC_007925.1:23s_2:16s_3:1074	NC_007925.1:16s:+:1456591:1497|NC_007925.1:23s:+:1459089:2856|NC_007925.1:23s:-:4762440:2856|NC_007925.1:16s:-:4766370:1497	CP000301.1:16s:+:1456600:1447|CP000301.1:23s:+:1459365:1941|CP000301.1:23s:-:4763079:1941|CP000301.1:16s:-:4766411:1447	2	0	4	0	linked	5513844	1497	2856	35.0428	45.7582	46.7262
GCF_000013765.1	p__Proteobacteria	c__Gammaproteobacteria	o__Alteromonadales	f__Shewanellaceae	g__Shewanella	s__Shewanella denitrificans	d__Bacteria	p__Proteobacteria	c__Gammaproteobacteria	o__Enterobacterales	f__Shewanellaceae	g__Shewanella	s__Shewanella denitrificans	8	8	0	8	8	0	X	X	NC_007954.1:16s_0:23s_1:528|NC_007954.1:16s_2:23s_3:922|NC_007954.1:16s_4:23s_5:545|NC_007954.1:16s_6:23s_7:997|NC_007954.1:23s_8:16s_9:529|NC_007954.1:23s_10:16s_11:997|NC_007954.1:23s_12:16s_13:528|NC_007954.1:23s_14:16s_15:528	NC_007954.1:16s:+:42586:1546|NC_007954.1:23s:+:44660:2930|NC_007954.1:16s:+:260833:1546|NC_007954.1:23s:+:263301:2930|NC_007954.1:16s:+:408536:1546|NC_007954.1:23s:+:410627:2930|NC_007954.1:16s:+:1607147:1544|NC_007954.1:23s:+:1609688:2930|NC_007954.1:23s:-:3408722:2930|NC_007954.1:16s:-:3412181:1546|NC_007954.1:23s:-:4119913:2930|NC_007954.1:16s:-:4123840:1544|NC_007954.1:23s:-:4274134:2930|NC_0…	CP000302.1:16s:+:42594:1503|CP000302.1:23s:+:44852:2073|CP000302.1:16s:+:260841:1503|CP000302.1:23s:+:263493:2073|CP000302.1:16s:+:408544:1503|CP000302.1:23s:+:410819:2073|CP000302.1:16s:+:1607155:1501|CP000302.1:23s:+:1609880:2073|CP000302.1:23s:-:3409387:2073|CP000302.1:16s:-:3412216:1503|CP000302.1:23s:-:4120578:2073|CP000302.1:16s:-:4123875:1501|CP000302.1:23s:-:4274799:2073|CP000302.1:16s:-:…	8	0	16	0	linked	4545906	1545.5	2930	54.8508	45.6082	48.9121
GCF_000013785.1	p__Proteobacteria	c__Gammaproteobacteria	o__Pseudomonadales	f__Pseudomonadaceae	g__Pseudomonas	s__Pseudomonas stutzeri	d__Bacteria	p__Proteobacteria	c__Gammaproteobacteria	o__Pseudomonadales	f__Pseudomonadaceae	g__Pseudomonas_A	s__Pseudomonas_A stutzeri	4	4	0	4	4	0	X	X	NC_009434.1:16s_0:23s_1:485|NC_009434.1:16s_2:23s_3:485|NC_009434.1:23s_4:16s_5:485|NC_009434.1:23s_6:16s_7:512	NC_009434.1:16s:+:866708:1549|NC_009434.1:23s:+:868742:2915|NC_009434.1:16s:+:1797078:1549|NC_009434.1:23s:+:1799112:2915|NC_009434.1:23s:-:2530845:2915|NC_009434.1:16s:-:2534245:1549|NC_009434.1:23s:-:3514028:2915|NC_009434.1:16s:-:3517455:1546	CP000304.1:16s:+:866715:1495|CP000304.1:23s:+:868936:2057|CP000304.1:16s:+:1797085:1495|CP000304.1:23s:+:1799306:2057|CP000304.1:23s:-:2531509:2057|CP000304.1:16s:-:2534292:1495|CP000304.1:23s:-:3514692:2057|CP000304.1:16s:-:3517499:1495	4	0	8	0	linked	4567418	1548.25	2915	36.1215	46.278	47.7273
GCF_000013805.1	p__Proteobacteria	c__Gammaproteobacteria	o__Enterobacterales	f__Yersiniaceae	g__Yersinia	s__Yersinia pestis	d__Bacteria	p__Proteobacteria	c__Gammaproteobacteria	o__Enterobacterales	f__Enterobacteriaceae	g__Yersinia	s__Yersinia pestis	7	7	0	7	7	0	X	X	NC_008149.1:16s_0:23s_1:452|NC_008149.1:16s_2:23s_3:452|NC_008149.1:16s_4:23s_5:512|NC_008149.1:16s_6:23s_7:452|NC_008149.1:16s_8:23s_9:512|NC_008149.1:23s_10:16s_11:452|NC_008149.1:23s_12:16s_13:452	NC_008149.1:16s:+:12261:1549|NC_008149.1:23s:+:14262:2934|NC_008149.1:16s:+:83988:1549|NC_008149.1:23s:+:85989:2934|NC_008149.1:16s:+:250372:1549|NC_008149.1:23s:+:252433:2934|NC_008149.1:16s:+:293237:1549|NC_008149.1:23s:+:295238:2934|NC_008149.1:16s:+:953362:1549|NC_008149.1:23s:+:955423:2934|NC_008149.1:23s:-:3281466:2934|NC_008149.1:16s:-:3284852:1549|NC_008149.1:23s:-:3901568:2934|NC_008149.…	CP000305.1:16s:+:12271:1501|CP000305.1:23s:+:14458:2073|CP000305.1:16s:+:83998:1501|CP000305.1:23s:+:86185:2073|CP000305.1:16s:+:250382:1501|CP000305.1:23s:+:252629:2073|CP000305.1:16s:+:293247:1501|CP000305.1:23s:+:295434:2073|CP000305.1:16s:+:953372:1501|CP000305.1:23s:+:955619:2073|CP000305.1:23s:-:3282131:2073|CP000305.1:16s:-:3284890:1501|CP000305.1:23s:-:3902233:2073|CP000305.1:16s:-:390499…	7	0	14	0	linked	4646286	1549	2934	52.365	46.0297	47.3659
GCF_000013825.1	p__Proteobacteria	c__Gammaproteobacteria	o__Enterobacterales	f__Yersiniaceae	g__Yersinia	s__Yersinia pestis	d__Bacteria	p__Proteobacteria	c__Gammaproteobacteria	o__Enterobacterales	f__Enterobacteriaceae	g__Yersinia	s__Yersinia pestis	7	7	0	7	7	0	X	X	NC_008150.1:16s_0:23s_1:452|NC_008150.1:16s_2:23s_3:452|NC_008150.1:16s_4:23s_5:452|NC_008150.1:23s_6:16s_7:512|NC_008150.1:23s_8:16s_9:521|NC_008150.1:23s_10:16s_11:453|NC_008150.1:23s_12:16s_13:512	NC_008150.1:16s:+:14223:1549|NC_008150.1:23s:+:16224:2934|NC_008150.1:16s:+:136223:1549|NC_008150.1:23s:+:138224:2934|NC_008150.1:16s:+:634211:1549|NC_008150.1:23s:+:636212:2933|NC_008150.1:23s:-:3080638:2934|NC_008150.1:16s:-:3084084:1549|NC_008150.1:23s:-:3829210:2934|NC_008150.1:16s:-:3832665:1549|NC_008150.1:23s:-:3942675:2934|NC_008150.1:16s:-:3946062:1549|NC_008150.1:23s:-:4032557:2935|NC_0…	CP000308.1:16s:+:14233:1501|CP000308.1:23s:+:16420:2073|CP000308.1:16s:+:136233:1501|CP000308.1:23s:+:138420:2073|CP000308.1:16s:+:634221:1501|CP000308.1:23s:+:636408:2072|CP000308.1:23s:-:3081303:2073|CP000308.1:16s:-:3084122:1501|CP000308.1:23s:-:3829875:2073|CP000308.1:16s:-:3832703:1501|CP000308.1:23s:-:3943340:2073|CP000308.1:16s:-:3946100:1501|CP000308.1:23s:-:4033222:2074|CP000308.1:16s:-:…	7	0	14	0	linked	4879836	1549.29	2934	52.2949	46.012	47.3853
GCF_000013865.1	p__Proteobacteria	c__Betaproteobacteria	o__Burkholderiales	f__Comamonadaceae	g__Polaromonas	s__Polaromonas sp. JS666	d__Bacteria	p__Proteobacteria	c__Gammaproteobacteria	o__Burkholderiales	f__Burkholderiaceae	g__Polaromonas	s__Polaromonas sp000013865	1	1	0	1	1	0	X	X	NC_007948.1:23s_0:16s_1:619	NC_007948.1:23s:-:4448515:2896|NC_007948.1:16s:-:4452030:1542	CP000316.1:23s:-:4449170:2053|CP000316.1:16s:-:4452068:1493	1	0	2	0	linked	5898676	1542	2896	38.0254	46.6926	48.9641
GCF_000013885.1	p__Proteobacteria	c__Alphaproteobacteria	o__Rhizobiales	f__Bradyrhizobiaceae	g__Nitrobacter	s__Nitrobacter hamburgensis	d__Bacteria	p__Proteobacteria	c__Alphaproteobacteria	o__Rhizobiales	f__Xanthobacteraceae	g__Nitrobacter	s__Nitrobacter hamburgensis	1	1	0	1	1	0	X	X	NC_007964.1:16s_0:23s_1:797	NC_007964.1:16s:+:723627:1495|NC_007964.1:23s:+:725919:2866	CP000319.1:16s:+:723636:1447|CP000319.1:23s:+:726205:1941	1	0	2	0	linked	5.01152e+06	1495	2866	38.3827	45.1505	46.8946
GCF_000013905.1	p__Proteobacteria	c__Gammaproteobacteria	o__Pseudomonadales	f__Moraxellaceae	g__Psychrobacter	s__Psychrobacter cryohalolentis	d__Bacteria	p__Proteobacteria	c__Gammaproteobacteria	o__Pseudomonadales	f__Moraxellaceae	g__Psychrobacter	s__Psychrobacter cryohalolentis	4	4	0	4	4	0	X	X	NC_007969.1:16s_0:23s_1:614|NC_007969.1:23s_2:16s_3:614|NC_007969.1:23s_4:16s_5:614|NC_007969.1:23s_6:16s_7:614	NC_007969.1:16s:+:651956:1587|NC_007969.1:23s:+:654157:2881|NC_007969.1:23s:-:2774282:2881|NC_007969.1:16s:-:2777777:1587|NC_007969.1:23s:-:2974588:2881|NC_007969.1:16s:-:2978083:1587|NC_007969.1:23s:-:2980711:2881|NC_007969.1:16s:-:2984206:1587	CP000323.1:16s:+:652010:1497|CP000323.1:23s:+:654341:2055|CP000323.1:23s:-:2774924:2055|CP000323.1:16s:-:2777813:1497|CP000323.1:23s:-:2975230:2055|CP000323.1:16s:-:2978119:1497|CP000323.1:23s:-:2981353:2055|CP000323.1:16s:-:2984242:1497	4	0	8	0	linked	3101097	1587	2881	57.7623	47.8891	49.6616
GCF_000013925.1	p__Actinobacteria	c__Actinobacteria	o__Corynebacteriales	f__Mycobacteriaceae	g__Mycobacterium	s__Mycobacterium ulcerans	d__Bacteria	p__Actinobacteriota	c__Actinobacteria	o__Mycobacteriales	f__Mycobacteriaceae	g__Mycobacterium	s__Mycobacterium pseudoshottsii	1	1	0	1	1	0	X	X	NC_008611.1:23s_0:16s_1:267	NC_008611.1:23s:-:4410018:3111|NC_008611.1:16s:-:4413396:1546	CP000325.1:23s:-:4410666:2273|CP000325.1:16s:-:4413439:1492	1	0	2	0	linked	5.80576e+06	1546	3111	34.6084	42.4321	43.7801
GCF_000013945.1	p__Spirochaetes	c__Spirochaetia	o__Leptospirales	f__Leptospiraceae	g__Leptospira	s__Leptospira borgpetersenii	d__Bacteria	p__Spirochaetota	c__Leptospirae	o__Leptospirales	f__Leptospiraceae	g__Leptospira	s__Leptospira borgpetersenii	2	2	0	2	2	0	X	X	NC_008508.1:16s_0:Single_copy:NA|NC_008508.1:16s_1:Single_copy:NA|NC_008508.1:23s_2:Single_copy:NA|NC_008508.1:23s_3:Single_copy:NA	NC_008508.1:16s:+:1698995:1517|NC_008508.1:16s:-:2626126:1515|NC_008508.1:23s:-:2654249:3632|NC_008508.1:23s:-:3289700:3632	CP000348.1:16s:+:1699000:1469|CP000348.1:16s:-:2626169:1467|CP000348.1:23s:-:2654898:2810|CP000348.1:23s:-:3290349:2810	0	0	0	4	unlinked	3.93178e+06	1516	3632	59.7709	46.8997	51.0463
GCF_000013965.1	p__Spirochaetes	c__Spirochaetia	o__Leptospirales	f__Leptospiraceae	g__Leptospira	s__Leptospira borgpetersenii	d__Bacteria	p__Spirochaetota	c__Leptospirae	o__Leptospirales	f__Leptospiraceae	g__Leptospira	s__Leptospira borgpetersenii	2	2	0	2	2	0	X	X	NC_008510.1:23s_0:Single_copy:NA|NC_008510.1:23s_1:Single_copy:NA|NC_008510.1:16s_2:Single_copy:NA|NC_008510.1:16s_3:Single_copy:NA	NC_008510.1:23s:+:367449:3632|NC_008510.1:23s:+:1004949:3632|NC_008510.1:16s:-:2161276:1515|NC_008510.1:16s:-:2659384:1515	CP000350.1:23s:+:367622:2810|CP000350.1:23s:+:1005122:2810|CP000350.1:16s:-:2161319:1467|CP000350.1:16s:-:2659427:1467	0	0	0	4	unlinked	3876235	1515	3632	59.756	46.8647	51.0325
GCF_000013985.1	p__Proteobacteria	c__Alphaproteobacteria	o__Sphingomonadales	f__Sphingomonadaceae	g__Sphingopyxis	s__Sphingopyxis alaskensis	d__Bacteria	p__Proteobacteria	c__Alphaproteobacteria	o__Sphingomonadales	f__Sphingomonadaceae	g__Sphingopyxis	s__Sphingopyxis alaskensis	1	1	0	1	1	0	X	X	NC_008048.1:23s_0:16s_1:644	NC_008048.1:23s:-:2848120:2799|NC_008048.1:16s:-:2851563:1495	CP000356.1:23s:-:2848743:1938|CP000356.1:16s:-:2851603:1447	1	0	2	0	linked	3373713	1495	2799	34.5419	46.6221	46.731
GCF_000014005.1	p__Acidobacteria	c__Acidobacteriia	o__Acidobacteriales	f__Acidobacteriaceae	g__Candidatus Koribacter	s__Candidatus Koribacter versatilis	d__Bacteria	p__Acidobacteriota	c__Acidobacteriae	o__Acidobacteriales	f__Koribacteraceae	g__Koribacter	s__Koribacter versatilis	1	1	0	1	1	0	X	O	NC_008009.1:23s_0:16s_1:734	NC_008009.1:23s:-:5256357:2971|NC_008009.1:16s:-:5260062:1501	CP000360.1:23s:-:5257004:2124|CP000360.1:16s:-:5260102:1460	1	0	2	0	linked	5.65037e+06	1501	2971	41.6162	44.7702	47.8963
GCF_000014025.1	p__Proteobacteria	c__Epsilonproteobacteria	o__Campylobacterales	f__Campylobacteraceae	g__Arcobacter	s__Arcobacter butzleri	d__Bacteria	p__Campylobacterota	c__Campylobacteria	o__Campylobacterales	f__Arcobacteraceae	g__Aliarcobacter	s__Aliarcobacter butzleri	5	5	0	5	5	0	X	O	NC_009850.1:16s_0:23s_1:692|NC_009850.1:23s_2:16s_3:692|NC_009850.1:23s_4:16s_5:692|NC_009850.1:23s_6:16s_7:692|NC_009850.1:23s_8:16s_9:692	NC_009850.1:16s:+:847458:1526|NC_009850.1:23s:+:849676:2915|NC_009850.1:23s:-:1780212:2915|NC_009850.1:16s:-:1783819:1526|NC_009850.1:23s:-:1915054:2915|NC_009850.1:16s:-:1918661:1526|NC_009850.1:23s:-:1999995:2915|NC_009850.1:16s:-:2003602:1526|NC_009850.1:23s:-:2271198:2915|NC_009850.1:16s:-:2274805:1526	CP000361.1:16s:+:847465:1475|CP000361.1:23s:+:849846:2113|CP000361.1:23s:-:1780844:2113|CP000361.1:16s:-:1783863:1475|CP000361.1:23s:-:1915686:2113|CP000361.1:16s:-:1918705:1475|CP000361.1:23s:-:2000627:2113|CP000361.1:16s:-:2003646:1475|CP000361.1:23s:-:2271830:2113|CP000361.1:16s:-:2274849:1475	5	0	10	0	linked	2.34125e+06	1526	2915	72.9548	52.9489	52.9331
GCF_000014045.1	p__Proteobacteria	c__Alphaproteobacteria	o__Rhodobacterales	f__Rhodobacteraceae	g__Roseobacter	s__Roseobacter denitrificans	d__Bacteria	p__Proteobacteria	c__Alphaproteobacteria	o__Rhodobacterales	f__Rhodobacteraceae	g__Roseobacter	s__Roseobacter denitrificans	1	1	0	1	1	0	X	X	NC_008209.1:16s_0:23s_1:825	NC_008209.1:16s:+:703242:1469|NC_008209.1:23s:+:705536:2842	CP000362.1:16s:+:703250:1422|CP000362.1:23s:+:705769:1974	1	0	2	0	linked	4.33123e+06	1469	2842	41.12	45.7454	47.6777
GCF_000014065.1	p__Proteobacteria	c__Alphaproteobacteria	o__Rhodobacterales	f__Rhodobacteraceae	g__Ruegeria	s__Ruegeria sp. TM1040	d__Bacteria	p__Proteobacteria	c__Alphaproteobacteria	o__Rhodobacterales	f__Rhodobacteraceae	g__Tritonibacter	s__Tritonibacter sp000014065	5	5	0	5	5	0	X	X	NC_008042.1:23s_0:16s_1:841|NC_008043.1:23s_0:16s_1:898|NC_008043.1:16s_2:23s_3:897|NC_008043.1:16s_4:23s_5:898|NC_008044.1:16s_0:23s_1:897	NC_008042.1:23s:-:8752:2844|NC_008042.1:16s:-:12437:1467|NC_008043.1:23s:-:173544:2844|NC_008043.1:16s:-:177286:1467|NC_008043.1:16s:+:505985:1467|NC_008043.1:23s:+:508349:2844|NC_008043.1:16s:+:622236:1467|NC_008043.1:23s:+:624601:2844|NC_008044.1:16s:+:144954:1467|NC_008044.1:23s:+:147318:2844	CP000375.1:23s:-:9387:1974|CP000375.1:16s:-:12476:1420|CP000376.1:23s:-:174179:1974|CP000376.1:16s:-:177325:1420|CP000376.1:16s:+:505993:1420|CP000376.1:23s:+:508584:1974|CP000376.1:16s:+:622244:1420|CP000376.1:23s:+:624836:1974|CP000377.1:16s:+:144962:1420|CP000377.1:23s:+:147553:1974	5	0	10	0	linked	4.1537e+06	1467	2844	39.9436	44.9898	45.8158
GCF_000014085.1	p__Proteobacteria	c__Betaproteobacteria	o__Burkholderiales	f__Burkholderiaceae	g__Burkholderia	s__Burkholderia cenocepacia	d__Bacteria	p__Proteobacteria	c__Gammaproteobacteria	o__Burkholderiales	f__Burkholderiaceae	g__Burkholderia	s__Burkholderia cenocepacia_B	6	6	0	6	6	0	X	X	NC_008060.1:16s_0:23s_1:382|NC_008060.1:23s_2:16s_3:521|NC_008060.1:23s_4:16s_5:524|NC_008060.1:23s_6:16s_7:521|NC_008061.1:16s_0:23s_1:522|NC_008062.1:16s_0:23s_1:522	NC_008060.1:16s:+:57376:1536|NC_008060.1:23s:+:59294:2894|NC_008060.1:23s:-:1782910:2894|NC_008060.1:16s:-:1786325:1537|NC_008060.1:23s:-:2812447:2895|NC_008060.1:16s:-:2815866:1536|NC_008060.1:23s:-:3044729:2894|NC_008060.1:16s:-:3048144:1537|NC_008061.1:16s:+:96787:1536|NC_008061.1:23s:+:98845:2894|NC_008062.1:16s:+:418317:1536|NC_008062.1:23s:+:420375:2894	CP000378.1:16s:+:57385:1491|CP000378.1:23s:+:59485:2050|CP000378.1:23s:-:1783563:2050|CP000378.1:16s:-:1786361:1492|CP000378.1:23s:-:2813100:2051|CP000378.1:16s:-:2815902:1491|CP000378.1:23s:-:3045382:2050|CP000378.1:16s:-:3048180:1492|CP000379.1:16s:+:96796:1491|CP000379.1:23s:+:99036:2050|CP000380.1:16s:+:418326:1491|CP000380.1:23s:+:420566:2050	6	0	12	0	linked	7.27912e+06	1536.33	2894.17	33.0749	44.9664	47.0487
GCF_000014105.1	p__Proteobacteria	c__Betaproteobacteria	o__Neisseriales	f__Neisseriaceae	g__Neisseria	s__Neisseria meningitidis	d__Bacteria	p__Proteobacteria	c__Gammaproteobacteria	o__Burkholderiales	f__Neisseriaceae	g__Neisseria	s__Neisseria meningitidis_B	4	4	0	4	4	0	X	X	NC_010120.1:16s_0:23s_1:658|NC_010120.1:16s_2:23s_3:658|NC_010120.1:23s_4:16s_5:658|NC_010120.1:23s_6:16s_7:658	NC_010120.1:16s:+:56517:1551|NC_010120.1:23s:+:58726:2898|NC_010120.1:16s:+:182603:1551|NC_010120.1:23s:+:184812:2898|NC_010120.1:23s:-:1591036:2898|NC_010120.1:16s:-:1594592:1551|NC_010120.1:23s:-:1885809:2898|NC_010120.1:16s:-:1889365:1551	CP000381.1:16s:+:56531:1499|CP000381.1:23s:+:58917:2058|CP000381.1:16s:+:182617:1499|CP000381.1:23s:+:185003:2058|CP000381.1:23s:-:1591685:2058|CP000381.1:16s:-:1594630:1499|CP000381.1:23s:-:1886458:2058|CP000381.1:16s:-:1889403:1499	4	0	8	0	linked	2153416	1551	2898	48.2997	45.9542	48.1194
GCF_000014125.1	p__Firmicutes	c__Clostridia	o__Clostridiales	f__Clostridiaceae	g__Clostridium	s__Clostridium novyi	d__Bacteria	p__Firmicutes_A	c__Clostridia	o__Clostridiales	f__Clostridiaceae	g__Clostridium_H	s__Clostridium_H novyi	10	10	0	10	10	0	X	X	NC_008593.1:16s_0:23s_1:171|NC_008593.1:23s_2:16s_3:408|NC_008593.1:23s_4:16s_5:171|NC_008593.1:23s_6:16s_7:171|NC_008593.1:23s_8:16s_9:171|NC_008593.1:23s_10:16s_11:171|NC_008593.1:23s_12:16s_13:171|NC_008593.1:23s_14:16s_15:171|NC_008593.1:23s_16:16s_17:363|NC_008593.1:23s_18:16s_19:171	NC_008593.1:16s:+:170252:1519|NC_008593.1:23s:+:171942:2916|NC_008593.1:23s:-:1805444:2909|NC_008593.1:16s:-:1808761:1519|NC_008593.1:23s:-:1923920:2916|NC_008593.1:16s:-:1927007:1519|NC_008593.1:23s:-:1946372:2916|NC_008593.1:16s:-:1949459:1519|NC_008593.1:23s:-:2028030:2909|NC_008593.1:16s:-:2031110:1519|NC_008593.1:23s:-:2464953:2916|NC_008593.1:16s:-:2468040:1519|NC_008593.1:23s:-:2472234:290…	CP000382.1:16s:+:170262:1471|CP000382.1:23s:+:172128:2077|CP000382.1:23s:-:1806090:2077|CP000382.1:16s:-:1808799:1471|CP000382.1:23s:-:1924573:2077|CP000382.1:16s:-:1927045:1471|CP000382.1:23s:-:1947025:2077|CP000382.1:16s:-:1949497:1471|CP000382.1:23s:-:2028676:2077|CP000382.1:16s:-:2031148:1471|CP000382.1:23s:-:2465606:2077|CP000382.1:16s:-:2468078:1471|CP000382.1:23s:-:2472880:2077|CP000382.1:…	10	0	20	0	linked	2547720	1519	2913.9	71.1443	47.7419	49.9914
GCF_000014145.1	p__Bacteroidetes	c__Cytophagia	o__Cytophagales	f__Cytophagaceae	g__Cytophaga	s__Cytophaga hutchinsonii	d__Bacteria	p__Bacteroidota	c__Bacteroidia	o__Cytophagales	f__Cytophagaceae	g__Cytophaga	s__Cytophaga hutchinsonii	3	3	0	3	3	0	X	X	NC_008255.1:16s_0:23s_1:197|NC_008255.1:16s_2:23s_3:465|NC_008255.1:23s_4:16s_5:197	NC_008255.1:16s:+:120025:1524|NC_008255.1:23s:+:121746:2904|NC_008255.1:16s:+:183142:1524|NC_008255.1:23s:+:185131:2904|NC_008255.1:23s:-:1993965:2904|NC_008255.1:16s:-:1997066:1524	CP000383.1:16s:+:120035:1479|CP000383.1:23s:+:121926:2097|CP000383.1:16s:+:183152:1479|CP000383.1:23s:+:185311:2097|CP000383.1:23s:-:1994592:2097|CP000383.1:16s:-:1997101:1479	3	0	6	0	linked	4433218	1524	2904	61.1535	49.0157	50.7231
GCF_000014185.1	p__Actinobacteria	c__Rubrobacteria	o__Rubrobacterales	f__Rubrobacteraceae	g__Rubrobacter	s__Rubrobacter xylanophilus	d__Bacteria	p__Actinobacteriota	c__Rubrobacteria	o__Rubrobacterales	f__Rubrobacteraceae	g__Rubrobacter_B	s__Rubrobacter_B xylanophilus	1	1	0	1	1	0	X	X	NC_008148.1:16s_0:23s_1:244	NC_008148.1:16s:+:1337344:1556|NC_008148.1:23s:+:1339144:3006	CP000386.1:16s:+:1337346:1516|CP000386.1:23s:+:1339334:2173	1	0	2	0	linked	3225748	1556	3006	29.5234	38.4319	39.4212
GCF_000014205.1	p__Firmicutes	c__Bacilli	o__Lactobacillales	f__Streptococcaceae	g__Streptococcus	s__Streptococcus sanguinis	d__Bacteria	p__Firmicutes	c__Bacilli	o__Lactobacillales	f__Streptococcaceae	g__Streptococcus	s__Streptococcus sanguinis	4	4	0	4	4	0	X	X	NC_009009.1:16s_0:23s_1:260|NC_009009.1:16s_2:23s_3:260|NC_009009.1:23s_4:16s_5:260|NC_009009.1:23s_6:16s_7:260	NC_009009.1:16s:+:16379:1551|NC_009009.1:23s:+:18190:2898|NC_009009.1:16s:+:124363:1551|NC_009009.1:23s:+:126174:2900|NC_009009.1:23s:-:1824702:2898|NC_009009.1:16s:-:1827860:1551|NC_009009.1:23s:-:1930762:2899|NC_009009.1:16s:-:1933921:1551	CP000387.1:16s:+:16386:1506|CP000387.1:23s:+:18374:2074|CP000387.1:16s:+:124370:1506|CP000387.1:23s:+:126359:2075|CP000387.1:23s:-:1825342:2074|CP000387.1:16s:-:1827898:1506|CP000387.1:23s:-:1931402:2075|CP000387.1:16s:-:1933959:1506	4	0	8	0	linked	2388435	1551	2898.75	56.5998	47.4371	49.0815
GCF_000014225.1	p__Proteobacteria	c__Gammaproteobacteria	o__Alteromonadales	f__Pseudoalteromonadaceae	g__Pseudoalteromonas	s__Pseudoalteromonas atlantica	d__Bacteria	p__Proteobacteria	c__Gammaproteobacteria	o__Enterobacterales	f__Alteromonadaceae	g__Paraglaciecola	s__Paraglaciecola atlantica	5	5	0	5	5	0	X	X	NC_008228.1:16s_0:23s_1:643|NC_008228.1:16s_2:23s_3:643|NC_008228.1:16s_4:23s_5:643|NC_008228.1:16s_6:23s_7:643|NC_008228.1:23s_8:16s_9:643	NC_008228.1:16s:+:36082:1538|NC_008228.1:23s:+:38263:2903|NC_008228.1:16s:+:458949:1538|NC_008228.1:23s:+:461130:2903|NC_008228.1:16s:+:1202290:1538|NC_008228.1:23s:+:1204471:2903|NC_008228.1:16s:+:1609445:1538|NC_008228.1:23s:+:1611626:2903|NC_008228.1:23s:-:4833471:2903|NC_008228.1:16s:-:4837017:1538	CP000388.1:16s:+:36091:1491|CP000388.1:23s:+:38452:2056|CP000388.1:16s:+:458958:1491|CP000388.1:23s:+:461319:2056|CP000388.1:16s:+:1202299:1491|CP000388.1:23s:+:1204660:2056|CP000388.1:16s:+:1609454:1491|CP000388.1:23s:+:1611815:2056|CP000388.1:23s:-:4834129:2056|CP000388.1:16s:-:4837055:1491	5	0	10	0	linked	5187005	1538	2903	55.3839	48.4265	49.3627
GCF_000014245.1	p__Proteobacteria	c__Alphaproteobacteria	o__Rhizobiales	f__Phyllobacteriaceae	g__Chelativorans	s__Chelativorans sp. BNC1	d__Bacteria	p__Proteobacteria	c__Alphaproteobacteria	o__Rhizobiales	f__Rhizobiaceae	g__Chelativorans	s__Chelativorans sp000014245	2	2	0	2	2	0	X	X	NC_008254.1:23s_0:16s_1:850|NC_008254.1:23s_2:16s_3:850	NC_008254.1:23s:-:2734608:2887|NC_008254.1:16s:-:2738345:1492|NC_008254.1:23s:-:3252120:2887|NC_008254.1:16s:-:3255857:1492	CP000390.1:23s:-:2735244:1933|CP000390.1:16s:-:2738386:1443|CP000390.1:23s:-:3252756:1933|CP000390.1:16s:-:3255898:1443	2	0	4	0	linked	4935185	1492	2887	38.9048	43.2976	45.549
GCF_000014285.2	p__Proteobacteria	c__Alphaproteobacteria	o__Rhodospirillales	f__Acetobacteraceae	g__Granulibacter	s__Granulibacter bethesdensis	d__Bacteria	p__Proteobacteria	c__Alphaproteobacteria	o__Acetobacterales	f__Acetobacteraceae	g__Granulibacter	s__Granulibacter bethesdensis	3	3	0	3	3	0	X	X	NC_008343.2:16s_0:23s_1:753|NC_008343.2:23s_2:16s_3:753|NC_008343.2:23s_4:16s_5:753	NC_008343.2:16s:+:830787:1506|NC_008343.2:23s:+:833046:2738|NC_008343.2:23s:-:2026392:2738|NC_008343.2:16s:-:2029883:1506|NC_008343.2:23s:-:2595812:2738|NC_008343.2:16s:-:2599303:1506	CP000394.2:16s:+:830796:1451|CP000394.2:23s:+:833227:1928|CP000394.2:23s:-:2027021:1928|CP000394.2:16s:-:2029929:1451|CP000394.2:23s:-:2596441:1928|CP000394.2:16s:-:2599349:1451	3	0	6	0	linked	2708434	1506	2738	40.9277	43.1607	44.0467
GCF_000014345.1	p__Proteobacteria	c__Alphaproteobacteria	o__Rickettsiales	f__Rickettsiaceae	g__Rickettsia	s__Rickettsia canadensis	d__Bacteria	p__Proteobacteria	c__Alphaproteobacteria	o__Rickettsiales	f__Rickettsiaceae	g__Rickettsia	s__Rickettsia canadensis	1	1	0	1	1	0	X	X	NC_009879.1:23s_0:Single_copy:NA|NC_009879.1:16s_1:Single_copy:NA	NC_009879.1:23s:+:269225:2787|NC_009879.1:16s:+:385949:1500	CP000409.1:23s:+:269413:1946|CP000409.1:16s:+:385956:1457	0	0	0	2	unlinked	1159772	1500	2787	68.9461	49.6	52.4937
GCF_000014365.2	p__Firmicutes	c__Bacilli	o__Lactobacillales	f__Streptococcaceae	g__Streptococcus	s__Streptococcus pneumoniae	d__Bacteria	p__Firmicutes	c__Bacilli	o__Lactobacillales	f__Streptococcaceae	g__Streptococcus	s__Streptococcus pneumoniae	4	4	0	4	4	0	X	X	NC_008533.2:16s_0:23s_1:240|NC_008533.2:23s_2:16s_3:240|NC_008533.2:23s_4:16s_5:240|NC_008533.2:23s_6:16s_7:240	NC_008533.2:16s:+:15152:1552|NC_008533.2:23s:+:16944:2904|NC_008533.2:23s:-:1700014:2904|NC_008533.2:16s:-:1703158:1552|NC_008533.2:23s:-:1797565:2904|NC_008533.2:16s:-:1800709:1552|NC_008533.2:23s:-:1859490:2904|NC_008533.2:16s:-:1862634:1552	CP000410.2:16s:+:15158:1504|CP000410.2:23s:+:17128:2076|CP000410.2:23s:-:1700658:2076|CP000410.2:16s:-:1703200:1504|CP000410.2:23s:-:1798209:2076|CP000410.2:16s:-:1800751:1504|CP000410.2:23s:-:1860134:2076|CP000410.2:16s:-:1862676:1504	4	0	8	0	linked	2046116	1552	2904	60.294	47.2294	50.1377
GCF_000014385.1	p__Firmicutes	c__Bacilli	o__Lactobacillales	f__Leuconostocaceae	g__Oenococcus	s__Oenococcus oeni	d__Bacteria	p__Firmicutes	c__Bacilli	o__Lactobacillales	f__Lactobacillaceae	g__Oenococcus	s__Oenococcus oeni	2	2	0	2	2	0	X	X	NC_008528.1:16s_0:23s_1:377|NC_008528.1:23s_2:16s_3:377	NC_008528.1:16s:+:616307:1574|NC_008528.1:23s:+:618258:2891|NC_008528.1:23s:-:1273860:2891|NC_008528.1:16s:-:1277128:1574	CP000411.1:16s:+:616317:1522|CP000411.1:23s:+:618440:2068|CP000411.1:23s:-:1274501:2068|CP000411.1:16s:-:1277170:1522	2	0	4	0	linked	1780517	1574	2891	62.1111	50	52.0927
GCF_000014405.1	p__Firmicutes	c__Bacilli	o__Lactobacillales	f__Lactobacillaceae	g__Lactobacillus	s__Lactobacillus delbrueckii	d__Bacteria	p__Firmicutes	c__Bacilli	o__Lactobacillales	f__Lactobacillaceae	g__Lactobacillus	s__Lactobacillus delbrueckii	9	9	0	9	9	0	X	X	NC_008529.1:16s_0:23s_1:209|NC_008529.1:16s_2:23s_3:449|NC_008529.1:16s_4:23s_5:447|NC_008529.1:23s_6:16s_7:447|NC_008529.1:23s_8:16s_9:208|NC_008529.1:23s_10:16s_11:447|NC_008529.1:23s_12:16s_13:447|NC_008529.1:23s_14:16s_15:208|NC_008529.1:23s_16:16s_17:208	NC_008529.1:16s:+:43700:1572|NC_008529.1:23s:+:45481:2911|NC_008529.1:16s:+:683260:1572|NC_008529.1:23s:+:685281:2911|NC_008529.1:16s:+:792481:1572|NC_008529.1:23s:+:794500:2911|NC_008529.1:23s:-:1370200:2912|NC_008529.1:16s:-:1373559:1572|NC_008529.1:23s:-:1480680:2911|NC_008529.1:16s:-:1483799:1572|NC_008529.1:23s:-:1558641:2911|NC_008529.1:16s:-:1561999:1572|NC_008529.1:23s:-:1590899:2911|NC_0…	CP000412.1:16s:+:43707:1522|CP000412.1:23s:+:45669:2078|CP000412.1:16s:+:683267:1522|CP000412.1:23s:+:685469:2078|CP000412.1:16s:+:792488:1522|CP000412.1:23s:+:794688:2078|CP000412.1:23s:-:1370845:2079|CP000412.1:16s:-:1373602:1522|CP000412.1:23s:-:1481325:2078|CP000412.1:16s:-:1483842:1522|CP000412.1:23s:-:1559286:2078|CP000412.1:16s:-:1562042:1522|CP000412.1:23s:-:1591544:2078|CP000412.1:16s:-:…	9	0	18	0	linked	1856951	1572	2911.11	50.3137	46.4801	47.2061
GCF_000014425.1	p__Firmicutes	c__Bacilli	o__Lactobacillales	f__Lactobacillaceae	g__Lactobacillus	s__Lactobacillus gasseri	d__Bacteria	p__Firmicutes	c__Bacilli	o__Lactobacillales	f__Lactobacillaceae	g__Lactobacillus	s__Lactobacillus gasseri	6	6	0	6	6	0	X	X	NC_008530.1:16s_0:23s_1:211|NC_008530.1:23s_2:16s_3:211|NC_008530.1:23s_4:16s_5:211|NC_008530.1:23s_6:16s_7:211|NC_008530.1:23s_8:16s_9:437|NC_008530.1:23s_10:16s_11:437	NC_008530.1:16s:+:477570:1585|NC_008530.1:23s:+:479366:2908|NC_008530.1:23s:-:1556028:2908|NC_008530.1:16s:-:1559147:1585|NC_008530.1:23s:-:1562698:2908|NC_008530.1:16s:-:1565817:1585|NC_008530.1:23s:-:1576872:2908|NC_008530.1:16s:-:1579991:1585|NC_008530.1:23s:-:1783328:2908|NC_008530.1:16s:-:1786673:1585|NC_008530.1:23s:-:1788843:2908|NC_008530.1:16s:-:1792188:1585	CP000413.1:16s:+:477581:1531|CP000413.1:23s:+:479548:2085|CP000413.1:23s:-:1556669:2085|CP000413.1:16s:-:1559190:1531|CP000413.1:23s:-:1563339:2085|CP000413.1:16s:-:1565860:1531|CP000413.1:23s:-:1577513:2085|CP000413.1:16s:-:1580034:1531|CP000413.1:23s:-:1783969:2085|CP000413.1:16s:-:1786716:1531|CP000413.1:23s:-:1789484:2085|CP000413.1:16s:-:1792231:1531	6	0	12	0	linked	1.89436e+06	1585	2908	64.7404	47.9495	49.8453
GCF_000014445.1	p__Firmicutes	c__Bacilli	o__Lactobacillales	f__Leuconostocaceae	g__Leuconostoc	s__Leuconostoc mesenteroides	d__Bacteria	p__Firmicutes	c__Bacilli	o__Lactobacillales	f__Lactobacillaceae	g__Leuconostoc	s__Leuconostoc mesenteroides	4	4	0	4	4	0	X	O	NC_008531.1:16s_0:23s_1:367|NC_008531.1:16s_2:23s_3:367|NC_008531.1:23s_4:16s_5:367|NC_008531.1:23s_6:16s_7:367	NC_008531.1:16s:+:22663:1560|NC_008531.1:23s:+:24590:2918|NC_008531.1:16s:+:148398:1560|NC_008531.1:23s:+:150325:2918|NC_008531.1:23s:-:1677315:2918|NC_008531.1:16s:-:1680600:1560|NC_008531.1:23s:-:1802837:2918|NC_008531.1:16s:-:1806122:1560	CP000414.1:16s:+:22672:1509|CP000414.1:23s:+:24775:2089|CP000414.1:16s:+:148407:1509|CP000414.1:23s:+:150510:2089|CP000414.1:23s:-:1677959:2089|CP000414.1:16s:-:1680642:1509|CP000414.1:23s:-:1803481:2089|CP000414.1:16s:-:1806164:1509	4	0	8	0	linked	2.07576e+06	1560	2918	62.3314	48.5897	50.1713
GCF_000014465.1	p__Firmicutes	c__Bacilli	o__Lactobacillales	f__Lactobacillaceae	g__Lactobacillus	s__Lactobacillus brevis	d__Bacteria	p__Firmicutes	c__Bacilli	o__Lactobacillales	f__Lactobacillaceae	g__Lactobacillus_G	s__Lactobacillus_G brevis	5	5	0	5	5	0	X	X	NC_008497.1:16s_0:23s_1:205|NC_008497.1:16s_2:23s_3:205|NC_008497.1:16s_4:23s_5:407|NC_008497.1:23s_6:16s_7:205|NC_008497.1:23s_8:16s_9:407	NC_008497.1:16s:+:86143:1575|NC_008497.1:23s:+:87923:2923|NC_008497.1:16s:+:453208:1575|NC_008497.1:23s:+:454988:2923|NC_008497.1:16s:+:562987:1575|NC_008497.1:23s:+:564969:2923|NC_008497.1:23s:-:1143668:2923|NC_008497.1:16s:-:1146796:1575|NC_008497.1:23s:-:1501331:2923|NC_008497.1:16s:-:1504661:1575	CP000416.1:16s:+:86151:1524|CP000416.1:23s:+:88115:2087|CP000416.1:16s:+:453216:1524|CP000416.1:23s:+:455180:2087|CP000416.1:16s:+:562995:1524|CP000416.1:23s:+:565161:2087|CP000416.1:23s:-:1144312:2087|CP000416.1:16s:-:1146839:1524|CP000416.1:23s:-:1501975:2087|CP000416.1:16s:-:1504704:1524	5	0	10	0	linked	2.34023e+06	1575	2923	53.9418	48.4952	48.8197
GCF_000014485.1	p__Firmicutes	c__Bacilli	o__Lactobacillales	f__Streptococcaceae	g__Streptococcus	s__Streptococcus thermophilus	d__Bacteria	p__Firmicutes	c__Bacilli	o__Lactobacillales	f__Streptococcaceae	g__Streptococcus	s__Streptococcus thermophilus	6	6	0	6	6	0	X	X	NC_008532.1:16s_0:23s_1:264|NC_008532.1:16s_2:23s_3:264|NC_008532.1:16s_4:23s_5:264|NC_008532.1:16s_6:23s_7:264|NC_008532.1:16s_8:23s_9:264|NC_008532.1:23s_10:16s_11:264	NC_008532.1:16s:+:19146:1555|NC_008532.1:23s:+:20965:2902|NC_008532.1:16s:+:66808:1555|NC_008532.1:23s:+:68627:2902|NC_008532.1:16s:+:141017:1555|NC_008532.1:23s:+:142836:2902|NC_008532.1:16s:+:146823:1555|NC_008532.1:23s:+:148642:2902|NC_008532.1:16s:+:359455:1555|NC_008532.1:23s:+:361274:2902|NC_008532.1:23s:-:1662570:2901|NC_008532.1:16s:-:1665735:1555	CP000419.1:16s:+:19152:1506|CP000419.1:23s:+:21149:2074|CP000419.1:16s:+:66814:1506|CP000419.1:23s:+:68811:2074|CP000419.1:16s:+:141023:1506|CP000419.1:23s:+:143020:2074|CP000419.1:16s:+:146829:1506|CP000419.1:23s:+:148826:2074|CP000419.1:16s:+:359461:1506|CP000419.1:23s:+:361458:2074|CP000419.1:23s:-:1663214:2074|CP000419.1:16s:-:1665778:1506	6	0	12	0	linked	1864178	1555	2901.83	60.931	47.567	50.1177
GCF_000014505.1	p__Firmicutes	c__Bacilli	o__Lactobacillales	f__Lactobacillaceae	g__Pediococcus	s__Pediococcus pentosaceus	d__Bacteria	p__Firmicutes	c__Bacilli	o__Lactobacillales	f__Lactobacillaceae	g__Pediococcus	s__Pediococcus pentosaceus	5	5	0	5	5	0	X	X	NC_008525.1:16s_0:23s_1:219|NC_008525.1:16s_2:23s_3:219|NC_008525.1:16s_4:23s_5:408|NC_008525.1:23s_6:16s_7:219|NC_008525.1:23s_8:16s_9:408	NC_008525.1:16s:+:116896:1586|NC_008525.1:23s:+:118701:2926|NC_008525.1:16s:+:277878:1587|NC_008525.1:23s:+:279684:2926|NC_008525.1:16s:+:671638:1586|NC_008525.1:23s:+:673632:2926|NC_008525.1:23s:-:1210773:2926|NC_008525.1:16s:-:1213918:1586|NC_008525.1:23s:-:1503065:2926|NC_008525.1:16s:-:1506399:1586	CP000422.1:16s:+:116904:1535|CP000422.1:23s:+:118892:2090|CP000422.1:16s:+:277886:1536|CP000422.1:23s:+:279875:2090|CP000422.1:16s:+:671646:1535|CP000422.1:23s:+:673823:2090|CP000422.1:23s:-:1211418:2090|CP000422.1:16s:-:1213961:1535|CP000422.1:23s:-:1503710:2090|CP000422.1:16s:-:1506442:1535	5	0	10	0	linked	1832387	1586.2	2926	62.6422	49.1237	49.2755
GCF_000014525.1	p__Firmicutes	c__Bacilli	o__Lactobacillales	f__Lactobacillaceae	g__Lactobacillus	s__Lactobacillus paracasei	d__Bacteria	p__Firmicutes	c__Bacilli	o__Lactobacillales	f__Lactobacillaceae	g__Lactobacillus_C	s__Lactobacillus_C paracasei	5	5	0	5	5	0	X	X	NC_008526.1:16s_0:23s_1:216|NC_008526.1:16s_2:23s_3:216|NC_008526.1:16s_4:23s_5:216|NC_008526.1:23s_6:16s_7:424|NC_008526.1:23s_8:16s_9:424	NC_008526.1:16s:+:259505:1574|NC_008526.1:23s:+:261295:2920|NC_008526.1:16s:+:823774:1574|NC_008526.1:23s:+:825564:2920|NC_008526.1:16s:+:845524:1574|NC_008526.1:23s:+:847314:2920|NC_008526.1:23s:-:1825733:2920|NC_008526.1:16s:-:1829077:1574|NC_008526.1:23s:-:2501036:2920|NC_008526.1:16s:-:2504380:1574	CP000423.1:16s:+:259513:1528|CP000423.1:23s:+:261482:2088|CP000423.1:16s:+:823782:1528|CP000423.1:23s:+:825751:2088|CP000423.1:16s:+:845532:1528|CP000423.1:23s:+:847501:2088|CP000423.1:23s:-:1826376:2088|CP000423.1:16s:-:1829113:1528|CP000423.1:23s:-:2501679:2088|CP000423.1:16s:-:2504416:1528	5	0	10	0	linked	2924325	1574	2920	53.4248	47.2427	47.8425
GCF_000014545.1	p__Firmicutes	c__Bacilli	o__Lactobacillales	f__Streptococcaceae	g__Lactococcus	s__Lactococcus lactis	d__Bacteria	p__Firmicutes	c__Bacilli	o__Lactobacillales	f__Streptococcaceae	g__Lactococcus	s__Lactococcus lactis_E	6	6	0	6	6	0	X	X	NC_008527.1:16s_0:23s_1:294|NC_008527.1:23s_2:16s_3:294|NC_008527.1:23s_4:16s_5:294|NC_008527.1:23s_6:16s_7:294|NC_008527.1:23s_8:16s_9:294|NC_008527.1:23s_10:16s_11:294	NC_008527.1:16s:+:518201:1552|NC_008527.1:23s:+:520047:2905|NC_008527.1:23s:-:2037892:2905|NC_008527.1:16s:-:2041091:1552|NC_008527.1:23s:-:2277911:2905|NC_008527.1:16s:-:2281110:1552|NC_008527.1:23s:-:2322820:2905|NC_008527.1:16s:-:2326019:1552|NC_008527.1:23s:-:2397256:2905|NC_008527.1:16s:-:2400455:1552|NC_008527.1:23s:-:2433173:2905|NC_008527.1:16s:-:2436372:1552	CP000425.1:16s:+:518205:1505|CP000425.1:23s:+:520235:2075|CP000425.1:23s:-:2038534:2075|CP000425.1:16s:-:2041134:1505|CP000425.1:23s:-:2278553:2075|CP000425.1:16s:-:2281153:1505|CP000425.1:23s:-:2323462:2075|CP000425.1:16s:-:2326062:1505|CP000425.1:23s:-:2397898:2075|CP000425.1:16s:-:2400498:1505|CP000425.1:23s:-:2433815:2075|CP000425.1:16s:-:2436415:1505	6	0	12	0	linked	2598348	1552	2905	64.2161	48.6362	50.3614
GCF_000014565.1	p__Actinobacteria	c__Actinobacteria	o__Corynebacteriales	f__Nocardiaceae	g__Rhodococcus	s__Rhodococcus jostii	d__Bacteria	p__Actinobacteriota	c__Actinobacteria	o__Mycobacteriales	f__Mycobacteriaceae	g__Rhodococcus	s__Rhodococcus jostii_A	4	4	0	4	4	0	X	X	NC_008268.1:23s_0:16s_1:323|NC_008268.1:23s_2:16s_3:304|NC_008268.1:16s_4:23s_5:323|NC_008268.1:16s_6:23s_7:323	NC_008268.1:23s:-:998011:3159|NC_008268.1:16s:-:1001493:1523|NC_008268.1:23s:-:1544737:3159|NC_008268.1:16s:-:1548200:1523|NC_008268.1:16s:+:4138439:1523|NC_008268.1:23s:+:4140285:3159|NC_008268.1:16s:+:4590279:1523|NC_008268.1:23s:+:4592125:3159	CP000431.1:23s:-:998655:2303|CP000431.1:16s:-:1001532:1476|CP000431.1:23s:-:1545381:2303|CP000431.1:16s:-:1548239:1476|CP000431.1:16s:+:4138447:1476|CP000431.1:23s:+:4140497:2303|CP000431.1:16s:+:4590287:1476|CP000431.1:23s:+:4592337:2303	4	0	8	0	linked	9.70274e+06	1523	3159	33.0187	42.2193	44.3811
GCF_000014585.1	p__Cyanobacteria	c__	o__Synechococcales	f__Synechococcaceae	g__Synechococcus	s__Synechococcus sp. CC9311	d__Bacteria	p__Cyanobacteria	c__Cyanobacteriia	o__Synechococcales	f__Cyanobiaceae	g__Synechococcus_C	s__Synechococcus_C sp000014585	2	2	0	2	2	0	X	X	NC_008319.1:16s_0:23s_1:759|NC_008319.1:23s_2:16s_3:759	NC_008319.1:16s:+:529957:1483|NC_008319.1:23s:+:532199:2867|NC_008319.1:23s:-:2219892:2867|NC_008319.1:16s:-:2223518:1483	CP000435.1:16s:+:529962:1443|CP000435.1:23s:+:532374:2050|CP000435.1:23s:-:2220534:2050|CP000435.1:16s:-:2223553:1443	2	0	4	0	linked	2606748	1483	2867	47.5527	44.673	45.8319
GCF_000014605.1	p__Proteobacteria	c__Gammaproteobacteria	o__Thiotrichales	f__Francisellaceae	g__Francisella	s__Francisella tularensis	d__Bacteria	p__Proteobacteria	c__Gammaproteobacteria	o__Francisellales	f__Francisellaceae	g__Francisella	s__Francisella tularensis	3	3	0	3	3	0	X	X	NC_008369.1:16s_0:23s_1:308|NC_008369.1:16s_2:23s_3:308|NC_008369.1:16s_4:23s_5:308	NC_008369.1:16s:+:124345:1539|NC_008369.1:23s:+:126192:2888|NC_008369.1:16s:+:419284:1539|NC_008369.1:23s:+:421131:2887|NC_008369.1:16s:+:1123270:1539|NC_008369.1:23s:+:1125117:2887	CP000437.1:16s:+:124355:1486|CP000437.1:23s:+:126371:2065|CP000437.1:16s:+:419294:1486|CP000437.1:23s:+:421310:2064|CP000437.1:16s:+:1123280:1486|CP000437.1:23s:+:1125296:2064	3	0	6	0	linked	1895727	1539	2887.33	67.8419	48.2131	51.9626
GCF_000014645.1	p__Proteobacteria	c__Gammaproteobacteria	o__Thiotrichales	f__Francisellaceae	g__Francisella	s__Francisella tularensis	d__Bacteria	p__Proteobacteria	c__Gammaproteobacteria	o__Francisellales	f__Francisellaceae	g__Francisella	s__Francisella tularensis	3	3	0	3	3	0	X	X	NC_008601.1:16s_0:23s_1:308|NC_008601.1:23s_2:16s_3:308|NC_008601.1:23s_4:16s_5:308	NC_008601.1:16s:+:476242:1539|NC_008601.1:23s:+:478089:2887|NC_008601.1:23s:-:1373195:2887|NC_008601.1:16s:-:1376390:1539|NC_008601.1:23s:-:1847667:2887|NC_008601.1:16s:-:1850862:1539	CP000439.1:16s:+:476252:1486|CP000439.1:23s:+:478268:2064|CP000439.1:23s:-:1373839:2064|CP000439.1:16s:-:1376433:1486|CP000439.1:23s:-:1848311:2064|CP000439.1:16s:-:1850905:1486	3	0	6	0	linked	1.91003e+06	1539	2887	67.525	48.0832	51.8531
GCF_000014665.1	p__Proteobacteria	c__Gammaproteobacteria	o__Alteromonadales	f__Shewanellaceae	g__Shewanella	s__Shewanella sp. MR-7	d__Bacteria	p__Proteobacteria	c__Gammaproteobacteria	o__Enterobacterales	f__Shewanellaceae	g__Shewanella	s__Shewanella sp000014665	9	9	0	9	9	0	X	X	NC_008322.1:16s_0:23s_1:299|NC_008322.1:16s_2:23s_3:627|NC_008322.1:16s_4:23s_5:304|NC_008322.1:16s_6:23s_7:627|NC_008322.1:16s_8:23s_9:299|NC_008322.1:16s_10:23s_11:768|NC_008322.1:23s_12:16s_13:304|NC_008322.1:23s_14:16s_15:299|NC_008322.1:23s_16:16s_17:299	NC_008322.1:16s:+:41398:1544|NC_008322.1:23s:+:43241:2919|NC_008322.1:16s:+:197489:1544|NC_008322.1:23s:+:199660:2919|NC_008322.1:16s:+:249058:1544|NC_008322.1:23s:+:250906:2919|NC_008322.1:16s:+:441383:1544|NC_008322.1:23s:+:443554:2918|NC_008322.1:16s:+:448110:1544|NC_008322.1:23s:+:449953:2919|NC_008322.1:16s:+:1862212:1544|NC_008322.1:23s:+:1864524:2919|NC_008322.1:23s:-:3641228:2919|NC_00832…	CP000444.1:16s:+:41406:1501|CP000444.1:23s:+:43433:2061|CP000444.1:16s:+:197497:1501|CP000444.1:23s:+:199852:2061|CP000444.1:16s:+:249066:1501|CP000444.1:23s:+:251098:2061|CP000444.1:16s:+:441391:1501|CP000444.1:23s:+:443746:2061|CP000444.1:16s:+:448118:1501|CP000444.1:23s:+:450145:2061|CP000444.1:16s:+:1862220:1501|CP000444.1:23s:+:1864716:2061|CP000444.1:23s:-:3641894:2061|CP000444.1:16s:-:3644…	9	0	18	0	linked	4799109	1544	2919	52.1407	45.747	48.2052
GCF_000014685.1	p__Proteobacteria	c__Gammaproteobacteria	o__Alteromonadales	f__Shewanellaceae	g__Shewanella	s__Shewanella sp. MR-4	d__Bacteria	p__Proteobacteria	c__Gammaproteobacteria	o__Enterobacterales	f__Shewanellaceae	g__Shewanella	s__Shewanella sp000014665	9	9	0	9	9	0	X	X	NC_008321.1:16s_0:23s_1:301|NC_008321.1:16s_2:23s_3:580|NC_008321.1:16s_4:23s_5:300|NC_008321.1:16s_6:23s_7:655|NC_008321.1:23s_8:16s_9:347|NC_008321.1:23s_10:16s_11:300|NC_008321.1:23s_12:16s_13:300|NC_008321.1:23s_14:16s_15:300|NC_008321.1:23s_16:16s_17:347	NC_008321.1:16s:+:42686:1548|NC_008321.1:23s:+:44535:2918|NC_008321.1:16s:+:201977:1548|NC_008321.1:23s:+:204105:2919|NC_008321.1:16s:+:253450:1548|NC_008321.1:23s:+:255298:2919|NC_008321.1:16s:+:1791049:1548|NC_008321.1:23s:+:1793252:2919|NC_008321.1:23s:-:3570206:2918|NC_008321.1:16s:-:3573471:1548|NC_008321.1:23s:-:4250489:2919|NC_008321.1:16s:-:4253708:1548|NC_008321.1:23s:-:4256893:2919|NC_0…	CP000446.1:16s:+:42695:1501|CP000446.1:23s:+:44727:2061|CP000446.1:16s:+:201986:1501|CP000446.1:23s:+:204297:2061|CP000446.1:16s:+:253459:1501|CP000446.1:23s:+:255490:2061|CP000446.1:16s:+:1791058:1501|CP000446.1:23s:+:1793444:2061|CP000446.1:23s:-:3570871:2061|CP000446.1:16s:-:3573509:1501|CP000446.1:23s:-:4251155:2061|CP000446.1:16s:-:4253746:1501|CP000446.1:23s:-:4257559:2061|CP000446.1:16s:-:…	9	0	18	0	linked	4706287	1548	2918.67	52.1055	45.6647	48.2869
GCF_000014705.1	p__Proteobacteria	c__Gammaproteobacteria	o__Alteromonadales	f__Shewanellaceae	g__Shewanella	s__Shewanella frigidimarina	d__Bacteria	p__Proteobacteria	c__Gammaproteobacteria	o__Enterobacterales	f__Shewanellaceae	g__Shewanella	s__Shewanella frigidimarina	9	9	0	9	9	0	X	X	NC_008345.1:16s_0:23s_1:382|NC_008345.1:16s_2:23s_3:717|NC_008345.1:16s_4:23s_5:382|NC_008345.1:16s_6:23s_7:382|NC_008345.1:16s_8:23s_9:382|NC_008345.1:16s_10:23s_11:851|NC_008345.1:23s_12:16s_13:382|NC_008345.1:23s_14:16s_15:705|NC_008345.1:23s_16:16s_17:381	NC_008345.1:16s:+:42012:1550|NC_008345.1:23s:+:43944:2930|NC_008345.1:16s:+:141660:1550|NC_008345.1:23s:+:143927:2930|NC_008345.1:16s:+:194549:1550|NC_008345.1:23s:+:196481:2930|NC_008345.1:16s:+:785395:1550|NC_008345.1:23s:+:787327:2929|NC_008345.1:16s:+:793269:1550|NC_008345.1:23s:+:795201:2930|NC_008345.1:16s:+:1849539:1550|NC_008345.1:23s:+:1851940:2930|NC_008345.1:23s:-:4512492:2930|NC_00834…	CP000447.1:16s:+:42023:1501|CP000447.1:23s:+:44136:2073|CP000447.1:16s:+:141671:1501|CP000447.1:23s:+:144119:2073|CP000447.1:16s:+:194560:1501|CP000447.1:23s:+:196673:2073|CP000447.1:16s:+:785406:1501|CP000447.1:23s:+:787519:2072|CP000447.1:16s:+:793280:1501|CP000447.1:23s:+:795393:2073|CP000447.1:16s:+:1849550:1501|CP000447.1:23s:+:1852132:2073|CP000447.1:23s:-:4513157:2073|CP000447.1:16s:-:4515…	9	0	18	0	linked	4845257	1550	2929.89	58.4159	46.1362	49.2738
GCF_000014725.1	p__Firmicutes	c__Clostridia	o__Clostridiales	f__Syntrophomonadaceae	g__Syntrophomonas	s__Syntrophomonas wolfei	d__Bacteria	p__Firmicutes_B	c__Syntrophomonadia	o__Syntrophomonadales	f__Syntrophomonadaceae	g__Syntrophomonas	s__Syntrophomonas wolfei	3	3	0	3	3	0	X	X	NC_008346.1:16s_0:23s_1:712|NC_008346.1:16s_2:23s_3:264|NC_008346.1:16s_4:23s_5:383	NC_008346.1:16s:+:43633:1643|NC_008346.1:23s:+:45988:3536|NC_008346.1:16s:+:417874:1705|NC_008346.1:23s:+:419843:3095|NC_008346.1:16s:+:1053256:1655|NC_008346.1:23s:+:1055294:3267	CP000448.1:16s:+:43641:1592|CP000448.1:23s:+:46179:2699|CP000448.1:16s:+:417882:1654|CP000448.1:23s:+:420034:2258|CP000448.1:16s:+:1053264:1604|CP000448.1:23s:+:1055485:2430	3	0	6	0	linked	2.93619e+06	1667.67	3299.33	55.1341	47.1893	47.4496
GCF_000014745.1	p__Proteobacteria	c__Alphaproteobacteria	o__Rhodobacterales	f__Hyphomonadaceae	g__Maricaulis	s__Maricaulis maris	d__Bacteria	p__Proteobacteria	c__Alphaproteobacteria	o__Caulobacterales	f__Maricaulaceae	g__Maricaulis	s__Maricaulis maris	2	2	0	2	2	0	X	X	NC_008347.1:16s_0:23s_1:682|NC_008347.1:23s_2:16s_3:682	NC_008347.1:16s:+:1183387:1471|NC_008347.1:23s:+:1185540:2753|NC_008347.1:23s:-:1993156:2753|NC_008347.1:16s:-:1996591:1471	CP000449.1:16s:+:1183394:1425|CP000449.1:23s:+:1185727:1925|CP000449.1:23s:-:1993797:1925|CP000449.1:16s:-:1996630:1425	2	0	4	0	linked	3.36878e+06	1471	2753	37.2724	45.5472	45.5866
GCF_000014765.1	p__Proteobacteria	c__Betaproteobacteria	o__Nitrosomonadales	f__Nitrosomonadaceae	g__Nitrosomonas	s__Nitrosomonas eutropha	d__Bacteria	p__Proteobacteria	c__Gammaproteobacteria	o__Burkholderiales	f__Nitrosomonadaceae	g__Nitrosomonas	s__Nitrosomonas eutropha	1	1	0	1	1	0	X	X	NC_008344.1:16s_0:23s_1:390	NC_008344.1:16s:+:231702:1545|NC_008344.1:23s:+:233637:2898	CP000450.1:16s:+:231716:1495|CP000450.1:23s:+:233824:2057	1	0	2	0	linked	2781824	1545	2898	51.459	47.3139	51.0697
GCF_000014785.1	p__Proteobacteria	c__Gammaproteobacteria	o__Chromatiales	f__Ectothiorhodospiraceae	g__Alkalilimnicola	s__Alkalilimnicola ehrlichii	d__Bacteria	p__Proteobacteria	c__Gammaproteobacteria	o__Nitrococcales	f__Halorhodospiraceae	g__Alkalilimnicola	s__Alkalilimnicola ehrlichii	2	2	0	2	2	0	X	X	NC_008340.1:16s_0:23s_1:616|NC_008340.1:16s_2:23s_3:617	NC_008340.1:16s:+:368199:1544|NC_008340.1:23s:+:370359:2917|NC_008340.1:16s:+:488334:1544|NC_008340.1:23s:+:490495:2917	CP000453.1:16s:+:368208:1497|CP000453.1:23s:+:370554:2055|CP000453.1:16s:+:488343:1497|CP000453.1:23s:+:490690:2055	2	0	4	0	linked	3275944	1544	2917	32.4687	42.7137	43.5722
GCF_000014805.1	p__Proteobacteria	c__Gammaproteobacteria	o__Aeromonadales	f__Aeromonadaceae	g__Aeromonas	s__Aeromonas hydrophila	d__Bacteria	p__Proteobacteria	c__Gammaproteobacteria	o__Enterobacterales	f__Aeromonadaceae	g__Aeromonas	s__Aeromonas hydrophila	10	10	0	10	10	0	X	X	NC_008570.1:16s_0:23s_1:535|NC_008570.1:16s_2:23s_3:506|NC_008570.1:16s_4:23s_5:469|NC_008570.1:16s_6:23s_7:506|NC_008570.1:16s_8:23s_9:511|NC_008570.1:16s_10:23s_11:511|NC_008570.1:23s_12:16s_13:511|NC_008570.1:23s_14:16s_15:469|NC_008570.1:23s_16:16s_17:469|NC_008570.1:23s_18:16s_19:509	NC_008570.1:16s:+:85174:1550|NC_008570.1:23s:+:87259:2889|NC_008570.1:16s:+:163372:1550|NC_008570.1:23s:+:165428:2889|NC_008570.1:16s:+:214907:1550|NC_008570.1:23s:+:216926:2889|NC_008570.1:16s:+:349946:1550|NC_008570.1:23s:+:352002:2889|NC_008570.1:16s:+:803843:1550|NC_008570.1:23s:+:805904:2889|NC_008570.1:16s:+:933020:1550|NC_008570.1:23s:+:935081:2889|NC_008570.1:23s:-:3951808:2889|NC_008570.…	CP000462.1:16s:+:85180:1503|CP000462.1:23s:+:87446:2054|CP000462.1:16s:+:163378:1503|CP000462.1:23s:+:165615:2054|CP000462.1:16s:+:214913:1503|CP000462.1:23s:+:217113:2054|CP000462.1:16s:+:349952:1503|CP000462.1:23s:+:352189:2054|CP000462.1:16s:+:803849:1503|CP000462.1:23s:+:806091:2054|CP000462.1:16s:+:933026:1503|CP000462.1:23s:+:935268:2054|CP000462.1:23s:-:3952454:2054|CP000462.1:16s:-:395524…	10	0	20	0	linked	4744448	1550	2889	38.4516	45.0323	46.4971
GCF_000014825.1	p__Proteobacteria	c__Alphaproteobacteria	o__Rhizobiales	f__Bradyrhizobiaceae	g__Rhodopseudomonas	s__Rhodopseudomonas palustris	d__Bacteria	p__Proteobacteria	c__Alphaproteobacteria	o__Rhizobiales	f__Xanthobacteraceae	g__Rhodopseudomonas	s__Rhodopseudomonas palustris_B	2	2	0	2	2	0	X	X	NC_008435.1:16s_0:23s_1:848|NC_008435.1:23s_2:16s_3:815	NC_008435.1:16s:+:861565:1497|NC_008435.1:23s:+:863910:2869|NC_008435.1:23s:-:4850692:2869|NC_008435.1:16s:-:4854376:1497	CP000463.1:16s:+:861574:1447|CP000463.1:23s:+:864199:1941|CP000463.1:23s:-:4851331:1941|CP000463.1:16s:-:4854417:1447	2	0	4	0	linked	5505494	1497	2869	35.5573	45.3574	46.1833
GCF_000014845.1	p__Proteobacteria	c__Gammaproteobacteria	o__Enterobacterales	f__Enterobacteriaceae	g__Escherichia	s__Escherichia coli	d__Bacteria	p__Proteobacteria	c__Gammaproteobacteria	o__Enterobacterales	f__Enterobacteriaceae	g__Escherichia	s__Escherichia coli	7	7	0	7	7	0	X	O	NC_008563.1:16s_0:23s_1:411|NC_008563.1:23s_2:16s_3:427|NC_008563.1:23s_4:16s_5:425|NC_008563.1:16s_6:23s_7:333|NC_008563.1:16s_8:23s_9:416|NC_008563.1:16s_10:23s_11:419|NC_008563.1:16s_12:23s_13:334	NC_008563.1:16s:+:228498:1556|NC_008563.1:23s:+:230465:2938|NC_008563.1:23s:-:2885468:2926|NC_008563.1:16s:-:2888821:1565|NC_008563.1:23s:-:3714573:2928|NC_008563.1:16s:-:3717926:1556|NC_008563.1:16s:+:4235471:1556|NC_008563.1:23s:+:4237360:2925|NC_008563.1:16s:+:4353873:1557|NC_008563.1:23s:+:4355846:2928|NC_008563.1:16s:+:4488379:1568|NC_008563.1:23s:+:4490366:2937|NC_008563.1:16s:+:4528663:155…	CP000468.1:16s:+:228507:1500|CP000468.1:23s:+:230661:2072|CP000468.1:23s:-:2886127:2071|CP000468.1:16s:-:2888866:1511|CP000468.1:23s:-:3715232:2073|CP000468.1:16s:-:3717973:1500|CP000468.1:16s:+:4235480:1500|CP000468.1:23s:+:4237556:2070|CP000468.1:16s:+:4353882:1501|CP000468.1:23s:+:4356042:2073|CP000468.1:16s:+:4488388:1512|CP000468.1:23s:+:4490562:2079|CP000468.1:16s:+:4528673:1500|CP000468.1:…	7	0	14	0	linked	5497653	1559.29	2930.57	49.6596	45.708	46.7583
GCF_000014885.1	p__Proteobacteria	c__Gammaproteobacteria	o__Alteromonadales	f__Shewanellaceae	g__Shewanella	s__Shewanella piezotolerans	d__Bacteria	p__Proteobacteria	c__Gammaproteobacteria	o__Enterobacterales	f__Shewanellaceae	g__Shewanella	s__Shewanella piezotolerans	8	8	0	8	8	0	X	X	NC_011566.1:16s_0:23s_1:362|NC_011566.1:16s_2:23s_3:361|NC_011566.1:16s_4:23s_5:361|NC_011566.1:16s_6:23s_7:361|NC_011566.1:16s_8:23s_9:361|NC_011566.1:23s_10:16s_11:361|NC_011566.1:23s_12:16s_13:361|NC_011566.1:23s_14:16s_15:361	NC_011566.1:16s:+:74271:1547|NC_011566.1:23s:+:76180:2922|NC_011566.1:16s:+:221388:1546|NC_011566.1:23s:+:223295:2920|NC_011566.1:16s:+:2060958:1546|NC_011566.1:23s:+:2062865:2921|NC_011566.1:16s:+:2115175:1547|NC_011566.1:23s:+:2117083:2921|NC_011566.1:16s:+:2335056:1546|NC_011566.1:23s:+:2336963:2920|NC_011566.1:23s:-:4146562:2921|NC_011566.1:16s:-:4149844:1547|NC_011566.1:23s:-:5350967:2921|NC…	CP000472.1:16s:+:74279:1501|CP000472.1:23s:+:76372:2064|CP000472.1:16s:+:221396:1500|CP000472.1:23s:+:223487:2062|CP000472.1:16s:+:2060966:1500|CP000472.1:23s:+:2063057:2063|CP000472.1:16s:+:2115183:1501|CP000472.1:23s:+:2117275:2063|CP000472.1:16s:+:2335064:1500|CP000472.1:23s:+:2337155:2063|CP000472.1:23s:-:4147228:2063|CP000472.1:16s:-:4149882:1501|CP000472.1:23s:-:5351633:2063|CP000472.1:16s:…	8	0	16	0	linked	5396476	1546.5	2920.75	56.7082	46.5163	49.1526
GCF_000014905.1	p__Acidobacteria	c__Acidobacteriia	o__Bryobacterales	f__Solibacteraceae	g__Candidatus Solibacter	s__Candidatus Solibacter usitatus	d__Bacteria	p__Acidobacteriota	c__Acidobacteriae	o__Bryobacterales	f__Bryobacteraceae	g__Solibacter	s__Solibacter usitatus	2	2	0	2	2	0	X	O	NC_008536.1:16s_0:23s_1:617|NC_008536.1:16s_2:23s_3:676	NC_008536.1:16s:+:1248098:1506|NC_008536.1:23s:+:1250221:2950|NC_008536.1:16s:+:1969432:1506|NC_008536.1:23s:+:1971614:2950	CP000473.1:16s:+:1248105:1459|CP000473.1:23s:+:1250422:2098|CP000473.1:16s:+:1969439:1459|CP000473.1:23s:+:1971815:2098	2	0	4	0	linked	9.96564e+06	1506	2950	38.0975	44.0903	46.7797
GCF_000014925.1	p__Actinobacteria	c__Actinobacteria	o__Micrococcales	f__Micrococcaceae	g__Paenarthrobacter	s__Paenarthrobacter aurescens	d__Bacteria	p__Actinobacteriota	c__Actinobacteria	o__Actinomycetales	f__Micrococcaceae	g__Paenarthrobacter	s__Paenarthrobacter aurescens	6	6	0	6	6	0	X	X	NC_008711.1:16s_0:23s_1:563|NC_008711.1:16s_2:23s_3:563|NC_008711.1:16s_4:23s_5:584|NC_008711.1:16s_6:23s_7:566|NC_008711.1:23s_8:16s_9:563|NC_008711.1:23s_10:16s_11:547	NC_008711.1:16s:+:150557:1532|NC_008711.1:23s:+:152652:3151|NC_008711.1:16s:+:157841:1532|NC_008711.1:23s:+:159936:3151|NC_008711.1:16s:+:962830:1532|NC_008711.1:23s:+:964946:3151|NC_008711.1:16s:+:1795965:1532|NC_008711.1:23s:+:1798063:3151|NC_008711.1:23s:-:4107553:3151|NC_008711.1:16s:-:4111267:1532|NC_008711.1:23s:-:4116500:3151|NC_008711.1:16s:-:4120198:1532	CP000474.1:16s:+:150566:1481|CP000474.1:23s:+:152852:2296|CP000474.1:16s:+:157850:1481|CP000474.1:23s:+:160136:2296|CP000474.1:16s:+:962839:1481|CP000474.1:23s:+:965146:2296|CP000474.1:16s:+:1795974:1481|CP000474.1:23s:+:1798263:2296|CP000474.1:23s:-:4108208:2296|CP000474.1:16s:-:4111309:1481|CP000474.1:23s:-:4117155:2296|CP000474.1:16s:-:4120240:1481	6	0	12	0	linked	5226648	1532	3151	37.5701	42.9504	44.3986
GCF_000014965.1	p__Proteobacteria	c__Deltaproteobacteria	o__Syntrophobacterales	f__Syntrophobacteraceae	g__Syntrophobacter	s__Syntrophobacter fumaroxidans	d__Bacteria	p__Desulfobacterota	c__Syntrophobacteria	o__Syntrophobacterales	f__Syntrophobacteraceae	g__Syntrophobacter	s__Syntrophobacter fumaroxidans	2	2	0	2	2	0	X	X	NC_008554.1:16s_0:23s_1:398|NC_008554.1:23s_2:16s_3:398	NC_008554.1:16s:+:847121:1564|NC_008554.1:23s:+:849083:3015|NC_008554.1:23s:-:3183787:3015|NC_008554.1:16s:-:3187200:1564	CP000478.1:16s:+:847128:1520|CP000478.1:23s:+:849307:2133|CP000478.1:23s:-:3184445:2133|CP000478.1:16s:-:3187237:1520	2	0	4	0	linked	4990251	1564	3015	40.0513	43.0946	43.864
GCF_000014985.1	p__Actinobacteria	c__Actinobacteria	o__Corynebacteriales	f__Mycobacteriaceae	g__Mycobacterium	s__Mycobacterium avium	d__Bacteria	p__Actinobacteriota	c__Actinobacteria	o__Mycobacteriales	f__Mycobacteriaceae	g__Mycobacterium	s__Mycobacterium avium	1	1	0	1	1	0	X	X	NC_008595.1:16s_0:23s_1:272	NC_008595.1:16s:+:1487530:1544|NC_008595.1:23s:+:1489346:3123	CP000479.1:16s:+:1487540:1491|CP000479.1:23s:+:1489535:2281	1	0	2	0	linked	5475491	1544	3123	31.0119	42.487	43.5799
GCF_000015005.1	p__Actinobacteria	c__Actinobacteria	o__Corynebacteriales	f__Mycobacteriaceae	g__Mycolicibacterium	s__Mycolicibacterium smegmatis	d__Bacteria	p__Actinobacteriota	c__Actinobacteria	o__Mycobacteriales	f__Mycobacteriaceae	g__Mycolicibacterium	s__Mycolicibacterium smegmatis	2	2	0	2	2	0	X	X	NC_008596.1:23s_0:16s_1:367|NC_008596.1:23s_2:16s_3:367	NC_008596.1:23s:-:3820128:3120|NC_008596.1:16s:-:3823615:1528|NC_008596.1:23s:-:5024461:3120|NC_008596.1:16s:-:5027948:1528	CP000480.1:23s:-:3820767:2295|CP000480.1:16s:-:3823652:1480|CP000480.1:23s:-:5025100:2295|CP000480.1:16s:-:5027985:1480	2	0	4	0	linked	6.98821e+06	1528	3120	32.5972	41.8848	43.5417
GCF_000015025.1	p__Actinobacteria	c__Actinobacteria	o__Acidothermales	f__Acidothermaceae	g__Acidothermus	s__Acidothermus cellulolyticus	d__Bacteria	p__Actinobacteriota	c__Actinobacteria	o__Acidothermales	f__Acidothermaceae	g__Acidothermus	s__Acidothermus cellulolyticus	1	1	0	1	1	0	X	X	NC_008578.1:23s_0:16s_1:257	NC_008578.1:23s:-:1394243:3146|NC_008578.1:16s:-:1397646:1525	CP000481.1:23s:-:1394890:2284|CP000481.1:16s:-:1397691:1476	1	0	2	0	linked	2443540	1525	3146	33.0926	39.2787	40.1462
GCF_000015045.1	p__Proteobacteria	c__Deltaproteobacteria	o__Desulfuromonadales	f__Desulfuromonadaceae	g__Pelobacter	s__Pelobacter propionicus	d__Bacteria	p__Desulfuromonadota	c__Desulfuromonadia	o__Geobacterales	f__Pelobacteraceae	g__Pelobacter_C	s__Pelobacter_C propionicus	4	4	0	4	4	0	X	X	NC_008609.1:16s_0:23s_1:473|NC_008609.1:16s_2:23s_3:473|NC_008609.1:23s_4:16s_5:473|NC_008609.1:23s_6:16s_7:472	NC_008609.1:16s:+:1352675:1564|NC_008609.1:23s:+:1354712:2961|NC_008609.1:16s:+:1803498:1564|NC_008609.1:23s:+:1805535:2961|NC_008609.1:23s:-:2882999:2961|NC_008609.1:16s:-:2886433:1564|NC_008609.1:23s:-:3331274:2961|NC_008609.1:16s:-:3334707:1564	CP000482.1:16s:+:1352684:1516|CP000482.1:23s:+:1354907:2117|CP000482.1:16s:+:1803507:1516|CP000482.1:23s:+:1805730:2117|CP000482.1:23s:-:2883648:2117|CP000482.1:16s:-:2886472:1516|CP000482.1:23s:-:3331923:2117|CP000482.1:16s:-:3334746:1516	4	0	8	0	linked	4.24112e+06	1564	2961	41.5169	45.0128	47.2138
GCF_000015065.1	p__Firmicutes	c__Bacilli	o__Bacillales	f__Bacillaceae	g__Bacillus	s__Bacillus thuringiensis	d__Bacteria	p__Firmicutes	c__Bacilli	o__Bacillales	f__Bacillaceae_G	g__Bacillus_A	s__Bacillus_A anthracis	14	14	0	14	14	0	X	X	NC_008600.1:16s_0:23s_1:368|NC_008600.1:16s_2:23s_3:367|NC_008600.1:16s_4:23s_5:140|NC_008600.1:16s_6:23s_7:140|NC_008600.1:16s_8:23s_9:140|NC_008600.1:16s_10:23s_11:140|NC_008600.1:16s_12:23s_13:141|NC_008600.1:16s_14:23s_15:139|NC_008600.1:16s_16:23s_17:140|NC_008600.1:16s_18:23s_19:140|NC_008600.1:16s_20:23s_21:140|NC_008600.1:16s_22:23s_23:140|NC_008600.1:16s_24:23s_25:140|NC_008600.1:23s_26:…	NC_008600.1:16s:+:9308:1556|NC_008600.1:23s:+:11232:2929|NC_008600.1:16s:+:29108:1556|NC_008600.1:23s:+:31031:2929|NC_008600.1:16s:+:82433:1556|NC_008600.1:23s:+:84129:2930|NC_008600.1:16s:+:88148:1556|NC_008600.1:23s:+:89844:2929|NC_008600.1:16s:+:151214:1556|NC_008600.1:23s:+:152910:2929|NC_008600.1:16s:+:258203:1555|NC_008600.1:23s:+:259898:2929|NC_008600.1:16s:+:287744:1556|NC_008600.1:23s:+:…	CP000485.1:16s:+:9316:1510|CP000485.1:23s:+:11424:2091|CP000485.1:16s:+:29116:1510|CP000485.1:23s:+:31223:2091|CP000485.1:16s:+:82441:1510|CP000485.1:23s:+:84321:2092|CP000485.1:16s:+:88156:1510|CP000485.1:23s:+:90036:2091|CP000485.1:16s:+:151222:1510|CP000485.1:23s:+:153102:2091|CP000485.1:16s:+:258211:1509|CP000485.1:23s:+:260090:2091|CP000485.1:16s:+:287752:1510|CP000485.1:23s:+:289633:2092|CP…	14	0	28	0	linked	5.31303e+06	1555.64	2929.29	64.5663	46.6688	48.2199
GCF_000015085.1	p__Proteobacteria	c__Epsilonproteobacteria	o__Campylobacterales	f__Campylobacteraceae	g__Campylobacter	s__Campylobacter fetus	d__Bacteria	p__Campylobacterota	c__Campylobacteria	o__Campylobacterales	f__Campylobacteraceae	g__Campylobacter	s__Campylobacter fetus	3	3	0	3	3	0	X	X	NC_008599.1:16s_0:23s_1:754|NC_008599.1:16s_2:23s_3:754|NC_008599.1:16s_4:23s_5:761	NC_008599.1:16s:+:133596:1518|NC_008599.1:23s:+:135868:3045|NC_008599.1:16s:+:508859:1518|NC_008599.1:23s:+:511131:3045|NC_008599.1:16s:+:603683:1518|NC_008599.1:23s:+:605962:3045	CP000487.1:16s:+:133603:1473|CP000487.1:23s:+:136038:2230|CP000487.1:16s:+:508866:1473|CP000487.1:23s:+:511301:2230|CP000487.1:16s:+:603690:1473|CP000487.1:23s:+:606132:2230	3	0	6	0	linked	1773615	1518	3045	66.6925	51.2516	54.1215
GCF_000015105.1	p__Proteobacteria	c__Gammaproteobacteria	o__	f__	g__Candidatus Ruthia	s__Candidatus Ruthia magnifica	d__Bacteria	p__Proteobacteria	c__Gammaproteobacteria	o__Thiomicrospirales	f__Thioglobaceae	g__Ruthia	s__Ruthia magnifica	1	1	0	1	1	0	X	X	NC_008610.1:23s_0:16s_1:811	NC_008610.1:23s:-:1077538:2918|NC_008610.1:16s:-:1081267:1551	CP000488.1:23s:-:1078191:2071|CP000488.1:16s:-:1081304:1504	1	0	2	0	linked	1160782	1551	2918	65.9666	49.9678	51.6792
GCF_000015125.1	p__Chlorobi	c__Chlorobia	o__Chlorobiales	f__Chlorobiaceae	g__Chlorobium	s__Chlorobium phaeobacteroides	d__Bacteria	p__Bacteroidota	c__Chlorobia	o__Chlorobiales	f__Chlorobiaceae	g__Chlorobium	s__Chlorobium phaeobacteroides	2	2	0	2	2	0	X	X	NC_008639.1:23s_0:16s_1:561|NC_008639.1:23s_2:16s_3:561	NC_008639.1:23s:-:2895255:2933|NC_008639.1:16s:-:2898749:1502|NC_008639.1:23s:-:3047390:2933|NC_008639.1:16s:-:3050884:1502	CP000492.1:23s:-:2895895:2115|CP000492.1:16s:-:2898785:1459|CP000492.1:23s:-:3048030:2115|CP000492.1:16s:-:3050920:1459	2	0	4	0	linked	3133902	1502	2933	51.6486	48.3356	49.2329
GCF_000015165.1	p__Proteobacteria	c__Alphaproteobacteria	o__Rhizobiales	f__Bradyrhizobiaceae	g__Bradyrhizobium	s__Bradyrhizobium sp. BTAi1	d__Bacteria	p__Proteobacteria	c__Alphaproteobacteria	o__Rhizobiales	f__Xanthobacteraceae	g__Bradyrhizobium	s__Bradyrhizobium sp000015165	2	2	0	2	2	0	X	X	NC_009485.1:16s_0:23s_1:1043|NC_009485.1:16s_2:23s_3:1043	NC_009485.1:16s:+:1273686:1492|NC_009485.1:23s:+:1276221:2869|NC_009485.1:16s:+:3360487:1492|NC_009485.1:23s:+:3363022:2869	CP000494.1:16s:+:1273693:1447|CP000494.1:23s:+:1276514:1937|CP000494.1:16s:+:3360494:1447|CP000494.1:23s:+:3363315:1937	2	0	4	0	linked	8493513	1492	2869	35.1938	44.504	46.1485
GCF_000015185.1	p__Proteobacteria	c__Gammaproteobacteria	o__Alteromonadales	f__Shewanellaceae	g__Shewanella	s__Shewanella sp. W3-18-1	d__Bacteria	p__Proteobacteria	c__Gammaproteobacteria	o__Enterobacterales	f__Shewanellaceae	g__Shewanella	s__Shewanella putrefaciens	8	8	0	8	8	0	X	X	NC_008750.1:16s_0:23s_1:364|NC_008750.1:16s_2:23s_3:468|NC_008750.1:16s_4:23s_5:962|NC_008750.1:16s_6:23s_7:965|NC_008750.1:23s_8:16s_9:317|NC_008750.1:23s_10:16s_11:962|NC_008750.1:23s_12:16s_13:317|NC_008750.1:23s_14:16s_15:364	NC_008750.1:16s:+:38724:1550|NC_008750.1:23s:+:40638:2918|NC_008750.1:16s:+:213876:1550|NC_008750.1:23s:+:215894:2918|NC_008750.1:16s:+:433928:1550|NC_008750.1:23s:+:436440:2918|NC_008750.1:16s:+:1899538:1550|NC_008750.1:23s:+:1902053:2918|NC_008750.1:23s:-:3586236:2918|NC_008750.1:16s:-:3589471:1550|NC_008750.1:23s:-:4195514:2918|NC_008750.1:16s:-:4199394:1550|NC_008750.1:23s:-:4424347:2918|NC_0…	CP000503.1:16s:+:38735:1501|CP000503.1:23s:+:40830:2061|CP000503.1:16s:+:213887:1501|CP000503.1:23s:+:216086:2061|CP000503.1:16s:+:433939:1501|CP000503.1:23s:+:436632:2061|CP000503.1:16s:+:1899549:1501|CP000503.1:23s:+:1902245:2061|CP000503.1:23s:-:3586901:2061|CP000503.1:16s:-:3589509:1501|CP000503.1:23s:-:4196179:2061|CP000503.1:16s:-:4199432:1501|CP000503.1:23s:-:4425012:2061|CP000503.1:16s:-:…	8	0	16	0	linked	4708380	1550	2918	55.3667	45.6694	48.3722
GCF_000015245.1	p__Proteobacteria	c__Gammaproteobacteria	o__Alteromonadales	f__Shewanellaceae	g__Shewanella	s__Shewanella amazonensis	d__Bacteria	p__Proteobacteria	c__Gammaproteobacteria	o__Enterobacterales	f__Shewanellaceae	g__Shewanella	s__Shewanella amazonensis	8	8	0	8	8	0	X	X	NC_008700.1:16s_0:23s_1:255|NC_008700.1:16s_2:23s_3:607|NC_008700.1:16s_4:23s_5:255|NC_008700.1:16s_6:23s_7:255|NC_008700.1:16s_8:23s_9:607|NC_008700.1:16s_10:23s_11:608|NC_008700.1:23s_12:16s_13:255|NC_008700.1:23s_14:16s_15:255	NC_008700.1:16s:+:56149:1549|NC_008700.1:23s:+:57953:2921|NC_008700.1:16s:+:224346:1549|NC_008700.1:23s:+:226502:2921|NC_008700.1:16s:+:275875:1549|NC_008700.1:23s:+:277679:2921|NC_008700.1:16s:+:282818:1549|NC_008700.1:23s:+:284622:2921|NC_008700.1:16s:+:436068:1549|NC_008700.1:23s:+:438224:2921|NC_008700.1:16s:+:1867539:1549|NC_008700.1:23s:+:1869696:2921|NC_008700.1:23s:-:3107493:2921|NC_00870…	CP000507.1:16s:+:56157:1503|CP000507.1:23s:+:58145:2062|CP000507.1:16s:+:224354:1503|CP000507.1:23s:+:226694:2062|CP000507.1:16s:+:275883:1503|CP000507.1:23s:+:277871:2062|CP000507.1:16s:+:282826:1503|CP000507.1:23s:+:284814:2062|CP000507.1:16s:+:436076:1503|CP000507.1:23s:+:438416:2062|CP000507.1:16s:+:1867547:1503|CP000507.1:23s:+:1869888:2062|CP000507.1:23s:-:3108160:2062|CP000507.1:16s:-:3110…	8	0	16	0	linked	4.30614e+06	1549	2921	46.4136	45.1904	47.7234
GCF_000015265.1	p__Actinobacteria	c__Actinobacteria	o__Propionibacteriales	f__Nocardioidaceae	g__Nocardioides	s__Nocardioides sp. JS614	d__Bacteria	p__Actinobacteriota	c__Actinobacteria	o__Propionibacteriales	f__Nocardioidaceae	g__Nocardioides	s__Nocardioides sp000015265	2	2	0	2	2	0	X	X	NC_008699.1:16s_0:23s_1:431|NC_008699.1:16s_2:23s_3:431	NC_008699.1:16s:+:2113489:1536|NC_008699.1:23s:+:2115456:3131|NC_008699.1:16s:+:2638548:1536|NC_008699.1:23s:+:2640515:3131	CP000509.1:16s:+:2113497:1485|CP000509.1:23s:+:2115645:2299|CP000509.1:16s:+:2638556:1485|CP000509.1:23s:+:2640704:2299	2	0	4	0	linked	5293685	1536	3131	28.5596	41.9922	43.6602
GCF_000015285.1	p__Proteobacteria	c__Gammaproteobacteria	o__Alteromonadales	f__Psychromonadaceae	g__Psychromonas	s__Psychromonas ingrahamii	d__Bacteria	p__Proteobacteria	c__Gammaproteobacteria	o__Enterobacterales	f__Psychromonadaceae	g__Psychromonas	s__Psychromonas ingrahamii	10	10	0	10	10	0	X	X	NC_008709.1:16s_0:23s_1:811|NC_008709.1:16s_2:23s_3:749|NC_008709.1:16s_4:23s_5:902|NC_008709.1:16s_6:23s_7:869|NC_008709.1:16s_8:23s_9:807|NC_008709.1:16s_10:23s_11:795|NC_008709.1:23s_12:16s_13:614|NC_008709.1:23s_14:16s_15:615|NC_008709.1:23s_16:16s_17:747|NC_008709.1:23s_18:16s_19:614	NC_008709.1:16s:+:130:1556|NC_008709.1:23s:+:2497:2915|NC_008709.1:16s:+:91403:1555|NC_008709.1:23s:+:93707:2911|NC_008709.1:16s:+:296671:1555|NC_008709.1:23s:+:299128:2911|NC_008709.1:16s:+:740884:1555|NC_008709.1:23s:+:743308:2911|NC_008709.1:16s:+:1033426:1555|NC_008709.1:23s:+:1035788:2915|NC_008709.1:16s:+:1192687:1555|NC_008709.1:23s:+:1195037:2915|NC_008709.1:23s:-:2928660:2911|NC_008709.1…	CP000510.1:16s:+:137:1505|CP000510.1:23s:+:2686:2063|CP000510.1:16s:+:91410:1505|CP000510.1:23s:+:93896:2063|CP000510.1:16s:+:296678:1505|CP000510.1:23s:+:299317:2063|CP000510.1:16s:+:740891:1505|CP000510.1:23s:+:743497:2063|CP000510.1:16s:+:1033433:1505|CP000510.1:23s:+:1035977:2063|CP000510.1:16s:+:1192694:1505|CP000510.1:23s:+:1195226:2063|CP000510.1:23s:-:2929319:2063|CP000510.1:16s:-:2932228…	10	0	20	0	linked	4.5596e+06	1554.9	2912.2	59.9137	48.4726	49.7562
GCF_000015305.1	p__Actinobacteria	c__Actinobacteria	o__Corynebacteriales	f__Mycobacteriaceae	g__Mycolicibacterium	s__Mycolicibacterium vanbaalenii	d__Bacteria	p__Actinobacteriota	c__Actinobacteria	o__Mycobacteriales	f__Mycobacteriaceae	g__Mycolicibacterium	s__Mycolicibacterium vanbaalenii	2	2	0	2	2	0	X	X	NC_008726.1:23s_0:16s_1:392|NC_008726.1:23s_2:16s_3:391	NC_008726.1:23s:-:3501169:3127|NC_008726.1:16s:-:3504688:1527|NC_008726.1:23s:-:4634273:3127|NC_008726.1:16s:-:4637791:1527	CP000511.1:23s:-:3501815:2289|CP000511.1:16s:-:3504727:1480|CP000511.1:23s:-:4634919:2289|CP000511.1:16s:-:4637830:1480	2	0	4	0	linked	6491865	1527	3127	32.2069	42.0105	43.5401
GCF_000015325.1	p__Proteobacteria	c__Betaproteobacteria	o__Burkholderiales	f__Comamonadaceae	g__Acidovorax	s__Acidovorax citrulli	d__Bacteria	p__Proteobacteria	c__Gammaproteobacteria	o__Burkholderiales	f__Burkholderiaceae	g__Acidovorax_A	s__Acidovorax_A citrulli	3	3	0	3	3	0	X	X	NC_008752.1:16s_0:23s_1:606|NC_008752.1:23s_2:16s_3:606|NC_008752.1:23s_4:16s_5:606	NC_008752.1:16s:+:1577950:1537|NC_008752.1:23s:+:1580093:2894|NC_008752.1:23s:-:4859580:2894|NC_008752.1:16s:-:4863080:1537|NC_008752.1:23s:-:5048293:2894|NC_008752.1:16s:-:5051793:1537	CP000512.1:16s:+:1577962:1487|CP000512.1:23s:+:1580283:2049|CP000512.1:23s:-:4860235:2049|CP000512.1:16s:-:4863118:1487|CP000512.1:23s:-:5048948:2049|CP000512.1:16s:-:5051831:1487	3	0	6	0	linked	5352772	1537	2894	31.4677	45.283	48.4105
GCF_000015345.1	p__Proteobacteria	c__Gammaproteobacteria	o__Cardiobacteriales	f__Cardiobacteriaceae	g__Dichelobacter	s__Dichelobacter nodosus	d__Bacteria	p__Proteobacteria	c__Gammaproteobacteria	o__Cardiobacteriales	f__Cardiobacteriaceae	g__Dichelobacter	s__Dichelobacter nodosus	3	3	0	3	3	0	X	X	NC_009446.1:23s_0:16s_1:526|NC_009446.1:23s_2:16s_3:526|NC_009446.1:23s_4:16s_5:526	NC_009446.1:23s:-:924214:2868|NC_009446.1:16s:-:927608:1538|NC_009446.1:23s:-:1272641:2868|NC_009446.1:16s:-:1276035:1538|NC_009446.1:23s:-:1332611:2868|NC_009446.1:16s:-:1336005:1538	CP000513.1:23s:-:924873:2022|CP000513.1:16s:-:927646:1491|CP000513.1:23s:-:1273300:2022|CP000513.1:16s:-:1276073:1491|CP000513.1:23s:-:1333270:2022|CP000513.1:16s:-:1336043:1491	3	0	6	0	linked	1.38935e+06	1538	2868	55.6042	48.1795	50.2092
GCF_000015365.1	p__Proteobacteria	c__Gammaproteobacteria	o__Alteromonadales	f__Alteromonadaceae	g__Marinobacter	s__Marinobacter hydrocarbonoclasticus	d__Bacteria	p__Proteobacteria	c__Gammaproteobacteria	o__Pseudomonadales	f__Oleiphilaceae	g__Marinobacter	s__Marinobacter hydrocarbonoclasticus	3	3	0	3	3	0	X	X	NC_008740.1:16s_0:23s_1:635|NC_008740.1:16s_2:23s_3:635|NC_008740.1:23s_4:16s_5:917	NC_008740.1:16s:+:798755:1548|NC_008740.1:23s:+:800938:2911|NC_008740.1:16s:+:1010136:1548|NC_008740.1:23s:+:1012319:2911|NC_008740.1:23s:-:2764347:2911|NC_008740.1:16s:-:2768175:1548	CP000514.1:16s:+:798762:1499|CP000514.1:23s:+:801132:2058|CP000514.1:16s:+:1010143:1499|CP000514.1:23s:+:1012513:2058|CP000514.1:23s:-:2765006:2058|CP000514.1:16s:-:2768217:1499	3	0	6	0	linked	4779762	1548	2911	43.0729	45.112	45.4941
GCF_000015385.1	p__Firmicutes	c__Bacilli	o__Lactobacillales	f__Lactobacillaceae	g__Lactobacillus	s__Lactobacillus helveticus	d__Bacteria	p__Firmicutes	c__Bacilli	o__Lactobacillales	f__Lactobacillaceae	g__Lactobacillus	s__Lactobacillus helveticus	4	4	0	4	4	0	X	X	NC_010080.1:16s_0:23s_1:441|NC_010080.1:16s_2:23s_3:192|NC_010080.1:16s_4:23s_5:192|NC_010080.1:23s_6:16s_7:192	NC_010080.1:16s:+:76213:1574|NC_010080.1:23s:+:78228:2908|NC_010080.1:16s:+:450936:1574|NC_010080.1:23s:+:452702:2908|NC_010080.1:16s:+:468196:1574|NC_010080.1:23s:+:469962:2908|NC_010080.1:23s:-:1694287:2908|NC_010080.1:16s:-:1697387:1574	CP000517.1:16s:+:76222:1522|CP000517.1:23s:+:78416:2079|CP000517.1:16s:+:450945:1522|CP000517.1:23s:+:452890:2079|CP000517.1:16s:+:468205:1522|CP000517.1:23s:+:470150:2079|CP000517.1:23s:-:1694928:2079|CP000517.1:16s:-:1697430:1522	4	0	8	0	linked	2080931	1574	2908	62.923	46.8869	49.2263
GCF_000015405.1	p__Actinobacteria	c__Actinobacteria	o__Corynebacteriales	f__Mycobacteriaceae	g__Mycobacterium	s__Mycobacterium sp. KMS	d__Bacteria	p__Actinobacteriota	c__Actinobacteria	o__Mycobacteriales	f__Mycobacteriaceae	g__Mycolicibacterium	s__Mycolicibacterium monacense	2	2	0	2	2	0	X	X	NC_008705.1:23s_0:16s_1:418|NC_008705.1:23s_2:16s_3:424	NC_008705.1:23s:-:3131318:3130|NC_008705.1:16s:-:3134866:1527|NC_008705.1:23s:-:4154850:3132|NC_008705.1:16s:-:4158406:1527	CP000518.1:23s:-:3131964:2292|CP000518.1:16s:-:3134905:1480|CP000518.1:23s:-:4155498:2292|CP000518.1:16s:-:4158445:1480	2	0	4	0	linked	6256079	1527	3131	31.7719	41.8468	43.7719
GCF_000015445.1	p__Proteobacteria	c__Alphaproteobacteria	o__Rhizobiales	f__Bartonellaceae	g__Bartonella	s__Bartonella bacilliformis	d__Bacteria	p__Proteobacteria	c__Alphaproteobacteria	o__Rhizobiales	f__Rhizobiaceae	g__Bartonella	s__Bartonella bacilliformis	2	2	0	2	2	0	X	X	NC_008783.1:16s_0:23s_1:895|NC_008783.1:23s_2:16s_3:895	NC_008783.1:16s:+:251888:1494|NC_008783.1:23s:+:254277:2821|NC_008783.1:23s:-:1108695:2821|NC_008783.1:16s:-:1112411:1494	CP000524.1:16s:+:251896:1446|CP000524.1:23s:+:254520:1940|CP000524.1:23s:-:1109333:1940|CP000524.1:16s:-:1112451:1446	2	0	4	0	linked	1445021	1494	2821	61.7613	45.5823	49.3088
GCF_000015465.1	p__Proteobacteria	c__Betaproteobacteria	o__Burkholderiales	f__Burkholderiaceae	g__Burkholderia	s__Burkholderia mallei	d__Bacteria	p__Proteobacteria	c__Gammaproteobacteria	o__Burkholderiales	f__Burkholderiaceae	g__Burkholderia	s__Burkholderia mallei	5	5	0	2	2	0	X	X	NC_008784.1:16s_0:23s_1:593|NC_008784.1:16s_2:Single_copy:NA|NC_008785.1:16s_0:Single_copy:NA|NC_008785.1:16s_1:Single_copy:NA|NC_008785.1:23s_2:16s_3:593	NC_008784.1:16s:+:517:1529|NC_008784.1:23s:+:2639:2894|NC_008784.1:16s:-:641077:1529|NC_008785.1:16s:+:12211:1529|NC_008785.1:16s:+:1147267:1529|NC_008785.1:23s:-:3077281:2894|NC_008785.1:16s:-:3080768:1529	CP000525.1:16s:+:518:1489|CP000525.1:23s:+:2830:2050|CP000525.1:16s:-:641116:1489|CP000526.1:16s:+:12212:1489|CP000526.1:16s:+:1147268:1489|CP000526.1:23s:-:3077934:2050|CP000526.1:16s:-:3080807:1489	2	0	4	3	mixed	5.2324e+06	1529	2894	31.5962	44.6043	46.7173
GCF_000015485.1	p__Proteobacteria	c__Deltaproteobacteria	o__Desulfovibrionales	f__Desulfovibrionaceae	g__Desulfovibrio	s__Desulfovibrio vulgaris	d__Bacteria	p__Desulfobacterota_A	c__Desulfovibrionia	o__Desulfovibrionales	f__Desulfovibrionaceae	g__Desulfovibrio_A	s__Desulfovibrio_A vulgaris	5	5	0	5	5	0	X	X	NC_008751.1:16s_0:23s_1:395|NC_008751.1:16s_2:23s_3:396|NC_008751.1:16s_4:23s_5:396|NC_008751.1:23s_6:16s_7:396|NC_008751.1:23s_8:16s_9:396	NC_008751.1:16s:+:340172:1549|NC_008751.1:23s:+:342116:2929|NC_008751.1:16s:+:826070:1549|NC_008751.1:23s:+:828015:2929|NC_008751.1:16s:+:959366:1549|NC_008751.1:23s:+:961311:2929|NC_008751.1:23s:-:3168827:2929|NC_008751.1:16s:-:3172152:1549|NC_008751.1:23s:-:3355421:2929|NC_008751.1:16s:-:3358746:1549	CP000527.1:16s:+:340179:1507|CP000527.1:23s:+:342306:2098|CP000527.1:16s:+:826077:1507|CP000527.1:23s:+:828205:2098|CP000527.1:16s:+:959373:1507|CP000527.1:23s:+:961501:2098|CP000527.1:23s:-:3169468:2098|CP000527.1:16s:-:3172187:1507|CP000527.1:23s:-:3356062:2098|CP000527.1:16s:-:3358781:1507	5	0	10	0	linked	3.66139e+06	1549	2929	36.843	43.1117	45.5446
GCF_000015505.1	p__Proteobacteria	c__Betaproteobacteria	o__Burkholderiales	f__Comamonadaceae	g__Polaromonas	s__Polaromonas Naphthalenivorans	d__Bacteria	p__Proteobacteria	c__Gammaproteobacteria	o__Burkholderiales	f__Burkholderiaceae	g__Polaromonas	s__Polaromonas naphthalenivorans	2	2	0	2	2	0	X	X	NC_008781.1:16s_0:23s_1:636|NC_008781.1:16s_2:23s_3:636	NC_008781.1:16s:+:425428:1532|NC_008781.1:23s:+:427596:2895|NC_008781.1:16s:+:1849663:1532|NC_008781.1:23s:+:1851831:2895	CP000529.1:16s:+:425434:1488|CP000529.1:23s:+:427782:2054|CP000529.1:16s:+:1849669:1488|CP000529.1:23s:+:1852017:2054	2	0	4	0	linked	5366143	1532	2895	38.3204	46.1488	48.7047
GCF_000015525.1	p__Proteobacteria	c__Epsilonproteobacteria	o__Campylobacterales	f__Campylobacteraceae	g__Campylobacter	s__Campylobacter jejuni	d__Bacteria	p__Campylobacterota	c__Campylobacteria	o__Campylobacterales	f__Campylobacteraceae	g__Campylobacter_D	s__Campylobacter_D jejuni	3	3	0	3	3	0	X	X	NC_008787.1:16s_0:23s_1:728|NC_008787.1:16s_2:23s_3:728|NC_008787.1:16s_4:23s_5:728	NC_008787.1:16s:+:39157:1516|NC_008787.1:23s:+:41401:3057|NC_008787.1:16s:+:395767:1514|NC_008787.1:23s:+:398009:3058|NC_008787.1:16s:+:692915:1516|NC_008787.1:23s:+:695159:3059	CP000538.1:16s:+:39164:1471|CP000538.1:23s:+:41577:2242|CP000538.1:16s:+:395774:1469|CP000538.1:23s:+:398185:2244|CP000538.1:16s:+:692922:1471|CP000538.1:23s:+:695335:2244	3	0	6	0	linked	1699052	1515.33	3058	69.5245	50.5059	53.8914
GCF_000015545.1	p__Proteobacteria	c__Betaproteobacteria	o__Burkholderiales	f__Comamonadaceae	g__Acidovorax	s__Acidovorax sp. JS42	d__Bacteria	p__Proteobacteria	c__Gammaproteobacteria	o__Burkholderiales	f__Burkholderiaceae	g__Diaphorobacter	s__Diaphorobacter sp003248855	3	3	0	3	3	0	X	X	NC_008782.1:16s_0:23s_1:597|NC_008782.1:23s_2:16s_3:597|NC_008782.1:23s_4:16s_5:597	NC_008782.1:16s:+:1248566:1537|NC_008782.1:23s:+:1250700:2892|NC_008782.1:23s:-:4015991:2892|NC_008782.1:16s:-:4019480:1537|NC_008782.1:23s:-:4153719:2892|NC_008782.1:16s:-:4157208:1537	CP000539.1:16s:+:1248578:1487|CP000539.1:23s:+:1250888:2049|CP000539.1:23s:-:4016646:2049|CP000539.1:16s:-:4019518:1487|CP000539.1:23s:-:4154374:2049|CP000539.1:16s:-:4157246:1487	3	0	6	0	linked	4585154	1537	2892	33.9124	44.8926	48.1904
GCF_000015565.1	p__Proteobacteria	c__Betaproteobacteria	o__Burkholderiales	f__Comamonadaceae	g__Verminephrobacter	s__Verminephrobacter eiseniae	d__Bacteria	p__Proteobacteria	c__Gammaproteobacteria	o__Burkholderiales	f__Burkholderiaceae	g__Verminephrobacter	s__Verminephrobacter eiseniae	3	3	0	3	3	0	X	X	NC_008786.1:23s_0:16s_1:546|NC_008786.1:16s_2:23s_3:546|NC_008786.1:23s_4:16s_5:546	NC_008786.1:23s:-:1025424:2903|NC_008786.1:16s:-:1028873:1542|NC_008786.1:16s:+:1980669:1542|NC_008786.1:23s:+:1982757:2903|NC_008786.1:23s:-:3516519:2903|NC_008786.1:16s:-:3519968:1542	CP000542.1:23s:-:1026079:2058|CP000542.1:16s:-:1028911:1492|CP000542.1:16s:+:1980681:1492|CP000542.1:23s:+:1982947:2058|CP000542.1:23s:-:3517174:2058|CP000542.1:16s:-:3520006:1492	3	0	6	0	linked	5597943	1542	2903	34.7581	43.7311	46.894
GCF_000015585.1	p__Proteobacteria	c__Gammaproteobacteria	o__Chromatiales	f__Ectothiorhodospiraceae	g__Halorhodospira	s__Halorhodospira halophila	d__Bacteria	p__Proteobacteria	c__Gammaproteobacteria	o__Nitrococcales	f__Halorhodospiraceae	g__Halorhodospira	s__Halorhodospira halophila	2	2	0	2	2	0	X	X	NC_008789.1:23s_0:16s_1:172|NC_008789.1:23s_2:16s_3:386	NC_008789.1:23s:-:376935:2915|NC_008789.1:16s:-:380022:1548|NC_008789.1:23s:-:948944:2915|NC_008789.1:16s:-:952245:1548	CP000544.1:23s:-:377595:2061|CP000544.1:16s:-:380060:1503|CP000544.1:23s:-:949604:2061|CP000544.1:16s:-:952283:1503	2	0	4	0	linked	2678452	1548	2915	32.0183	42.2481	42.5557
GCF_000015605.1	p__Proteobacteria	c__Betaproteobacteria	o__Burkholderiales	f__Burkholderiaceae	g__Burkholderia	s__Burkholderia mallei	d__Bacteria	p__Proteobacteria	c__Gammaproteobacteria	o__Burkholderiales	f__Burkholderiaceae	g__Burkholderia	s__Burkholderia mallei	4	4	0	3	3	0	X	X	NC_008835.1:16s_0:23s_1:593|NC_008835.1:23s_2:16s_3:593|NC_008836.1:16s_0:Single_copy:NA|NC_008836.1:16s_1:23s_2:593	NC_008835.1:16s:+:678:1529|NC_008835.1:23s:+:2800:2894|NC_008835.1:23s:-:968017:2894|NC_008835.1:16s:-:971504:1529|NC_008836.1:16s:-:722382:1529|NC_008836.1:16s:+:2014259:1529|NC_008836.1:23s:+:2016381:2894	CP000545.1:16s:+:679:1489|CP000545.1:23s:+:2991:2050|CP000545.1:23s:-:968670:2050|CP000545.1:16s:-:971543:1489|CP000546.1:16s:-:722421:1489|CP000546.1:16s:+:2014260:1489|CP000546.1:23s:+:2016572:2050	3	0	6	1	mixed	5742303	1529	2894	31.5327	44.6043	46.7173
GCF_000015625.1	p__Proteobacteria	c__Betaproteobacteria	o__Burkholderiales	f__Burkholderiaceae	g__Burkholderia	s__Burkholderia mallei	d__Bacteria	p__Proteobacteria	c__Gammaproteobacteria	o__Burkholderiales	f__Burkholderiaceae	g__Burkholderia	s__Burkholderia mallei	4	4	0	3	3	0	X	X	NC_009079.1:16s_0:23s_1:593|NC_009079.1:23s_2:16s_3:593|NC_009080.1:16s_0:Single_copy:NA|NC_009080.1:16s_1:23s_2:593	NC_009079.1:16s:+:856977:1529|NC_009079.1:23s:+:859099:2894|NC_009079.1:23s:-:1825792:2894|NC_009079.1:16s:-:1829279:1529|NC_009080.1:16s:+:437064:1529|NC_009080.1:16s:+:3483339:1529|NC_009080.1:23s:+:3485461:2894	CP000547.1:16s:+:856978:1489|CP000547.1:23s:+:859290:2050|CP000547.1:23s:-:1826445:2050|CP000547.1:16s:-:1829318:1489|CP000548.1:16s:+:437065:1489|CP000548.1:16s:+:3483340:1489|CP000548.1:23s:+:3485652:2050	3	0	6	1	mixed	5848380	1529	2894	31.5154	44.6043	46.7173
GCF_000015645.1	p__Cyanobacteria	c__	o__Synechococcales	f__Prochloraceae	g__Prochlorococcus	s__Prochlorococcus marinus	d__Bacteria	p__Cyanobacteria	c__Cyanobacteriia	o__Synechococcales	f__Cyanobiaceae	g__Prochlorococcus_A	s__Prochlorococcus_A marinus_O	1	1	0	1	1	0	X	X	NC_008816.1:16s_0:23s_1:538	NC_008816.1:16s:+:323000:1483|NC_008816.1:23s:+:325021:2882	CP000551.1:16s:+:323005:1443|CP000551.1:23s:+:325197:2060	1	0	2	0	linked	1669886	1483	2882	68.6785	45.4484	47.6752
GCF_000015665.1	p__Cyanobacteria	c__	o__Synechococcales	f__Prochloraceae	g__Prochlorococcus	s__Prochlorococcus marinus	d__Bacteria	p__Cyanobacteria	c__Cyanobacteriia	o__Synechococcales	f__Cyanobiaceae	g__Prochlorococcus_A	s__Prochlorococcus_A marinus_P	1	1	0	1	1	0	X	X	NC_008817.1:16s_0:23s_1:545	NC_008817.1:16s:+:332404:1483|NC_008817.1:23s:+:334432:2880	CP000552.1:16s:+:332409:1443|CP000552.1:23s:+:334608:2060	1	0	2	0	linked	1704176	1483	2880	69.2058	45.5158	47.7083
GCF_000015685.1	p__Cyanobacteria	c__	o__Synechococcales	f__Prochloraceae	g__Prochlorococcus	s__Prochlorococcus marinus	d__Bacteria	p__Cyanobacteria	c__Cyanobacteriia	o__Synechococcales	f__Cyanobiaceae	g__Prochlorococcus_B	s__Prochlorococcus_B marinus_B	1	1	0	1	1	0	X	O	NC_008819.1:16s_0:23s_1:633	NC_008819.1:16s:+:385819:1483|NC_008819.1:23s:+:387935:2880	CP000553.1:16s:+:385824:1443|CP000553.1:23s:+:388109:2059	1	0	2	0	linked	1864731	1483	2880	65.0207	45.381	47.4653
GCF_000015725.1	p__Proteobacteria	c__Betaproteobacteria	o__Burkholderiales	f__	g__Methylibium	s__Methylibium petroleiphilum	d__Bacteria	p__Proteobacteria	c__Gammaproteobacteria	o__Burkholderiales	f__Burkholderiaceae	g__Methylibium	s__Methylibium petroleiphilum	1	1	0	1	1	0	X	X	NC_008825.1:16s_0:23s_1:551	NC_008825.1:16s:+:352296:1539|NC_008825.1:23s:+:354386:2887	CP000555.1:16s:+:352308:1489|CP000555.1:23s:+:354574:2049	1	0	2	0	linked	4.64364e+06	1539	2887	31.2181	44.0546	47.5234
GCF_000015845.1	p__Proteobacteria	c__Gammaproteobacteria	o__Alteromonadales	f__Shewanellaceae	g__Shewanella	s__Shewanella baltica	d__Bacteria	p__Proteobacteria	c__Gammaproteobacteria	o__Enterobacterales	f__Shewanellaceae	g__Shewanella	s__Shewanella baltica	10	10	0	10	10	0	X	X	NC_009052.1:16s_0:23s_1:360|NC_009052.1:16s_2:23s_3:360|NC_009052.1:16s_4:23s_5:750|NC_009052.1:16s_6:23s_7:360|NC_009052.1:23s_8:16s_9:717|NC_009052.1:23s_10:16s_11:360|NC_009052.1:23s_12:16s_13:360|NC_009052.1:23s_14:16s_15:360|NC_009052.1:23s_16:16s_17:751|NC_009052.1:23s_18:16s_19:360	NC_009052.1:16s:+:44432:1546|NC_009052.1:23s:+:46338:2928|NC_009052.1:16s:+:266569:1546|NC_009052.1:23s:+:268475:2928|NC_009052.1:16s:+:461201:1546|NC_009052.1:23s:+:463497:2929|NC_009052.1:16s:+:1169029:1546|NC_009052.1:23s:+:1170935:2928|NC_009052.1:23s:-:3083248:2928|NC_009052.1:16s:-:3086893:1546|NC_009052.1:23s:-:4129930:2928|NC_009052.1:16s:-:4133218:1546|NC_009052.1:23s:-:4582371:2928|NC_0…	CP000563.1:16s:+:44440:1503|CP000563.1:23s:+:46530:2071|CP000563.1:16s:+:266577:1503|CP000563.1:23s:+:268667:2071|CP000563.1:16s:+:461209:1503|CP000563.1:23s:+:463689:2071|CP000563.1:16s:+:1169037:1503|CP000563.1:23s:+:1171127:2071|CP000563.1:23s:-:3083913:2071|CP000563.1:16s:-:3086928:1503|CP000563.1:23s:-:4130595:2071|CP000563.1:16s:-:4133253:1503|CP000563.1:23s:-:4583036:2071|CP000563.1:16s:-:…	10	0	20	0	linked	5342896	1546	2928.2	53.7711	45.3622	48.692
GCF_000015865.1	p__Firmicutes	c__Clostridia	o__Clostridiales	f__Hungateiclostridiaceae	g__Hungateiclostridium	s__Hungateiclostridium thermocellum	d__Bacteria	p__Firmicutes_A	c__Clostridia	o__Acetivibrionales	f__Acetivibrionaceae	g__Ruminiclostridium	s__Ruminiclostridium thermocellum	4	4	0	4	4	0	X	X	NC_009012.1:23s_0:16s_1:372|NC_009012.1:16s_2:23s_3:376|NC_009012.1:16s_4:23s_5:271|NC_009012.1:16s_6:23s_7:372	NC_009012.1:23s:-:2813620:2914|NC_009012.1:16s:-:2816906:1535|NC_009012.1:16s:+:3427586:1535|NC_009012.1:23s:+:3429497:2912|NC_009012.1:16s:+:3599361:1535|NC_009012.1:23s:+:3601167:2912|NC_009012.1:16s:+:3665484:1535|NC_009012.1:23s:+:3667391:2914	CP000568.1:23s:-:2814262:2079|CP000568.1:16s:-:2816948:1486|CP000568.1:16s:+:3427593:1486|CP000568.1:23s:+:3429690:2079|CP000568.1:16s:+:3599368:1486|CP000568.1:23s:+:3601360:2079|CP000568.1:16s:+:3665491:1486|CP000568.1:23s:+:3667584:2079	4	0	8	0	linked	3843301	1535	2913	61.0134	45.0326	47.6141
GCF_000015905.1	p__Proteobacteria	c__Betaproteobacteria	o__Burkholderiales	f__Burkholderiaceae	g__Burkholderia	s__Burkholderia pseudomallei	d__Bacteria	p__Proteobacteria	c__Gammaproteobacteria	o__Burkholderiales	f__Burkholderiaceae	g__Burkholderia	s__Burkholderia mallei	4	4	0	4	4	0	X	X	NC_009074.1:16s_0:23s_1:632|NC_009074.1:23s_2:16s_3:632|NC_009074.1:23s_4:16s_5:632|NC_009075.1:16s_0:23s_1:632	NC_009074.1:16s:+:1295562:1529|NC_009074.1:23s:+:1297723:2894|NC_009074.1:23s:-:3472901:2894|NC_009074.1:16s:-:3476427:1529|NC_009074.1:23s:-:3680284:2894|NC_009074.1:16s:-:3683810:1529|NC_009075.1:16s:+:558384:1529|NC_009075.1:23s:+:560545:2894	CP000570.1:16s:+:1295563:1489|CP000570.1:23s:+:1297914:2050|CP000570.1:23s:-:3473554:2050|CP000570.1:16s:-:3476466:1489|CP000570.1:23s:-:3680937:2050|CP000570.1:16s:-:3683849:1489|CP000571.1:16s:+:558385:1489|CP000571.1:23s:+:560736:2050	4	0	8	0	linked	7.0404e+06	1529	2894	31.7108	44.637	46.7519
GCF_000015925.1	p__Proteobacteria	c__Betaproteobacteria	o__Burkholderiales	f__Burkholderiaceae	g__Burkholderia	s__Burkholderia pseudomallei	d__Bacteria	p__Proteobacteria	c__Gammaproteobacteria	o__Burkholderiales	f__Burkholderiaceae	g__Burkholderia	s__Burkholderia mallei	4	4	0	4	4	0	X	X	NC_009076.1:16s_0:23s_1:593|NC_009076.1:23s_2:16s_3:632|NC_009076.1:23s_4:16s_5:632|NC_009078.1:16s_0:23s_1:593	NC_009076.1:16s:+:1305994:1529|NC_009076.1:23s:+:1308116:2894|NC_009076.1:23s:-:3474406:2894|NC_009076.1:16s:-:3477932:1529|NC_009076.1:23s:-:3730013:2894|NC_009076.1:16s:-:3733539:1529|NC_009078.1:16s:+:485137:1529|NC_009078.1:23s:+:487259:2894	CP000572.1:16s:+:1305995:1489|CP000572.1:23s:+:1308307:2050|CP000572.1:23s:-:3475059:2050|CP000572.1:16s:-:3477971:1489|CP000572.1:23s:-:3730666:2050|CP000572.1:16s:-:3733578:1489|CP000573.1:16s:+:485138:1489|CP000573.1:23s:+:487450:2050	4	0	8	0	linked	7089249	1529	2894	31.742	44.5389	46.7692
GCF_000015965.1	p__Cyanobacteria	c__	o__Synechococcales	f__Prochloraceae	g__Prochlorococcus	s__Prochlorococcus marinus	d__Bacteria	p__Cyanobacteria	c__Cyanobacteriia	o__Synechococcales	f__Cyanobiaceae	g__Prochlorococcus_A	s__Prochlorococcus_A marinus_E	1	1	0	1	1	0	X	X	NC_009091.1:16s_0:23s_1:540	NC_009091.1:16s:+:322592:1483|NC_009091.1:23s:+:324615:2882	CP000576.1:16s:+:322597:1443|CP000576.1:23s:+:324791:2060	1	0	2	0	linked	1.64188e+06	1483	2882	68.6601	45.5158	47.6752
GCF_000015985.1	p__Proteobacteria	c__Alphaproteobacteria	o__Rhodobacterales	f__Rhodobacteraceae	g__Rhodobacter	s__Rhodobacter sphaeroides	d__Bacteria	p__Proteobacteria	c__Alphaproteobacteria	o__Rhodobacterales	f__Rhodobacteraceae	g__Rhodobacter_A	s__Rhodobacter_A sphaeroides	4	4	0	4	4	0	X	X	NC_009049.1:16s_0:23s_1:655|NC_009050.1:16s_0:23s_1:655|NC_009050.1:16s_2:23s_3:655|NC_009050.1:16s_4:23s_5:655	NC_009049.1:16s:+:87765:1471|NC_009049.1:23s:+:89891:2931|NC_009050.1:16s:+:575896:1471|NC_009050.1:23s:+:578022:2931|NC_009050.1:16s:+:611542:1471|NC_009050.1:23s:+:613668:2931|NC_009050.1:16s:+:819093:1471|NC_009050.1:23s:+:821219:2931	CP000577.1:16s:+:87772:1425|CP000577.1:23s:+:90158:2028|CP000578.1:16s:+:575903:1425|CP000578.1:23s:+:578289:2028|CP000578.1:16s:+:611549:1425|CP000578.1:23s:+:613935:2028|CP000578.1:16s:+:819100:1425|CP000578.1:23s:+:821486:2028	4	0	8	0	linked	4489380	1471	2931	31.0191	44.4596	44.0805
GCF_000016045.1	p__Proteobacteria	c__Gammaproteobacteria	o__Enterobacterales	f__Enterobacteriaceae	g__Salmonella	s__Salmonella enterica	d__Bacteria	p__Proteobacteria	c__Gammaproteobacteria	o__Enterobacterales	f__Enterobacteriaceae	g__Salmonella	s__Salmonella enterica	7	7	0	7	7	0	X	X	NC_011080.1:16s_0:23s_1:484|NC_011080.1:23s_2:16s_3:335|NC_011080.1:23s_4:16s_5:333|NC_011080.1:16s_6:23s_7:333|NC_011080.1:16s_8:23s_9:494|NC_011080.1:16s_10:23s_11:410|NC_011080.1:16s_12:23s_13:410	NC_011080.1:16s:+:291351:1554|NC_011080.1:23s:+:293389:2928|NC_011080.1:23s:-:2799291:3008|NC_011080.1:16s:-:2802634:1554|NC_011080.1:23s:-:3549209:2931|NC_011080.1:16s:-:3552473:1556|NC_011080.1:16s:+:4066414:1556|NC_011080.1:23s:+:4068303:2926|NC_011080.1:16s:+:4160795:1554|NC_011080.1:23s:+:4162843:2933|NC_011080.1:16s:+:4342753:1554|NC_011080.1:23s:+:4344717:2928|NC_011080.1:16s:+:4384814:155…	CP001113.1:16s:+:291360:1500|CP001113.1:23s:+:293585:2073|CP001113.1:23s:-:2799950:2153|CP001113.1:16s:-:2802679:1500|CP001113.1:23s:-:3549873:2071|CP001113.1:16s:-:3552520:1500|CP001113.1:16s:+:4066423:1500|CP001113.1:23s:+:4068499:2071|CP001113.1:16s:+:4160804:1500|CP001113.1:23s:+:4163039:2073|CP001113.1:16s:+:4342762:1500|CP001113.1:23s:+:4344913:2073|CP001113.1:16s:+:4384823:1500|CP001113.1:…	7	0	14	0	linked	5007719	1554.57	2955.29	47.7687	45.7728	46.4195
GCF_000016065.1	p__Proteobacteria	c__Gammaproteobacteria	o__Alteromonadales	f__Shewanellaceae	g__Shewanella	s__Shewanella loihica	d__Bacteria	p__Proteobacteria	c__Gammaproteobacteria	o__Enterobacterales	f__Shewanellaceae	g__Shewanella	s__Shewanella loihica	8	8	0	8	8	0	X	X	NC_009092.1:16s_0:23s_1:510|NC_009092.1:16s_2:23s_3:241|NC_009092.1:23s_4:16s_5:706|NC_009092.1:23s_6:16s_7:241|NC_009092.1:23s_8:16s_9:241|NC_009092.1:23s_10:16s_11:620|NC_009092.1:23s_12:16s_13:241|NC_009092.1:23s_14:16s_15:241	NC_009092.1:16s:+:151085:1547|NC_009092.1:23s:+:153142:2918|NC_009092.1:16s:+:203398:1549|NC_009092.1:23s:+:205188:2918|NC_009092.1:23s:-:2751709:2917|NC_009092.1:16s:-:2755332:1549|NC_009092.1:23s:-:3484595:2918|NC_009092.1:16s:-:3487754:1549|NC_009092.1:23s:-:4112477:2917|NC_009092.1:16s:-:4115635:1549|NC_009092.1:23s:-:4119314:2917|NC_009092.1:16s:-:4122851:1549|NC_009092.1:23s:-:4434893:2918|…	CP000606.1:16s:+:151093:1501|CP000606.1:23s:+:153334:2061|CP000606.1:16s:+:203406:1503|CP000606.1:23s:+:205380:2061|CP000606.1:23s:-:2752373:2061|CP000606.1:16s:-:2755370:1503|CP000606.1:23s:-:3485260:2061|CP000606.1:16s:-:3487792:1503|CP000606.1:23s:-:4113141:2061|CP000606.1:16s:-:4115673:1503|CP000606.1:23s:-:4119978:2061|CP000606.1:16s:-:4122889:1503|CP000606.1:23s:-:4435558:2061|CP000606.1:16…	8	0	16	0	linked	4602594	1548.62	2917.62	46.333	46.4121	48.5069
GCF_000016085.1	p__Chlorobi	c__Chlorobia	o__Chlorobiales	f__Chlorobiaceae	g__Chlorobium	s__Chlorobium phaeovibrioides	d__Bacteria	p__Bacteroidota	c__Chlorobia	o__Chlorobiales	f__Chlorobiaceae	g__Chlorobium	s__Chlorobium phaeovibrioides	1	1	0	1	1	0	X	X	NC_009337.1:16s_0:23s_1:492	NC_009337.1:16s:+:191775:1505|NC_009337.1:23s:+:193772:2939	CP000607.1:16s:+:191782:1459|CP000607.1:23s:+:193945:2107	1	0	2	0	linked	1966858	1505	2939	47.0083	48.0399	49.2004
GCF_000016105.1	p__Proteobacteria	c__Gammaproteobacteria	o__Thiotrichales	f__Francisellaceae	g__Francisella	s__Francisella tularensis	d__Bacteria	p__Proteobacteria	c__Gammaproteobacteria	o__Francisellales	f__Francisellaceae	g__Francisella	s__Francisella tularensis	3	3	0	3	3	0	X	X	NC_009257.1:16s_0:23s_1:308|NC_009257.1:16s_2:23s_3:308|NC_009257.1:16s_4:23s_5:308	NC_009257.1:16s:+:55858:1539|NC_009257.1:23s:+:57705:2887|NC_009257.1:16s:+:545571:1539|NC_009257.1:23s:+:547418:2887|NC_009257.1:16s:+:735186:1539|NC_009257.1:23s:+:737033:2887	CP000608.1:16s:+:55868:1486|CP000608.1:23s:+:57884:2064|CP000608.1:16s:+:545581:1486|CP000608.1:23s:+:547597:2064|CP000608.1:16s:+:735196:1486|CP000608.1:23s:+:737212:2064	3	0	6	0	linked	1.89848e+06	1539	2887	67.7314	48.2131	51.8531
GCF_000016145.1	p__Actinobacteria	c__Actinobacteria	o__Corynebacteriales	f__Mycobacteriaceae	g__Mycobacterium	s__Mycobacterium tuberculosis	d__Bacteria	p__Actinobacteriota	c__Actinobacteria	o__Mycobacteriales	f__Mycobacteriaceae	g__Mycobacterium	s__Mycobacterium tuberculosis	1	1	0	1	1	0	X	X	NC_009525.1:16s_0:23s_1:269	NC_009525.1:16s:+:1473156:1543|NC_009525.1:23s:+:1474968:3141	CP000611.1:16s:+:1473166:1490|CP000611.1:23s:+:1475157:2306	1	0	2	0	linked	4.41998e+06	1543	3141	34.3875	42.1905	42.7889
GCF_000016165.1	p__Firmicutes	c__Clostridia	o__Clostridiales	f__Peptococcaceae	g__Desulfotomaculum	s__Desulfotomaculum reducens	d__Bacteria	p__Firmicutes_B	c__Desulfotomaculia	o__Desulfotomaculales	f__Desulfotomaculaceae	g__Desulfotomaculum_H	s__Desulfotomaculum_H reducens	8	8	0	8	8	0	X	X	NC_009253.1:16s_0:23s_1:403|NC_009253.1:16s_2:23s_3:403|NC_009253.1:16s_4:23s_5:226|NC_009253.1:16s_6:23s_7:225|NC_009253.1:16s_8:23s_9:410|NC_009253.1:23s_10:16s_11:410|NC_009253.1:23s_12:16s_13:226|NC_009253.1:23s_14:16s_15:225	NC_009253.1:16s:+:10041:1621|NC_009253.1:23s:+:12065:3597|NC_009253.1:16s:+:184632:1621|NC_009253.1:23s:+:186656:3597|NC_009253.1:16s:+:441371:1621|NC_009253.1:23s:+:443218:3597|NC_009253.1:16s:+:1332687:1621|NC_009253.1:23s:+:1334533:3597|NC_009253.1:16s:+:1345364:1621|NC_009253.1:23s:+:1347395:3597|NC_009253.1:23s:-:2219895:3597|NC_009253.1:16s:-:2223902:1621|NC_009253.1:23s:-:2747455:3597|NC_0…	CP000612.1:16s:+:10048:1577|CP000612.1:23s:+:12254:2646|CP000612.1:16s:+:184639:1577|CP000612.1:23s:+:186845:2646|CP000612.1:16s:+:441378:1577|CP000612.1:23s:+:443407:2646|CP000612.1:16s:+:1332694:1577|CP000612.1:23s:+:1334722:2646|CP000612.1:16s:+:1345371:1577|CP000612.1:23s:+:1347584:2646|CP000612.1:23s:-:2220657:2646|CP000612.1:16s:-:2223939:1577|CP000612.1:23s:-:2748217:2646|CP000612.1:16s:-:…	8	0	16	0	linked	3608104	1621	3597	57.7248	45.8899	50.4309
GCF_000016185.1	p__Proteobacteria	c__Alphaproteobacteria	o__Rhodospirillales	f__Rhodospirillaceae	g__Rhodospirillum	s__Rhodospirillum centenum	d__Bacteria	p__Proteobacteria	c__Alphaproteobacteria	o__Azospirillales	f__Azospirillaceae	g__Rhodospirillum_A	s__Rhodospirillum_A centenum	4	4	0	4	4	0	X	X	NC_011420.2:23s_0:16s_1:407|NC_011420.2:23s_2:16s_3:708|NC_011420.2:16s_4:23s_5:708|NC_011420.2:23s_6:16s_7:708	NC_011420.2:23s:-:386887:2752|NC_011420.2:16s:-:390046:1489|NC_011420.2:23s:-:2699560:2753|NC_011420.2:16s:-:2703021:1489|NC_011420.2:16s:+:3658357:1489|NC_011420.2:23s:+:3660554:2751|NC_011420.2:23s:-:3829988:2755|NC_011420.2:16s:-:3833451:1489	CP000613.2:23s:-:387524:1932|CP000613.2:16s:-:390087:1441|CP000613.2:23s:-:2700197:1931|CP000613.2:16s:-:2703062:1441|CP000613.2:16s:+:3658364:1441|CP000613.2:23s:+:3660739:1932|CP000613.2:23s:-:3830625:1933|CP000613.2:16s:-:3833492:1441	4	0	8	0	linked	4355543	1489	2752.75	29.5387	41.5715	41.7583
GCF_000016245.1	p__Proteobacteria	c__Gammaproteobacteria	o__Vibrionales	f__Vibrionaceae	g__Vibrio	s__Vibrio cholerae	d__Bacteria	p__Proteobacteria	c__Gammaproteobacteria	o__Enterobacterales	f__Vibrionaceae	g__Vibrio	s__Vibrio cholerae	8	8	0	8	8	0	X	X	NC_009457.1:16s_0:23s_1:419|NC_009457.1:23s_2:16s_3:494|NC_009457.1:23s_4:16s_5:700|NC_009457.1:23s_6:16s_7:419|NC_009457.1:23s_8:16s_9:413|NC_009457.1:16s_10:23s_11:674|NC_009457.1:16s_12:23s_13:494|NC_009457.1:16s_14:23s_15:494	NC_009457.1:16s:+:253524:1549|NC_009457.1:23s:+:255492:2916|NC_009457.1:23s:-:2229639:2916|NC_009457.1:16s:-:2233049:1553|NC_009457.1:23s:-:2481988:2916|NC_009457.1:16s:-:2485604:1549|NC_009457.1:23s:-:2487734:2916|NC_009457.1:16s:-:2491069:1549|NC_009457.1:23s:-:2610636:2916|NC_009457.1:16s:-:2613965:1549|NC_009457.1:16s:+:2691465:1549|NC_009457.1:23s:+:2693688:2916|NC_009457.1:16s:+:2866222:155…	CP000627.1:16s:+:253532:1501|CP000627.1:23s:+:255684:2055|CP000627.1:23s:-:2230308:2055|CP000627.1:16s:-:2233093:1501|CP000627.1:23s:-:2482657:2055|CP000627.1:16s:-:2485644:1501|CP000627.1:23s:-:2488403:2055|CP000627.1:16s:-:2491109:1501|CP000627.1:23s:-:2611305:2055|CP000627.1:16s:-:2614005:1501|CP000627.1:16s:+:2691473:1501|CP000627.1:23s:+:2693880:2055|CP000627.1:16s:+:2866230:1501|CP000627.1:…	8	0	16	0	linked	4132319	1550.5	2916	52.4601	46.4286	47.9124
GCF_000016265.1	p__Proteobacteria	c__Alphaproteobacteria	o__Rhizobiales	f__Rhizobiaceae	g__Agrobacterium	s__Agrobacterium tumefaciens	d__Bacteria	p__Proteobacteria	c__Alphaproteobacteria	o__Rhizobiales	f__Rhizobiaceae	g__Rhizobium	s__Rhizobium rhizogenes	3	3	0	3	3	0	X	X	NC_011985.1:16s_0:23s_1:1128|NC_011985.1:16s_2:23s_3:1128|NC_011985.1:23s_4:16s_5:1128	NC_011985.1:16s:+:67148:1487|NC_011985.1:23s:+:69763:2808|NC_011985.1:16s:+:200994:1487|NC_011985.1:23s:+:203609:2808|NC_011985.1:23s:-:3289509:2808|NC_011985.1:16s:-:3293445:1487	CP000628.1:16s:+:67156:1439|CP000628.1:23s:+:70001:1932|CP000628.1:16s:+:201002:1439|CP000628.1:23s:+:203847:1932|CP000628.1:23s:-:3290147:1932|CP000628.1:16s:-:3293485:1439	3	0	6	0	linked	7273300	1487	2808	40.1258	44.7882	47.2222
GCF_000016285.1	p__Proteobacteria	c__Alphaproteobacteria	o__Rhizobiales	f__Rhizobiaceae	g__Agrobacterium	s__Agrobacterium vitis	d__Bacteria	p__Proteobacteria	c__Alphaproteobacteria	o__Rhizobiales	f__Rhizobiaceae	g__Allorhizobium	s__Allorhizobium vitis_A	4	4	0	4	4	0	X	X	NC_011988.1:16s_0:23s_1:1263|NC_011988.1:16s_2:23s_3:1263|NC_011989.1:16s_0:23s_1:1263|NC_011989.1:23s_2:16s_3:1263	NC_011988.1:16s:+:930995:1499|NC_011988.1:23s:+:933757:2954|NC_011988.1:16s:+:1044584:1499|NC_011988.1:23s:+:1047346:2950|NC_011989.1:16s:+:61722:1499|NC_011989.1:23s:+:64484:2950|NC_011989.1:23s:-:3317124:2950|NC_011989.1:16s:-:3321337:1499	CP000633.1:16s:+:61738:1439|CP000633.1:23s:+:64865:1931|CP000633.1:23s:-:3317762:1931|CP000633.1:16s:-:3321381:1439|CP000634.1:16s:+:931011:1439|CP000634.1:23s:+:934138:1935|CP000634.1:16s:+:1044600:1439|CP000634.1:23s:+:1047727:1931	4	0	8	0	linked	6.32095e+06	1499	2951	42.5293	45.5637	47.6449
GCF_000016305.1	p__Proteobacteria	c__Gammaproteobacteria	o__Enterobacterales	f__Enterobacteriaceae	g__Klebsiella	s__Klebsiella pneumoniae	d__Bacteria	p__Proteobacteria	c__Gammaproteobacteria	o__Enterobacterales	f__Enterobacteriaceae	g__Klebsiella	s__Klebsiella pneumoniae	8	8	0	8	8	0	X	X	NC_009648.1:16s_0:23s_1:416|NC_009648.1:23s_2:16s_3:324|NC_009648.1:23s_4:16s_5:179|NC_009648.1:16s_6:23s_7:324|NC_009648.1:16s_8:23s_9:480|NC_009648.1:16s_10:23s_11:407|NC_009648.1:16s_12:23s_13:324|NC_009648.1:16s_14:23s_15:324	NC_009648.1:16s:+:249500:1550|NC_009648.1:23s:+:251466:2923|NC_009648.1:23s:-:3199621:2923|NC_009648.1:16s:-:3202868:1550|NC_009648.1:23s:-:4038788:2923|NC_009648.1:16s:-:4041890:1550|NC_009648.1:16s:+:4558732:1550|NC_009648.1:23s:+:4560606:2923|NC_009648.1:16s:+:4663362:1550|NC_009648.1:23s:+:4665392:2923|NC_009648.1:16s:+:4755219:1550|NC_009648.1:23s:+:4757176:2923|NC_009648.1:16s:+:4800348:155…	CP000647.1:16s:+:249507:1498|CP000647.1:23s:+:251662:2068|CP000647.1:23s:-:3200280:2068|CP000647.1:16s:-:3202913:1498|CP000647.1:23s:-:4039447:2068|CP000647.1:16s:-:4041935:1498|CP000647.1:16s:+:4558739:1498|CP000647.1:23s:+:4560802:2068|CP000647.1:16s:+:4663369:1498|CP000647.1:23s:+:4665588:2068|CP000647.1:16s:+:4755226:1498|CP000647.1:23s:+:4757372:2068|CP000647.1:16s:+:4800355:1498|CP000647.1:…	8	0	16	0	linked	5694894	1550	2923	42.8526	45.6532	46.8525
GCF_000016325.1	p__Proteobacteria	c__Gammaproteobacteria	o__Enterobacterales	f__Enterobacteriaceae	g__Enterobacter	s__Enterobacter sp. 638	d__Bacteria	p__Proteobacteria	c__Gammaproteobacteria	o__Enterobacterales	f__Enterobacteriaceae	g__Lelliottia	s__Lelliottia sp000016325	7	7	0	7	7	0	X	X	NC_009436.1:16s_0:23s_1:373|NC_009436.1:16s_2:23s_3:522|NC_009436.1:23s_4:16s_5:373|NC_009436.1:23s_6:16s_7:373|NC_009436.1:23s_8:16s_9:522|NC_009436.1:23s_10:16s_11:522|NC_009436.1:23s_12:16s_13:373	NC_009436.1:16s:+:250878:1553|NC_009436.1:23s:+:252804:2937|NC_009436.1:16s:+:838229:1554|NC_009436.1:23s:+:840305:2936|NC_009436.1:23s:-:3342938:2936|NC_009436.1:16s:-:3346247:1553|NC_009436.1:23s:-:4024171:2936|NC_009436.1:16s:-:4027480:1553|NC_009436.1:23s:-:4269585:2936|NC_009436.1:16s:-:4273043:1553|NC_009436.1:23s:-:4360657:2937|NC_009436.1:16s:-:4364116:1553|NC_009436.1:23s:-:4466400:2936|…	CP000653.1:16s:+:250889:1498|CP000653.1:23s:+:253000:2077|CP000653.1:16s:+:838240:1498|CP000653.1:23s:+:840501:2076|CP000653.1:23s:-:3343602:2076|CP000653.1:16s:-:3346291:1498|CP000653.1:23s:-:4024835:2076|CP000653.1:16s:-:4027524:1498|CP000653.1:23s:-:4270249:2076|CP000653.1:16s:-:4273087:1498|CP000653.1:23s:-:4361321:2077|CP000653.1:16s:-:4364160:1498|CP000653.1:23s:-:4467064:2076|CP000653.1:16…	7	0	14	0	linked	4676461	1553.29	2936.29	47.0996	45.9486	47.2949
GCF_000016345.1	p__Proteobacteria	c__Betaproteobacteria	o__Burkholderiales	f__Burkholderiaceae	g__Polynucleobacter	s__Polynucleobacter asymbioticus	d__Bacteria	p__Proteobacteria	c__Gammaproteobacteria	o__Burkholderiales	f__Burkholderiaceae	g__Polynucleobacter	s__Polynucleobacter asymbioticus	1	1	0	1	1	0	X	X	NC_009379.1:16s_0:23s_1:500	NC_009379.1:16s:+:36824:1538|NC_009379.1:23s:+:38862:2887	CP000655.1:16s:+:36834:1491|CP000655.1:23s:+:39053:2044	1	0	2	0	linked	2159490	1538	2887	55.1659	46.0988	50.2944
GCF_000016365.1	p__Actinobacteria	c__Actinobacteria	o__Corynebacteriales	f__Mycobacteriaceae	g__Mycolicibacterium	s__Mycolicibacterium gilvum	d__Bacteria	p__Actinobacteriota	c__Actinobacteria	o__Mycobacteriales	f__Mycobacteriaceae	g__Mycolicibacterium	s__Mycolicibacterium gilvum	2	2	0	2	2	0	X	X	NC_009338.1:16s_0:23s_1:421|NC_009338.1:23s_2:16s_3:421	NC_009338.1:16s:+:2414598:1529|NC_009338.1:23s:+:2416548:3130|NC_009338.1:23s:-:3739528:3129|NC_009338.1:16s:-:3743078:1529	CP000656.1:16s:+:2414610:1478|CP000656.1:23s:+:2416740:2291|CP000656.1:23s:-:3740174:2291|CP000656.1:16s:-:3743117:1478	2	0	4	0	linked	5982829	1529	3129.5	32.2559	42.1844	43.6971
GCF_000016425.1	p__Actinobacteria	c__Actinobacteria	o__Micromonosporales	f__Micromonosporaceae	g__Salinispora	s__Salinispora tropica	d__Bacteria	p__Actinobacteriota	c__Actinobacteria	o__Mycobacteriales	f__Micromonosporaceae	g__Micromonospora	s__Micromonospora tropica	3	3	0	3	3	0	X	X	NC_009380.1:16s_0:23s_1:380|NC_009380.1:16s_2:23s_3:380|NC_009380.1:23s_4:16s_5:380	NC_009380.1:16s:+:202579:1524|NC_009380.1:23s:+:204483:3131|NC_009380.1:16s:+:2172801:1524|NC_009380.1:23s:+:2174705:3131|NC_009380.1:23s:-:4009431:3131|NC_009380.1:16s:-:4012942:1524	CP000667.1:16s:+:202585:1474|CP000667.1:23s:+:204696:2274|CP000667.1:16s:+:2172807:1474|CP000667.1:23s:+:2174918:2274|CP000667.1:23s:-:4010075:2274|CP000667.1:16s:-:4012986:1474	3	0	6	0	linked	5183331	1524	3131	30.539	40.1575	43.4366
GCF_000016445.1	p__Proteobacteria	c__Gammaproteobacteria	o__Enterobacterales	f__Yersiniaceae	g__Yersinia	s__Yersinia pestis	d__Bacteria	p__Proteobacteria	c__Gammaproteobacteria	o__Enterobacterales	f__Enterobacteriaceae	g__Yersinia	s__Yersinia pestis	7	7	0	7	7	0	X	X	NC_009381.1:16s_0:23s_1:512|NC_009381.1:23s_2:16s_3:452|NC_009381.1:23s_4:16s_5:452|NC_009381.1:23s_6:16s_7:512|NC_009381.1:23s_8:16s_9:452|NC_009381.1:23s_10:16s_11:452|NC_009381.1:23s_12:16s_13:452	NC_009381.1:16s:+:172798:1549|NC_009381.1:23s:+:174859:2934|NC_009381.1:23s:-:1834161:2934|NC_009381.1:16s:-:1837547:1549|NC_009381.1:23s:-:3300985:2934|NC_009381.1:16s:-:3304371:1549|NC_009381.1:23s:-:3877002:2934|NC_009381.1:16s:-:3880448:1549|NC_009381.1:23s:-:4039580:2934|NC_009381.1:16s:-:4042966:1549|NC_009381.1:23s:-:4280050:2934|NC_009381.1:16s:-:4283436:1549|NC_009381.1:23s:-:4466200:293…	CP000668.1:16s:+:172808:1501|CP000668.1:23s:+:175055:2073|CP000668.1:23s:-:1834826:2073|CP000668.1:16s:-:1837585:1501|CP000668.1:23s:-:3301650:2073|CP000668.1:16s:-:3304409:1501|CP000668.1:23s:-:3877667:2073|CP000668.1:16s:-:3880486:1501|CP000668.1:23s:-:4040245:2073|CP000668.1:16s:-:4043004:1501|CP000668.1:23s:-:4280715:2073|CP000668.1:16s:-:4283474:1501|CP000668.1:23s:-:4466865:2073|CP000668.1:…	7	0	14	0	linked	4725862	1549	2934	52.2713	46.0389	47.3561
GCF_000016465.1	p__Proteobacteria	c__Gammaproteobacteria	o__Pasteurellales	f__Pasteurellaceae	g__Haemophilus	s__Haemophilus influenzae	d__Bacteria	p__Proteobacteria	c__Gammaproteobacteria	o__Enterobacterales	f__Pasteurellaceae	g__Haemophilus	s__Haemophilus influenzae	6	6	0	6	6	0	X	X	NC_009566.1:16s_0:23s_1:463|NC_009566.1:16s_2:23s_3:463|NC_009566.1:16s_4:23s_5:708|NC_009566.1:16s_6:23s_7:708|NC_009566.1:23s_8:16s_9:708|NC_009566.1:23s_10:16s_11:463	NC_009566.1:16s:+:376400:1550|NC_009566.1:23s:+:378413:3020|NC_009566.1:16s:+:409544:1550|NC_009566.1:23s:+:411557:3020|NC_009566.1:16s:+:532562:1549|NC_009566.1:23s:+:534819:3133|NC_009566.1:16s:+:675302:1549|NC_009566.1:23s:+:677559:3133|NC_009566.1:23s:-:1676092:3134|NC_009566.1:16s:-:1679934:1549|NC_009566.1:23s:-:1798850:3020|NC_009566.1:16s:-:1802333:1550	CP000671.1:16s:+:376409:1499|CP000671.1:23s:+:378607:2171|CP000671.1:16s:+:409553:1499|CP000671.1:23s:+:411751:2171|CP000671.1:16s:+:532571:1498|CP000671.1:23s:+:535013:2284|CP000671.1:16s:+:675311:1498|CP000671.1:23s:+:677753:2284|CP000671.1:23s:-:1676747:2285|CP000671.1:16s:-:1679976:1498|CP000671.1:23s:-:1799505:2171|CP000671.1:16s:-:1802375:1499	6	0	12	0	linked	1813033	1549.5	3076.67	61.959	47.7896	50.3914
GCF_000016485.1	p__Proteobacteria	c__Gammaproteobacteria	o__Pasteurellales	f__Pasteurellaceae	g__Haemophilus	s__Haemophilus influenzae	d__Bacteria	p__Proteobacteria	c__Gammaproteobacteria	o__Enterobacterales	f__Pasteurellaceae	g__Haemophilus	s__Haemophilus influenzae	6	6	0	6	6	0	X	X	NC_009567.1:23s_0:16s_1:469|NC_009567.1:23s_2:16s_3:719|NC_009567.1:23s_4:16s_5:469|NC_009567.1:23s_6:16s_7:469|NC_009567.1:16s_8:23s_9:719|NC_009567.1:16s_10:23s_11:469	NC_009567.1:23s:-:439466:3135|NC_009567.1:16s:-:443070:1544|NC_009567.1:23s:-:579346:3135|NC_009567.1:16s:-:583200:1544|NC_009567.1:23s:-:699535:3135|NC_009567.1:16s:-:703139:1544|NC_009567.1:23s:-:1134596:3133|NC_009567.1:16s:-:1138198:1541|NC_009567.1:16s:+:1269083:1544|NC_009567.1:23s:+:1271346:3135|NC_009567.1:16s:+:1302693:1544|NC_009567.1:23s:+:1304706:3135	CP000672.1:23s:-:440121:2286|CP000672.1:16s:-:443107:1498|CP000672.1:23s:-:580001:2286|CP000672.1:16s:-:583237:1498|CP000672.1:23s:-:700190:2286|CP000672.1:16s:-:703176:1498|CP000672.1:23s:-:1135249:2286|CP000672.1:16s:-:1138235:1495|CP000672.1:16s:+:1269092:1498|CP000672.1:23s:+:1271540:2286|CP000672.1:16s:+:1302702:1498|CP000672.1:23s:+:1304900:2286	6	0	12	0	linked	1887192	1543.5	3134.67	61.9902	47.7918	50.5955
GCF_000016505.1	p__Firmicutes	c__Clostridia	o__Clostridiales	f__Clostridiaceae	g__Clostridium	s__Clostridium kluyveri	d__Bacteria	p__Firmicutes_A	c__Clostridia	o__Clostridiales	f__Clostridiaceae	g__Clostridium_B	s__Clostridium_B kluyveri	7	7	0	7	7	0	X	X	NC_009706.1:16s_0:23s_1:551|NC_009706.1:16s_2:23s_3:765|NC_009706.1:16s_4:23s_5:486|NC_009706.1:16s_6:23s_7:598|NC_009706.1:16s_8:23s_9:551|NC_009706.1:23s_10:16s_11:551|NC_009706.1:23s_12:16s_13:551	NC_009706.1:16s:+:9346:1517|NC_009706.1:23s:+:11414:2900|NC_009706.1:16s:+:171977:1517|NC_009706.1:23s:+:174259:2900|NC_009706.1:16s:+:833928:1517|NC_009706.1:23s:+:835931:2900|NC_009706.1:16s:+:955507:1517|NC_009706.1:23s:+:957622:2900|NC_009706.1:16s:+:969993:1517|NC_009706.1:23s:+:972061:2901|NC_009706.1:23s:-:3850960:2900|NC_009706.1:16s:-:3854411:1517|NC_009706.1:23s:-:3862524:2900|NC_009706…	CP000673.1:16s:+:9356:1469|CP000673.1:23s:+:11602:2069|CP000673.1:16s:+:171987:1469|CP000673.1:23s:+:174447:2069|CP000673.1:16s:+:833938:1469|CP000673.1:23s:+:836119:2069|CP000673.1:16s:+:955517:1469|CP000673.1:23s:+:957810:2069|CP000673.1:16s:+:970003:1469|CP000673.1:23s:+:972249:2070|CP000673.1:23s:-:3851603:2069|CP000673.1:16s:-:3854449:1469|CP000673.1:23s:-:3863167:2069|CP000673.1:16s:-:38660…	7	0	14	0	linked	4.0238e+06	1517	2900.14	67.9598	46.0778	48.6774
GCF_000016545.1	p__Firmicutes	c__Clostridia	o__Thermoanaerobacterales	f__Thermoanaerobacterales Family III. Incertae Sedis	g__Caldicellulosiruptor	s__Caldicellulosiruptor saccharolyticus	d__Bacteria	p__Firmicutes_A	c__Thermoanaerobacteria	o__Caldicellulosiruptorales	f__Caldicellulosiruptoraceae	g__Caldicellulosiruptor	s__Caldicellulosiruptor saccharolyticus	3	3	0	3	3	0	X	X	NC_009437.1:16s_0:23s_1:294|NC_009437.1:16s_2:23s_3:143|NC_009437.1:23s_4:16s_5:303	NC_009437.1:16s:+:284253:1546|NC_009437.1:23s:+:286093:2961|NC_009437.1:16s:+:486456:1548|NC_009437.1:23s:+:488147:2963|NC_009437.1:23s:-:2375337:2960|NC_009437.1:16s:-:2378600:1547	CP000679.1:16s:+:284260:1502|CP000679.1:23s:+:286282:2123|CP000679.1:16s:+:486463:1504|CP000679.1:23s:+:488336:2127|CP000679.1:23s:-:2375984:2124|CP000679.1:16s:-:2378637:1503	3	0	6	0	linked	2970275	1547	2961.33	64.7459	41.5858	41.0738
GCF_000016565.1	p__Proteobacteria	c__Gammaproteobacteria	o__Pseudomonadales	f__Pseudomonadaceae	g__Pseudomonas	s__Pseudomonas mendocina	d__Bacteria	p__Proteobacteria	c__Gammaproteobacteria	o__Pseudomonadales	f__Pseudomonadaceae	g__Pseudomonas_E	s__Pseudomonas_E mendocina_A	4	4	0	4	4	0	X	X	NC_009439.1:16s_0:23s_1:496|NC_009439.1:16s_2:23s_3:496|NC_009439.1:23s_4:16s_5:496|NC_009439.1:23s_6:16s_7:496	NC_009439.1:16s:+:1141980:1546|NC_009439.1:23s:+:1144022:2914|NC_009439.1:16s:+:2193257:1546|NC_009439.1:23s:+:2195299:2914|NC_009439.1:23s:-:4308348:2914|NC_009439.1:16s:-:4311758:1546|NC_009439.1:23s:-:4849575:2914|NC_009439.1:16s:-:4852985:1546	CP000680.1:16s:+:1141987:1494|CP000680.1:23s:+:1144216:2059|CP000680.1:16s:+:2193264:1494|CP000680.1:23s:+:2195493:2059|CP000680.1:23s:-:4309009:2059|CP000680.1:16s:-:4311803:1494|CP000680.1:23s:-:4850236:2059|CP000680.1:16s:-:4853030:1494	4	0	8	0	linked	5072807	1546	2914	35.3239	46.3292	47.5635
GCF_000016585.1	p__Proteobacteria	c__Gammaproteobacteria	o__Alteromonadales	f__Shewanellaceae	g__Shewanella	s__Shewanella putrefaciens	d__Bacteria	p__Proteobacteria	c__Gammaproteobacteria	o__Enterobacterales	f__Shewanellaceae	g__Shewanella	s__Shewanella putrefaciens	8	8	0	8	8	0	X	X	NC_009438.1:16s_0:23s_1:366|NC_009438.1:16s_2:23s_3:317|NC_009438.1:16s_4:23s_5:814|NC_009438.1:16s_6:23s_7:318|NC_009438.1:23s_8:16s_9:962|NC_009438.1:23s_10:16s_11:814|NC_009438.1:23s_12:16s_13:465|NC_009438.1:23s_14:16s_15:317	NC_009438.1:16s:+:38740:1547|NC_009438.1:23s:+:40653:2918|NC_009438.1:16s:+:373080:1547|NC_009438.1:23s:+:374944:2918|NC_009438.1:16s:+:536865:1547|NC_009438.1:23s:+:539226:2917|NC_009438.1:16s:+:1142070:1547|NC_009438.1:23s:+:1143935:2917|NC_009438.1:23s:-:2711669:2918|NC_009438.1:16s:-:2715549:1547|NC_009438.1:23s:-:4075134:2918|NC_009438.1:16s:-:4078866:1547|NC_009438.1:23s:-:4333443:2918|NC_0…	CP000681.1:16s:+:38748:1501|CP000681.1:23s:+:40845:2061|CP000681.1:16s:+:373088:1501|CP000681.1:23s:+:375136:2061|CP000681.1:16s:+:536873:1501|CP000681.1:23s:+:539418:2061|CP000681.1:16s:+:1142078:1501|CP000681.1:23s:+:1144126:2061|CP000681.1:23s:-:2712334:2061|CP000681.1:16s:-:2715587:1501|CP000681.1:23s:-:4075799:2061|CP000681.1:16s:-:4078904:1501|CP000681.1:23s:-:4334108:2061|CP000681.1:16s:-:…	8	0	16	0	linked	4.65922e+06	1547	2917.75	55.5484	45.6286	48.4449
GCF_000016625.1	p__Proteobacteria	c__Alphaproteobacteria	o__Rickettsiales	f__Rickettsiaceae	g__Rickettsia	s__Rickettsia massiliae	d__Bacteria	p__Proteobacteria	c__Alphaproteobacteria	o__Rickettsiales	f__Rickettsiaceae	g__Rickettsia	s__Rickettsia aeschlimannii	1	1	0	1	1	0	X	X	NC_009900.1:23s_0:Single_copy:NA|NC_009900.1:16s_1:Single_copy:NA	NC_009900.1:23s:+:289549:2785|NC_009900.1:16s:-:968390:1502	CP000683.1:23s:+:289737:1944|CP000683.1:16s:-:968426:1457	0	0	0	2	unlinked	1.37618e+06	1502	2785	67.4659	49.1345	52.2801
GCF_000016645.1	p__Bacteroidetes	c__Flavobacteriia	o__Flavobacteriales	f__Flavobacteriaceae	g__Flavobacterium	s__Flavobacterium johnsoniae	d__Bacteria	p__Bacteroidota	c__Bacteroidia	o__Flavobacteriales	f__Flavobacteriaceae	g__Flavobacterium	s__Flavobacterium johnsoniae	6	6	0	6	6	0	X	X	NC_009441.1:23s_0:16s_1:594|NC_009441.1:23s_2:16s_3:594|NC_009441.1:16s_4:23s_5:594|NC_009441.1:16s_6:23s_7:594|NC_009441.1:16s_8:23s_9:594|NC_009441.1:23s_10:16s_11:594	NC_009441.1:23s:-:24396:2891|NC_009441.1:16s:-:27881:1518|NC_009441.1:23s:-:500736:2891|NC_009441.1:16s:-:504221:1518|NC_009441.1:16s:+:2304222:1518|NC_009441.1:23s:+:2306334:2891|NC_009441.1:16s:+:2544891:1518|NC_009441.1:23s:+:2547003:2891|NC_009441.1:16s:+:3263824:1518|NC_009441.1:23s:+:3265936:2891|NC_009441.1:23s:-:5118814:2891|NC_009441.1:16s:-:5122299:1518	CP000685.1:23s:-:25028:2083|CP000685.1:16s:-:27919:1472|CP000685.1:23s:-:501368:2083|CP000685.1:16s:-:504259:1472|CP000685.1:16s:+:2304230:1472|CP000685.1:23s:+:2306510:2083|CP000685.1:16s:+:2544899:1472|CP000685.1:23s:+:2547179:2083|CP000685.1:16s:+:3263832:1472|CP000685.1:23s:+:3266112:2083|CP000685.1:23s:-:5119446:2083|CP000685.1:16s:-:5122337:1472	6	0	12	0	linked	6.09687e+06	1518	2891	65.8871	48.946	50.6399
GCF_000016665.1	p__Chloroflexi	c__Chloroflexia	o__Chloroflexales	f__Roseiflexaceae	g__Roseiflexus	s__Roseiflexus sp. RS-1	d__Bacteria	p__Chloroflexota	c__Chloroflexia	o__Chloroflexales	f__Roseiflexaceae	g__Roseiflexus	s__Roseiflexus sp000016665	2	2	0	2	2	0	X	O	NC_009523.1:16s_0:23s_1:169|NC_009523.1:16s_2:23s_3:172	NC_009523.1:16s:+:1414353:1482|NC_009523.1:23s:+:1416004:2932|NC_009523.1:16s:+:2803533:1479|NC_009523.1:23s:+:2805184:2932	CP000686.1:16s:+:1414358:1436|CP000686.1:23s:+:1416173:2122|CP000686.1:16s:+:2803538:1436|CP000686.1:23s:+:2805353:2122	2	0	4	0	linked	5.8016e+06	1480.5	2932	39.6127	36.7106	35.4366
GCF_000016685.1	p__Proteobacteria	c__Gammaproteobacteria	o__Pasteurellales	f__Pasteurellaceae	g__Actinobacillus	s__Actinobacillus pleuropneumoniae	d__Bacteria	p__Proteobacteria	c__Gammaproteobacteria	o__Enterobacterales	f__Pasteurellaceae	g__Actinobacillus	s__Actinobacillus pleuropneumoniae	6	6	0	6	6	0	X	X	NC_010278.1:16s_0:23s_1:543|NC_010278.1:16s_2:23s_3:492|NC_010278.1:23s_4:16s_5:543|NC_010278.1:23s_6:16s_7:437|NC_010278.1:23s_8:16s_9:543|NC_010278.1:16s_10:23s_11:543	NC_010278.1:16s:+:67926:1544|NC_010278.1:23s:+:70013:2921|NC_010278.1:16s:+:281621:1546|NC_010278.1:23s:+:283659:2921|NC_010278.1:23s:-:1527813:2921|NC_010278.1:16s:-:1531277:1546|NC_010278.1:23s:-:1719215:2921|NC_010278.1:16s:-:1722573:1546|NC_010278.1:23s:-:1830832:2921|NC_010278.1:16s:-:1834296:1546|NC_010278.1:16s:+:2027094:1546|NC_010278.1:23s:+:2029183:2921	CP000687.1:16s:+:67935:1498|CP000687.1:23s:+:70207:2072|CP000687.1:16s:+:281630:1500|CP000687.1:23s:+:283853:2072|CP000687.1:23s:-:1528468:2072|CP000687.1:16s:-:1531314:1500|CP000687.1:23s:-:1719870:2072|CP000687.1:16s:-:1722610:1500|CP000687.1:23s:-:1831487:2072|CP000687.1:16s:-:1834333:1500|CP000687.1:16s:+:2027103:1500|CP000687.1:23s:+:2029377:2072	6	0	12	0	linked	2242062	1545.67	2921	58.7671	48.3071	50.4622
GCF_000016705.1	p__Chloroflexi	c__Dehalococcoidia	o__Dehalococcoidales	f__Dehalococcoidaceae	g__Dehalococcoides	s__Dehalococcoides mccartyi	d__Bacteria	p__Chloroflexota	c__Dehalococcoidia	o__Dehalococcoidales	f__Dehalococcoidaceae	g__Dehalococcoides	s__Dehalococcoides mccartyi_B	1	1	0	1	1	0	X	X	NC_009455.1:23s_0:Single_copy:NA|NC_009455.1:16s_1:Single_copy:NA	NC_009455.1:23s:+:47149:2952|NC_009455.1:16s:-:892253:1495	CP000688.1:23s:+:47338:2117|CP000688.1:16s:-:892291:1455	0	0	0	2	unlinked	1.34189e+06	1495	2952	52.8274	47.6923	48.103
GCF_000016725.1	p__Proteobacteria	c__Alphaproteobacteria	o__Rhodospirillales	f__Acetobacteraceae	g__Acidiphilium	s__Acidiphilium cryptum	d__Bacteria	p__Proteobacteria	c__Alphaproteobacteria	o__Acetobacterales	f__Acetobacteraceae	g__Acidiphilium	s__Acidiphilium multivorum	2	2	0	2	2	0	X	X	NC_009484.1:23s_0:16s_1:922|NC_009484.1:23s_2:16s_3:922	NC_009484.1:23s:-:2007751:2739|NC_009484.1:16s:-:2011412:1505|NC_009484.1:23s:-:2585906:2739|NC_009484.1:16s:-:2589567:1505	CP000697.1:23s:-:2008381:1929|CP000697.1:16s:-:2011451:1449|CP000697.1:23s:-:2586536:1929|CP000697.1:16s:-:2589606:1449	2	0	4	0	linked	3.96308e+06	1505	2739	32.9047	43.3223	44.5783
GCF_000016745.1	p__Proteobacteria	c__Deltaproteobacteria	o__Desulfuromonadales	f__Geobacteraceae	g__Geobacter	s__Geobacter uraniireducens	d__Bacteria	p__Desulfuromonadota	c__Desulfuromonadia	o__Geobacterales	f__Geobacteraceae	g__Geobacter_B	s__Geobacter_B uraniireducens	2	2	0	2	2	0	X	X	NC_009483.1:16s_0:23s_1:601|NC_009483.1:23s_2:16s_3:601	NC_009483.1:16s:+:1302601:1556|NC_009483.1:23s:+:1304758:2984|NC_009483.1:23s:-:3813491:2984|NC_009483.1:16s:-:3817076:1556	CP000698.1:16s:+:1302608:1512|CP000698.1:23s:+:1304953:2140|CP000698.1:23s:-:3814140:2140|CP000698.1:16s:-:3817113:1512	2	0	4	0	linked	5.13636e+06	1556	2984	45.7618	45.0514	47.9223
GCF_000016765.1	p__Proteobacteria	c__Alphaproteobacteria	o__Sphingomonadales	f__Sphingomonadaceae	g__Sphingomonas	s__Sphingomonas wittichii	d__Bacteria	p__Proteobacteria	c__Alphaproteobacteria	o__Sphingomonadales	f__Sphingomonadaceae	g__Rhizorhabdus	s__Rhizorhabdus wittichii	2	2	0	2	2	0	X	X	NC_009511.1:23s_0:16s_1:589|NC_009511.1:16s_2:23s_3:589	NC_009511.1:23s:-:2808931:2808|NC_009511.1:16s:-:2812328:1495|NC_009511.1:16s:+:3844815:1495|NC_009511.1:23s:+:3846899:2808	CP000699.1:23s:-:2809556:1937|CP000699.1:16s:-:2812370:1445|CP000699.1:16s:+:3844823:1445|CP000699.1:23s:+:3847145:1937	2	0	4	0	linked	5915246	1495	2808	32.0988	45.2174	45.8689
GCF_000016785.1	p__Thermotogae	c__Thermotogae	o__Thermotogales	f__Thermotogaceae	g__Thermotoga	s__Thermotoga petrophila	d__Bacteria	p__Thermotogota	c__Thermotogae	o__Thermotogales	f__Thermotogaceae	g__Thermotoga	s__Thermotoga petrophila	1	1	0	1	1	0	X	X	NC_009486.1:23s_0:16s_1:237	NC_009486.1:23s:-:749724:3719|NC_009486.1:16s:-:753680:1563	CP000702.1:23s:-:750368:2897|CP000702.1:16s:-:753717:1518	1	0	2	0	linked	1.82351e+06	1563	3719	53.8988	36.2764	39.8225
GCF_000016805.1	p__Firmicutes	c__Bacilli	o__Bacillales	f__Staphylococcaceae	g__Staphylococcus	s__Staphylococcus aureus	d__Bacteria	p__Firmicutes	c__Bacilli	o__Staphylococcales	f__Staphylococcaceae	g__Staphylococcus	s__Staphylococcus aureus	6	6	0	6	6	0	X	X	NC_009487.1:16s_0:23s_1:361|NC_009487.1:16s_2:23s_3:466|NC_009487.1:16s_4:23s_5:361|NC_009487.1:23s_6:16s_7:470|NC_009487.1:23s_8:16s_9:466|NC_009487.1:23s_10:16s_11:466	NC_009487.1:16s:+:541421:1557|NC_009487.1:23s:+:543339:2926|NC_009487.1:16s:+:585740:1557|NC_009487.1:23s:+:587763:2926|NC_009487.1:16s:+:591085:1557|NC_009487.1:23s:+:593003:2926|NC_009487.1:23s:-:2042626:2926|NC_009487.1:16s:-:2046022:1557|NC_009487.1:23s:-:2215575:2926|NC_009487.1:16s:-:2218967:1557|NC_009487.1:23s:-:2330662:2926|NC_009487.1:16s:-:2334054:1557	CP000703.1:16s:+:541429:1510|CP000703.1:23s:+:543530:2094|CP000703.1:16s:+:585748:1510|CP000703.1:23s:+:587954:2094|CP000703.1:16s:+:591093:1510|CP000703.1:23s:+:593194:2094|CP000703.1:23s:-:2043267:2094|CP000703.1:16s:-:2046061:1510|CP000703.1:23s:-:2216216:2094|CP000703.1:16s:-:2219006:1510|CP000703.1:23s:-:2331303:2094|CP000703.1:16s:-:2334093:1510	6	0	12	0	linked	2.93713e+06	1557	2926	67.0849	49.058	50.0399
[truncated: 15,087 more rows]
