# Supplementary material for: Enhanced Symbiotic Characteristics in Bacterial Genomes with the Disruption of rRNA Operon
Source: Biology (Basel). 2020 Dec 3;9(12):440. doi: 10.3390/biology9120440 (PMC7761764; doi:10.3390/biology9120440)
Supplement: Supplementary file 1 [file biology-09-00440-s001.zip › Supplementary Table S3.xlsx]

## Sheet: Sheet1
Genus	Linked genomes	Mixed genomes	Unlinked genomes	Total genomes
g__2-12-FULL-43-28	2	0	0	2
g__56-14-T64	1	0	0	1
g__Absiella	1	0	0	1
g__Ac37b	0	0	1	1
g__Acidaminococcus	2	0	0	2
g__Actinobacillus	13	0	0	13
g__Actinobacillus_B	1	0	0	1
g__Actinotignum	1	0	0	1
g__Acutalibacter	1	0	0	1
g__Adlercreutzia	1	0	0	1
g__Aestuariivita	1	0	0	1
g__Agathobacter	2	0	0	2
g__Agrococcus	1	0	0	1
g__Ahrensia	1	0	0	1
g__Alcaligenes	8	0	0	8
g__Anaerococcus	1	0	0	1
g__Anaerostipes	3	0	0	3
g__Anaplasma	0	0	8	8
g__Ancylobacter	1	0	0	1
g__Apibacter	1	0	0	1
g__Arcanobacterium	2	0	0	2
g__Arsenicicoccus	1	0	0	1
g__Arsenophonus_A	1	0	1	2
g__Auricoccus	1	0	0	1
g__Austwickia	1	0	0	1
g__Bacillus_AC	2	0	0	2
g__Bacillus_AK	1	0	0	1
g__Bacillus_AM	0	1	0	1
g__Bacillus_AZ	1	0	0	1
g__Bacteroides_B	4	0	0	4
g__Basfia	2	0	0	2
g__Baumannia	3	0	0	3
g__Bibersteinia	4	0	0	4
g__Blastopirellula_A	0	0	1	1
g__Blochmannia	6	0	0	6
g__Bordetella_A	1	0	0	1
g__Borreliella	0	0	16	16
g__Brenneria_A	1	0	0	1
g__Breoghania	1	0	0	1
g__Brucella	121	1	0	122
g__Butyrivibrio	2	0	0	2
g__C04	1	0	0	1
g__Caloramator_B	1	0	0	1
g__Campylobacter_B	2	3	3	8
g__Catenovulum	1	0	0	1
g__Centipeda	3	0	0	3
g__Chitinimonas	1	0	0	1
g__Chitiniphilus	1	0	0	1
g__Chryseolinea	1	0	0	1
g__Citrobacter_B	9	0	0	9
g__Cloacibacillus	1	0	0	1
g__Clostridioides	54	0	0	54
g__Clostridium_P	13	0	0	13
g__Cnuella	1	0	0	1
g__Cohnella	1	0	0	1
g__Collinsella	4	0	0	4
g__Comamonas_C	1	0	0	1
g__Conexibacter_A	1	0	0	1
g__Coriobacterium	1	0	0	1
g__Cryptobacterium	1	0	0	1
g__DB6-IX	1	0	0	1
g__Deferri-01	1	0	0	1
g__Denitrobacterium	1	0	0	1
g__Dermabacter_A	2	0	0	2
g__Dermatophilus	1	0	0	1
g__Desulfosarcina	4	0	0	4
g__Dialister_A	1	0	0	1
g__Dichelobacter	1	0	0	1
g__DNF00809	1	0	0	1
g__Doolittlea	0	0	1	1
g__Eggerthella	2	0	0	2
g__Ehrlichia	0	0	15	15
g__Elusimicrobium	1	0	0	1
g__Endomicrobium	1	0	0	1
g__Enteroscipio	1	0	0	1
g__Eperythrozoon_A	0	0	6	6
g__Eperythrozoon_B	2	0	0	2
g__Erysipelothrix	10	0	0	10
g__Eubacterium_B	1	0	0	1
g__Eubacterium_I	1	0	0	1
g__Eudoraea	1	0	0	1
g__Euzebya	1	0	0	1
g__Evansia	1	0	0	1
g__Facklamia_B	1	0	0	1
g__Faecalibaculum	1	0	0	1
g__Ferrovibrio	1	0	0	1
g__Fibrobacter	2	0	0	2
g__Filifactor	1	0	0	1
g__Fimbriiglobus	0	1	0	1
g__Finegoldia	1	0	0	1
g__Flaviflexus	2	0	0	2
g__Flaviramulus_A	2	0	0	2
g__Flavisolibacter	1	0	0	1
g__Flavonifractor	1	0	0	1
g__Flexilinea	1	0	0	1
g__Formosa	1	0	0	1
g__Frischella	0	1	0	1
g__Fuerstia	0	0	1	1
g__Fulvimonas	1	0	0	1
g__Ga0077529	0	0	2	2
g__Gallaecimonas	1	0	0	1
g__GCA-2702655	0	0	2	2
g__GCA-2862085	1	0	0	1
g__GCF-000287335	0	0	1	1
g__GCF-000287355	0	0	1	1
g__GCF-002776555	1	0	0	1
g__Geminisphaera	1	0	0	1
g__Georgenia	1	0	0	1
g__Georgenia_A	2	0	0	2
g__Gilliamella	1	0	0	1
g__Gillisia	2	0	0	2
g__GM2	1	0	0	1
g__GN02-872	1	0	0	1
g__Granulibacter	10	0	0	10
g__Grimontia	2	0	0	2
g__Gryllotalpicola	1	0	0	1
g__Gullanella	1	0	0	1
g__Haematospirillum	1	0	0	1
g__Haemophilus_B	14	0	0	14
g__Halomonas_E	1	0	0	1
g__Helicobacter	0	0	175	175
g__Helicobacter_A	0	1	0	1
g__Helicobacter_C	9	0	0	9
g__Helicobacter_H	2	0	0	2
g__Hepatoplasma	1	0	0	1
g__Histophilus	22	0	0	22
g__Hoaglandella	1	0	0	1
g__HR-BB	1	0	0	1
g__Humibacter	1	0	0	1
g__Intestinimonas	3	0	0	3
g__Ishikawaella	1	0	0	1
g__Isoptericola_B	1	0	0	1
g__Janibacter	2	0	0	2
g__Jonesia	3	0	0	3
g__Kingella	1	0	0	1
g__Klebsiella	435	7	0	442
g__Klebsiella_B	23	0	0	23
g__Kordia	1	0	0	1
g__Labrys	1	0	0	1
g__Lachnospira	1	0	0	1
g__Lancefieldella	1	0	0	1
g__Laribacter	3	0	0	3
g__Lawsonella	2	0	0	2
g__Lawsonia	2	0	0	2
g__Libanicoccus	1	0	0	1
g__LSJC7	1	0	0	1
g__Luteimicrobium	1	0	0	1
g__Lysinibacillus_C	1	0	0	1
g__Mageeibacillus	1	0	0	1
g__Mangrovicoccus	1	0	0	1
g__Mannheimia	90	0	0	90
g__Marinosulfonomonas	1	0	0	1
g__Melissococcus	4	0	0	4
g__Methylocaldum	1	0	0	1
g__Methylocapsa	1	0	0	1
g__Methyloterricola	1	0	0	1
g__Mf105b01	1	0	0	1
g__Microlunatus_A	2	0	0	2
g__Midichloria	0	0	1	1
g__Mikella	2	0	0	2
g__Mobiluncus	1	0	0	1
g__Moranella	0	2	0	2
g__Moraxella_A	7	0	0	7
g__Morganella	13	1	0	14
g__Mycoplasma	48	0	0	48
g__Mycoplasma_H	1	0	0	1
g__Mycoplasmopsis_B	2	0	0	2
g__Natribacillus	0	2	0	2
g__Neokomagataea	1	0	0	1
g__Neptunomonas	1	0	0	1
g__Nesterenkonia	1	0	0	1
g__Nitrincola	1	0	0	1
g__Noviherbaspirillum	1	0	0	1
g__Oceanicaulis	1	0	0	1
g__Oceanicola_B	1	0	0	1
g__Ochrobactrum	3	0	0	3
g__Odoribacter	2	0	0	2
g__Oerskovia	1	0	0	1
g__Olsenella	2	0	0	2
g__Ornithinimicrobium	1	0	0	1
g__Oxalobacter	3	0	0	3
g__Paenalcaligenes	1	0	0	1
g__Paenibacillus_H	9	0	0	9
g__Paenibacillus_K	1	0	0	1
g__Paenibacillus_Q	1	0	0	1
g__Paenibacillus_V	1	0	0	1
g__Palleronia	1	0	0	1
g__PALSA-1151	1	0	0	1
g__PALSA-1347	0	0	1	1
g__Pannonibacter	2	0	0	2
g__Pantoea_A	2	0	0	2
g__Parabacteroides	5	0	0	5
g__Paraburkholderia_E	1	0	0	1
g__Pararheinheimera	1	0	0	1
g__Pararhizobium_A	1	0	0	1
g__Parascardovia	1	0	0	1
g__Parvimonas	2	0	0	2
g__Pedococcus	1	0	0	1
g__Peptoniphilus_C	1	0	0	1
g__Photorhabdus	6	0	0	6
g__Pigmentiphaga	2	0	0	2
g__Planctomyces_B	0	0	1	1
g__Portiera	8	0	0	8
g__Profftella	2	0	0	2
g__Pseudanabaena	1	0	0	1
g__Pseudobutyrivibrio	0	1	0	1
g__Pseudolabrys	1	0	0	1
g__Pseudopropionibacterium	4	0	0	4
g__Pseudorhodobacter	1	0	0	1
g__Pseudosphingobacterium	2	0	0	2
g__QDDJ01	1	0	0	1
g__QFOI01	1	0	0	1
g__Raineyella	1	0	0	1
g__Rheinheimera	1	0	0	1
g__Riesia	1	0	0	1
g__Riesia_B	3	1	0	4
g__Ruania	1	0	0	1
g__Rubripirellula	0	0	1	1
g__Rudaea	1	0	0	1
g__Ruegeria	2	0	0	2
g__Runella	2	0	0	2
g__Saccharibacillus	1	0	0	1
g__Salinibacterium	1	0	0	1
g__Sanguibacter	1	0	0	1
g__Savagella	4	0	0	4
g__Scardovia	1	0	0	1
g__Sebaldella	1	0	0	1
g__Segniliparus	1	0	0	1
g__Selenomonas	1	0	0	1
g__Selenomonas_A	1	0	0	1
g__Serratia_D	0	0	1	1
g__Shimwellia	3	0	0	3
g__Silvanigrella	1	0	0	1
g__Simkania	1	0	0	1
g__Slackia	2	0	0	2
g__Snodgrassella	1	0	0	1
g__Sodalis	1	0	0	1
g__Sodalis_A	1	1	0	2
g__Solirubrum	1	0	0	1
g__Sphaerochaeta_A	1	0	0	1
g__Sphingomonas_A	2	0	0	2
g__Sphningosinicella	1	0	0	1
g__Spirillospora	1	0	0	1
g__Spiroplasma_B	2	0	0	2
g__Sporomusa_B	0	1	0	1
g__Streptobacillus	2	0	0	2
g__Streptomonospora	1	0	0	1
g__Sulcia	24	0	0	24
g__Sutterella	2	0	0	2
g__SZUA-382	1	0	0	1
g__SZUA-42	0	0	1	1
g__SZUA-7	1	0	0	1
g__Tabrizicola	1	0	0	1
g__Tachikawaea	1	0	0	1
g__Tamilnaduibacter	1	0	0	1
g__Tannerella	4	0	0	4
g__Terasakiella	1	0	0	1
g__Thermomonas	1	0	0	1
g__Thiomicrorhabdus	2	0	0	2
g__TM7x	0	0	4	4
g__Tomitella	1	0	0	1
g__Tremblaya	2	0	0	2
g__Treponema_D	1	0	0	1
g__Treponema_E	2	0	0	2
g__Treponema_F	1	0	0	1
g__Tropheryma	2	0	0	2
g__Trueperella	10	0	0	10
g__Tullyiplasma	1	0	0	1
g__UBA1033	1	0	0	1
g__UBA11363	0	0	1	1
g__UBA1487	2	0	0	2
g__UBA1936	1	0	0	1
g__UBA3361	1	0	0	1
g__UBA3588	1	0	0	1
g__UBA4871	1	0	0	1
g__UBA5211	1	0	0	1
g__UBA5339	1	0	0	1
g__UBA6210	1	0	0	1
g__UBA6648	1	0	0	1
g__UBA7600	1	0	0	1
g__UBA7949	1	0	0	1
g__UBA8502	1	0	0	1
g__UJ101	1	0	0	1
g__UNC496MF	2	0	0	2
g__Undibacterium	1	0	0	1
g__Ureaplasma	13	0	0	13
g__UTPLA1	0	0	1	1
g__Uzinura	1	0	0	1
g__Waddlia	1	0	0	1
g__Walczuchella	1	0	0	1
g__Weeksella	2	0	0	2
g__Westeberhardia	1	0	0	1
g__Wigglesworthia	2	0	0	2
g__Williamsoniiplasma	3	0	0	3
g__Wolinella	2	0	0	2
g__WRN-7	1	0	0	1
g__Xenorhabdus	7	0	0	7
g__Xiphinematobacter	1	0	0	1
g__Zinderia	9	0	0	9
